# Supplementary material for: Probing the sORF-Encoded Peptides of Deinococcus radiodurans in Response to Extreme Stress
Source: Mol Cell Proteomics. 2022 Oct 7;21(11):100423. doi: 10.1016/j.mcpro.2022.100423 (PMC9650054; doi:10.1016/j.mcpro.2022.100423)
Supplement: Supplementary Data 1 [file mmc1.xlsx]

## Sheet: 703 SEP candidates
ORF Accession	ORF Length	ORF Sequence	Proteomics						Genome Coordinate Annotation													Deinococcus radiodurans Protein Annotation													NR Database Annotation
			Enzyme Hits Count	Enzyme Name	logP Peaks	Coverage	# Peptides	# Unique Peptides	Overlap Gene	Overlap gene type	Genome	Identities	Alignment length	Mismatch	Gaps	QueryStart	QueryEnd	SubjctStart	SubjctEnd	EValue	Score	Proteins	Description	Protein type	Identities(%)	Match AAs	Mismatch AAs	Gap AAs	ORF start	ORF end	Target start	Target end	E-Value	Score	Target Protein Name	Description	NR protein type	Identities(%)	Match AAs	Mismatch AAs	Gap AAs	ORF start	ORF end	Target start	Target end	E-Value	Score
SEP066243	70	LYQAWMDVSPVQPRAGEARNYDLVGPICETGDFLAKDRQLVLEDGDLLAVRSAGAYGFVMSSNYNTRGRA	1	Chymotrypsin-1	59.02	20	1	1		nohit	NZ_CP015081.1	46	50	26	1	21	69	938177	938326	2.83e-08	45.4	WP_010888393.1	diaminopimelate decarboxylase [Deinococcus radiodurans]		46	50	26	1	21	69	302	351	2.46e-08	45.1	PKM32389.1	iaminopimelate decarboxylase [Gammaproteobacteria bacterium HGW-Gammaproteobacteria-12]		100	70	0	0	1	70	315	384	1.55e-41	149
SEP043146	67	LPAPAVALKVEKVGASHKVTAPKELDEEHRVNQLGTGKEMQKLRGRTGHRPATGGGAFRLSPHIKAH	1	LysC-2	28.99	31	1	1		nohit	NZ_CP015084.1	100	67	0	0	1	67	50959	50759	9.62e-40	134
SEP016666	68	IRAPRVNIATVTIQSCGAKPNSARNGKLLTCTASTVGNCPSRRTSRGCTNEVSAVARLVQANRLPRLA	1	ArgC-2	52.34	28	1	1		nohit	NZ_CP015081.1	100	68	0	0	1	68	2432542	2432745	7.08e-39	132
SEP051718	61	MKVLVHDGIGVWLAARRLNSGKFVWPRDGALTTTLSRSQFDALVLGLPWQRLGDGGLITVL	1	Chymotrypsin-2	38.1	13	1	1		nohit																									WP_143434199.1	IS66 family insertion sequence element accessory protein TnpB [Hydrogenophaga sp. H7]		100	61	0	0	1	61	46	106	7.15e-35	122
SEP046381	86	VRAGEVAREGGRCRAAQLSSCAAISSPSAASRSSGVSATITCRSTSSTARSALSSSVSLSSIGTSYCRASRLSSSCMVRISSKYRM	1	Trypsin-3	36.96	12	1	1		nohit	NZ_CP015081.1	100	84	0	0	3	86	1191704	1191955	4.48e-12	57
SEP001023	80	VMARFAYLTDDGKAKKSKKKKSAKKTPAPDGRGQNEERVEPVYVRKETVRAVWREVKKEGGESVSELVEDLLLQWLRERA	10	LysC-2; ArgC-2; Trypsin-2; ArgC-1; Trypsin-1; LysC-1; LysN-2; Trypsin-3; Mirror-1; Mirror-2	98.05; 111.19; 102.99; 137.11; 120.54; 109.23; 156.01; 111.42; 89.40; 108.99	54; 16; 20; 22; 21; 54; 32; 30; 24; 24	3; 2; 2; 3; 2; 3; 4; 3; 4; 4	3; 2; 2; 3; 2; 3; 4; 3; 4; 4	WP_027479906.1 hypothetical protein [Deinococcus radiodurans]	hypothetical	NZ_CP015081.1	100	80	0	0	1	80	1017102	1016863	1.3e-28	103	WP_027479906.1	hypothetical protein [Deinococcus radiodurans]	hypothetical	100	79	0	0	2	80	1	79	3.5e-53	156	WP_010888321.1	hypothetical protein [Deinococcus radiodurans]	hypothetical	98.75	80	1	0	1	80	1	80	1.42e-48	157
SEP044285	50	IYIFFIKSQIARLTGSTRLDVALSRTPAKVLAGWTRLSLLGKYGTGSVRR	1	ArgC-1	35.49	20	1	1		nohit	NZ_CP015081.1	100	32	0	0	17	48	2171842	2171747	2.48e-15	64.3
SEP052015	43	IQKQTQREDVRRQGENSHLQAKKEGLEPVLLLQPQEEPTLLRQ	1	ArgC-1	35.15	14	1	1		nohit
SEP038227	77	IKSVIVFLMVPYYSDNRSNSRANTCNKPRLLEGMHLLDKRSTRALPVAAMIHDNSTDRTALVLAMLHSNFCPINFRW	1	ArgC-2	45.09	26	1	1		nohit																									RZB41102.1	hypothetical protein D0Y65_055488 [Glycine soja]	hypothetical	89.394	66	7	0	12	77	45	110	1.84e-35	125
SEP033172	26	IGILHADGSYERVKTFGYEEFKAKLS	4	LysC-2; LysC-1; Mirror-1; Mirror-2	65.89; 61.59; 45.71; 49.33	31; 31; 31; 31	1; 1; 1; 1	1; 1; 1; 1	WP_227086030.1 carboxynorspermidine decarboxylase [Deinococcus radiodurans]		NZ_CP015081.1	100	26	0	0	1	26	1310889	1310812	5.75e-13	56.2	WP_051618831.1	carboxynorspermidine decarboxylase [Deinococcus radiodurans]		100	26	0	0	1	26	380	405	1.78e-13	57.4	WP_010888049.1	carboxynorspermidine decarboxylase [Deinococcus radiodurans]		100	26	0	0	1	26	391	416	1.47e-08	57.4
SEP038895	67	IQNNWIQSEAVAGHAGLTPADSSPGAAPRRRAGAPGPSGPPVRRRPGRRGWGTSSAAATARAGTRWE	1	ArgC-2	38.42	19	1	1		nohit	NZ_CP015081.1	100	18	0	0	1	18	1820662	1820715	1.23e-06	40.4
SEP019717	79	LPRRGRSGRRGSTLWPTPASRPVYGHVWCSMSLLSSLKRSGGKCADRVAPGAAPIGQAAATLFAPHVYRTVRHSAMRAV	1	Chymotrypsin-1	36.13	19	1	1		nohit	NZ_CP015081.1	100	42	0	0	38	79	98345	98470	1.75e-18	59.7
SEP067681	100	LMISSRLRAISASLGVWPGRSALVESEMSSSTPSLPACSTRSRSLTMPAPVPTSGSILKSPVCSTSPTGVLRMYPALSGIEWVMQKNSATKLWPKRTSSP	1	ArgC-2	44.83	10	1	1		nohit	NZ_CP015081.1	100	100	0	0	1	100	306188	305889	1.46e-58	190														CPU64079.1	Uncharacterised protein [Mycobacteroides abscessus]	Uncharacterised	50.704	71	33	1	18	88	142	210	1.4e-05	52.4
SEP035655	57	MNRAGVAIESGKHASYELRLKPSVLGFNPNGVSSSKDGFWEMDPHPVPSRMWGNWRK	1	Mirror-2	34.76	12	1	1		nohit	NZ_CP015081.1	100	57	0	0	1	57	863668	863498	1.28e-35	122														WP_010888468.1	hypothetical protein [Deinococcus radiodurans]	hypothetical	100	57	0	0	1	57	1	57	2.9e-34	122
SEP023480	83	MWEPNSAVLTTDLGDELVLMEPVRSVMFSLNETGRLLWNALPADETALGELLARTYDLAPADALRDVQSLMAALAERGLVQPS	8	Trypsin-3; Chymotrypsin-2; Mirror-1; Mirror-2; Trypsin-1; Chymotrypsin-1; ArgC-2; Trypsin-2	131.89; 54.09; 77.40; 92.97; 173.72; 58.52; 37.27; 140.81	41; 13; 28; 28; 41; 14; 10; 41	4; 1; 2; 2; 3; 1; 1; 4	4; 1; 2; 2; 3; 1; 1; 4	WP_010884060.1 PqqD family protein [Deinococcus radiodurans]		NZ_CP015083.1	100	83	0	0	1	83	713	961	1.73e-49	163	WP_010884060.1	PqqD family protein [Deinococcus radiodurans]		100	83	0	0	1	83	1	83	1.03e-55	163	WP_010884060.1	PqqD family protein [Deinococcus radiodurans]		100	83	0	0	1	83	1	83	8.92e-51	163
SEP069668	93	IRRDGAPRHGGHRRGAGAGAGAGAGAARRHAGHPQGPRAGRGSGADAAGGAEPRGAARLKHLTEKDTLTPRCARPSPIKVEGQKYRAFFYPML	1	Mirror-1	38.57	9	1	1		nohit	NZ_CP015081.1	88.889	36	4	0	58	93	2376589	2376696	5.15e-17	71.2
SEP033921	77	VSISTARAAKITSGARPARRGFWRTGCRGTGGTTRRSCGRPGVFMRWTTRRSTPGASSCTRRSKSRTTRAARPAPAR	1	Trypsin-1	43.11	6	1	1		nohit	NZ_CP015081.1	100	55	0	0	1	55	2451401	2451237	1.72e-09	49.3
SEP016519	86	MPPTKRHHCHLPSANVSSPLPLWGKGRGDGAKSSSQSANKKGSRQLPPRPPQALTFRTSGCTPRTRRRASARRSRPPAGSSARWGC	1	Trypsin-2	57.6	21	2	2		nohit	NZ_CP015081.1	98.81	84	1	0	3	86	958374	958625	5.71e-34	119
SEP050353	15	VTWSMWSGSLPKIVT	1	LysC-2	30.69	80	1	1		nohit	NZ_CP015082.1	100	15	0	0	1	15	183277	183233	7.33e-05	32.3
SEP063402	65	VRVEQARHLHRQGAAAGDHPRAAQVLPGCPHQRQRVYAGVLVEPTVFIGEQRVEVIRRNFAGVYR	1	Mirror-2	34.2	20	1	1		nohit																									GDX03717.1	hypothetical protein ExPUPEC61_01308 [Escherichia coli]	hypothetical	46.875	64	34	0	1	64	21	84	1.66e-11	65.1
SEP052764	94	ISPTSSGWVPNACTALNAKGSKIAALSAAARWVGIACTARVSGAKVPSKKTSAADTRKAPTASAKGIPGRAVTSSAMPGVDQVERIGIRVRRLR	1	Trypsin-1	48.34	13	1	1		nohit	NZ_CP015081.1	100	94	0	0	1	94	26164	26445	4.87e-55	179
SEP029029	98	LPVLPEQRFCAGSRRDWAPAGAARLFAPAHSGRGGLRGRRRASRGRSCSAFRLRVAPFCGPGRPSAPVPHTLCPARLFTAARRRPRKENTPCKNSSLC	1	Mirror-1	36.74	13	1	1		nohit	NZ_CP015082.1	100	98	0	0	1	98	17157	16864	6.54e-37	128
SEP011479	9	LSVLLSGKM	1	LysC-2	33.9	89	1	1		nohit
SEP032172	49	IPFGNRAARGGSMKVRSSVKKMCDNCKVVRRHGRVLVICSNVKHKQRQG	11	LysN-2; LysC-1; Trypsin-1; Mirror-1; Mirror-2; Trypsin-3; LysN-1; LysC-2; ArgC-1; Trypsin-2; ArgC-2	106.70; 114.99; 63.60; 112.88; 105.94; 56.76; 113.26; 98.21; 372.12; 62.21; 359.67	20; 33; 18; 22; 22; 18; 20; 33; 76; 18; 76	2; 4; 1; 3; 3; 1; 3; 3; 25; 1; 30	2; 4; 1; 3; 3; 1; 3; 3; 25; 1; 30	WP_010888755.1 50S ribosomal protein L36 [Deinococcus radiodurans]		NZ_CP015081.1	100	49	0	0	1	49	595378	595232	1.49e-27	99	WP_010888755.1	50S ribosomal protein L36 [Deinococcus radiodurans]		100	37	0	0	13	49	1	37	2.56e-21	73.9	WP_010888755.1	50S ribosomal protein L36 [Deinococcus radiodurans]		100	37	0	0	13	49	1	37	2.22e-16	73.9
SEP063625	88	LTLMDFNLIVQNLPFLLQGALMTIKITALSLVLGVVGGTLVALARLSPFKPLSWLALTFIELVRGTPLLVQIFVIFFGLPQLLEHPIN	1	Mirror-2	55.29	9	1	1	WP_010887671.1 amino acid ABC transporter permease [Deinococcus radiodurans]		NZ_CP015081.1	100	88	0	0	1	88	1680848	1680585	5.54e-38	130	WP_010887671.1	amino acid ABC transporter permease [Deinococcus radiodurans]		100	85	0	0	4	88	1	85	5.1e-55	166	WP_010887671.1	amino acid ABC transporter permease [Deinococcus radiodurans]		100	85	0	0	4	88	1	85	4.43e-50	166
SEP027360	81	VIEVATFRGHHGESNEKISKANAEGRLLRDNVYGEIDEDAERRDFTVNALYYDISDYSIRSYGGGMADLKAGTLRLIGDPE	1	Trypsin-2	36.62	12	1	1		nohit																									AVV85413.1	poly(A) polymerase I [Shewanella putrefaciens]		100	81	0	0	1	81	147	227	6.52e-50	168
SEP062209	44	MLLPPPLPPWAPRKKSCSSGCAASKGKCAGFRRWWRKAATATTS	1	ArgC-2	34.51	45	1	1		nohit
SEP019656	39	LRQALSASQLYESHEGRGAKTDQIILSNALNRFFPQESP	3	Trypsin-3; ArgC-1; Trypsin-1	38.00; 58.74; 48.01	31; 31; 31	1; 1; 1	1; 1; 1		nohit	NZ_CP015081.1	97.436	39	1	0	1	39	1558620	1558736	3.49e-21	80.1
SEP004207	76	LPSANVSSPLPLWGKGRGDGAKSSSQSANKKGSRQLPPRPPQALTFRTSGCTPRTRRRASARRSRPPAGSSARWGC	1	Trypsin-2	57.6	24	2	2		nohit	NZ_CP015081.1	100	76	0	0	1	76	958398	958625	3.38e-28	102
SEP010771	91	IADFQDEHGRVTGWPSDRRRAHQLAILDHLKNLFESGAGYSREQVIQLLSDHTTLEDPALLLRELLEGDYLTGDGDVFWRADGRPAAGRSS	2	LysN-2; LysC-2	106.42; 79.01	24; 12	2; 1	2; 1	WP_010887747.1 DUF2087 domain-containing protein [Deinococcus radiodurans]		NZ_CP015081.1	100	91	0	0	1	91	1609140	1608868	1.73e-43	146	WP_010887747.1	DUF2087 domain-containing protein [Deinococcus radiodurans]		100	91	0	0	1	91	5	95	4.33e-64	185	WP_010887747.1	DUF2087 domain-containing protein [Deinococcus radiodurans]		100	91	0	0	1	91	5	95	3.76e-59	185
SEP054778	73	MPKKERKRLQVVISEEQDALLTRTAYELSSPERLISKSEVVRLAIEKIAKDLGEGESLEDYRAILESEDISDE	13	ArgC-2; Trypsin-2; ArgC-1; LysC-2; LysN-1; Trypsin-3; Mirror-2; Mirror-1; Chymotrypsin-2; Trypsin-1; LysC-1; Chymotrypsin-1; LysN-2	190.27; 150.31; 209.57; 54.22; 55.21; 134.56; 145.75; 125.24; 84.64; 176.27; 51.90; 94.59; 103.99	64; 66; 92; 14; 18; 59; 47; 47; 27; 66; 14; 27; 18	7; 4; 7; 1; 1; 4; 4; 3; 2; 4; 1; 2; 1	7; 4; 7; 1; 1; 4; 4; 3; 2; 4; 1; 2; 1	WP_010888507.1 MULTISPECIES: hypothetical protein [Deinococcus]	hypothetical	NZ_CP015081.1	100	73	0	0	1	73	829919	830137	3.12e-41	139	WP_010888507.1	MULTISPECIES: hypothetical protein [Deinococcus]	hypothetical	100	73	0	0	1	73	1	73	1.91e-46	139	WP_010888507.1	MULTISPECIES: hypothetical protein [Deinococcus]	hypothetical	100	73	0	0	1	73	1	73	1.65e-41	139
SEP021527	97	MPGRIERRRAGAGAAERRTSKKLKVGRRGAGCYAGFMASRLSGRTAHRARSRGSQGSALWLLLVLAIGALGGIAVASRYLHAQDRLPPDDSDEPLFI	7	Chymotrypsin-2; Mirror-2; Mirror-1; LysN-1; LysN-2; Chymotrypsin-1; Trypsin-1	113.72; 119.33; 121.20; 101.94; 97.43; 107.37; 100.77	16; 14; 14; 20; 20; 16; 20	1; 2; 2; 1; 1; 1; 2	1; 2; 2; 1; 1; 1; 2		nohit	NZ_CP015081.1	100	79	0	0	19	97	1246884	1247120	1.03e-30	110														WP_010888102.1	hypothetical protein [Deinococcus radiodurans]	hypothetical	100	97	0	0	1	97	1	97	6.86e-61	189
SEP007938	83	IRVNCSGMNEYALDELRPGEAGHIVSLDRNHPLRRRLLELGFVRGAKVVVVRRAPLGDPIELRVGSTDLALRRADLHGIRVRQ	8	Mirror-1; Mirror-2; Trypsin-3; Chymotrypsin-1; Trypsin-1; Trypsin-2; ArgC-1; ArgC-2	83.05; 117.96; 136.92; 61.53; 141.67; 143.70; 200.01; 170.00	27; 28; 61; 19; 36; 63; 76; 64	2; 3; 5; 1; 5; 6; 11; 7	2; 3; 5; 1; 5; 6; 11; 7	WP_010887863.1 ferrous iron transport protein A [Deinococcus radiodurans]		NZ_CP015081.1	100	83	0	0	1	83	1493472	1493720	1.11e-40	138	WP_010887863.1	ferrous iron transport protein A [Deinococcus radiodurans]		100	76	0	0	8	83	1	76	8.74e-50	148	WP_010887863.1	ferrous iron transport protein A [Deinococcus radiodurans]		100	76	0	0	8	83	1	76	7.58e-45	148
SEP055480	85	LRNHSENSPRRAPTLTPSTMGRTYHSTVLPGYGVCNTLRLSRYAPACSAAPSTKASQMGGRRRARGSSSGKIRYTCSATSMKYRW	1	LysC-1	54.14	31	1	1		nohit	NZ_CP015081.1	100	85	0	0	1	85	695604	695350	3.33e-43	145
SEP055192	81	ITPAPTKLHGPVWPPQRRSDSTALVWFKDTSASRAFQAPRADSPPAAGLRLVVSIEYFINPARAAEFRAVMQESRRARLRQ	1	Chymotrypsin-1	58.39	16	1	1		nohit																									WP_015914582.1	MFS transporter [Acidovorax ebreus]		96.296	54	2	0	28	81	449	502	1.02e-23	103
SEP006574	58	MSDEDKRQFNIYLPADLIREVKIASIDARLSLSAYVEAALRQHLQAQTTKQKGEEAGS	6	Trypsin-1; LysC-1; LysC-2; ArgC-2; Trypsin-3; Trypsin-2	100.05; 119.84; 133.80; 38.48; 106.51; 107.33	21; 48; 48; 12; 33; 33	1; 2; 2; 1; 3; 2	1; 2; 2; 1; 3; 2	WP_027479868.1 type II toxin-antitoxin system CcdA family antitoxin [Deinococcus radiodurans]		NZ_CP015081.1	100	58	0	0	1	58	1121431	1121258	3.06e-34	118	WP_027479868.1	type II toxin-antitoxin system CcdA family antitoxin [Deinococcus radiodurans]		100	58	0	0	1	58	1	58	1.14e-38	118	WP_027479868.1	type II toxin-antitoxin system CcdA family antitoxin [Deinococcus radiodurans]		100	58	0	0	1	58	1	58	9.9e-34	118
SEP051514	70	IPRACASSMPRGKSVALRFMTAASAALTRLTVNSPPEPMLSAESFGVPSARSPGAKATTGGSEPIKPKKE	1	LysC-2	32.77	14	1	1		nohit	NZ_CP015081.1	100	70	0	0	1	70	132701	132492	5.04e-40	135
SEP050090	89	VAPRSIFARKNYFYPDLPKGYQISQYEIPVVQGGSVSFFVDDKPFTVRLVRAHLEEDAGKSLHDDFVGFNGEKSSGIDLNRAGTPLLEI	1	Chymotrypsin-1	56.65	8	1	1		nohit	NZ_CP015081.1	45.783	83	40	1	7	89	167814	168047	1.09e-19	78.6	WP_027480100.1	Asp-tRNA(Asn)/Glu-tRNA(Gln) amidotransferase subunit GatB [Deinococcus radiodurans]		45.783	83	40	1	7	89	77	154	5.54e-20	79	TXI96774.1	Asp-tRNA(Asn)/Glu-tRNA(Gln) amidotransferase subunit GatB [Aquabacterium sp.]		100	89	0	0	1	89	76	164	7.03e-56	189
SEP041831	54	VPLLVTVTCDCLTDAGLLCALTPSAGSSQLVGGGLGKTPRSSREISSAEAQWRR	2	Trypsin-2; Trypsin-1	38.79; 37.52	22; 22	1; 1	1; 1		nohit	NZ_CP015081.1	100	54	0	0	1	54	2174346	2174185	2.44e-30	107
SEP055191	74	LMTAHTTLKNSLDHQTLFPNGVSKRKYGAERRGRDGGAFPPSLKKSSAPYHILLSLAFIHSFTAGLAGNGTPAR	1	ArgC-2	45.99	18	1	1		nohit	NZ_CP015081.1	100	74	0	0	1	74	941025	940804	2.12e-45	151														ADY25278.1	Methyltransferase type 12 [Deinococcus proteolyticus MRP]		78.571	28	6	0	6	33	4	31	5.74e-05	49.3
SEP058596	87	MRLTALVSGHVQGVGYRLFVQRYARDLGLHGYAENLSDGKVEVIAEGDEDALNRLLHWLRRGPPHARVQAVDTQYSEETGLREFHIY	4	Trypsin-1; Trypsin-2; Mirror-2; Trypsin-3	250.68; 185.85; 182.79; 148.28	80; 80; 63; 63	8; 6; 6; 5	7; 6; 6; 5	WP_010887574.1 MULTISPECIES: acylphosphatase [Bacteria]		NZ_CP015081.1	100	87	0	0	1	87	1783607	1783867	1.21e-54	178	WP_010887574.1	MULTISPECIES: acylphosphatase [Bacteria]		100	87	0	0	1	87	1	87	1.75e-61	178	WP_010887574.1	MULTISPECIES: acylphosphatase [Bacteria]		100	87	0	0	1	87	1	87	1.51e-56	178
SEP066687	30	VLAVVAPAGTNLGLLHMEARDAAQAVASVL	9	Trypsin-3; Chymotrypsin-2; Mirror-1; Mirror-2; Trypsin-1; Chymotrypsin-1; ArgC-2; ArgC-1; Trypsin-2	112.37; 110.12; 132.75; 136.77; 170.84; 111.29; 52.32; 85.64; 114.32	80; 83; 93; 93; 83; 83; 33; 33; 80	2; 4; 4; 4; 3; 4; 1; 1; 2	2; 4; 3; 3; 3; 4; 1; 1; 2	WP_010888250.1 roadblock/LC7 domain-containing protein [Deinococcus radiodurans]		NZ_CP015081.1	100	30	0	0	1	30	1089931	1090020	8e-14	58.9	WP_010888250.1	roadblock/LC7 domain-containing protein [Deinococcus radiodurans]		100	30	0	0	1	30	95	124	7.14e-15	58.9	WP_010888250.1	roadblock/LC7 domain-containing protein [Deinococcus radiodurans]		100	30	0	0	1	30	95	124	6.19e-10	58.9
SEP004439	60	IQELRLGPDATPRELLGTRAVFVCCPPRRMMVHTGLLWRAKKVEAGLVKRVGSSRTVDTR	1	Trypsin-1	38.34	33	1	1		nohit	NZ_CP015081.1	100	60	0	0	1	60	322096	322275	1.8e-35	122
SEP048772	79	MKCRRIVLSEAGLYPEPMFGRRVPPNVVFMLSLLLAVVCGLICYKALSVNNIVGGVIAGLFALWFAVDAVRSFGWTRQK	3	Mirror-1; Chymotrypsin-2; Chymotrypsin-1	46.65; 79.11; 54.97	20; 11; 11	1; 2; 1	1; 2; 1	WP_027479843.1 hypothetical protein [Deinococcus radiodurans]	hypothetical	NZ_CP015081.1	100	79	0	0	1	79	691207	690971	2.04e-48	160	WP_027479843.1	hypothetical protein [Deinococcus radiodurans]	hypothetical	100	62	0	0	18	79	1	62	1.06e-40	124	WP_010888649.1	hypothetical protein [Deinococcus radiodurans]	hypothetical	100	79	0	0	1	79	1	79	1.4e-49	160
SEP014450	85	MKLTEDQGAHITLDITRDELTVLAGGLLTALDLLTRADAAEDLRLHLEAEFHGRVGVSRASATALLTELVGIIQAGEDAAQAPLA	1	Trypsin-1	95.19	12	1	1	WP_010887722.1 hypothetical protein [Deinococcus radiodurans]	hypothetical	NZ_CP015081.1	100	85	0	0	1	85	1634039	1634293	1.01e-28	104	WP_010887722.1	hypothetical protein [Deinococcus radiodurans]	hypothetical	100	85	0	0	1	85	1	85	1.34e-54	160	WP_010887722.1	hypothetical protein [Deinococcus radiodurans]	hypothetical	100	85	0	0	1	85	1	85	1.17e-49	160
SEP013807	20	VRGAAVRGVAQAGLAPHGAR	2	LysN-1; LysN-2	52.59; 90.92	50; 55	1; 2	1; 2		nohit
SEP067920	72	LGRLVPDGAADPRPRRKGPRTDARGGELGRHGEGHRVGRAQAPHRGIGGPQTGPYRPGRGRDCRREQVPPDR	1	ArgC-2	53.81	18	1	1		nohit	NZ_CP015081.1	100	72	0	0	1	72	1629676	1629461	8.71e-28	100
SEP054668	48	LNKREDNTNAPISGQGNGRREQALTRRWAAAPAALSGCRPFARSTRRR	1	Chymotrypsin-1	39.66	25	1	1		nohit	NZ_CP015081.1	100	42	0	0	1	42	1047319	1047444	2.17e-19	75.5
SEP005572	81	MTRLLVNVELDEQGQPVFQLTPAQLAKLGLSGSAVHVARWEVAAQEAAQPAQSPFRRYVGIAPPLEGGSVEYHRQQLGYEE	8	Trypsin-3; Mirror-2; Mirror-1; Trypsin-1; LysN-2; ArgC-2; ArgC-1; Trypsin-2	141.47; 100.20; 88.91; 176.70; 58.54; 112.92; 65.33; 143.88	57; 35; 35; 57; 16; 31; 22; 57	3; 2; 2; 3; 1; 2; 1; 3	3; 2; 2; 3; 1; 2; 1; 3	WP_010888170.1 hypothetical protein [Deinococcus radiodurans]	hypothetical	NZ_CP015081.1	100	81	0	0	1	81	1176233	1176475	9.98e-42	140	WP_010888170.1	hypothetical protein [Deinococcus radiodurans]	hypothetical	100	81	0	0	1	81	1	81	9.94e-56	163	WP_010888170.1	hypothetical protein [Deinococcus radiodurans]	hypothetical	100	81	0	0	1	81	1	81	8.62e-51	163
SEP044077	89	LVRNQPIDVRLRQTSLGKRCMGSLFQHPHRQLEHCLAVHLQQRITQDLPTRHIAGNAQNAHVLAIGVQVTGQNTGRVRRLQHHSACTVA	1	Chymotrypsin-1	40.3	16	1	1		nohit	NZ_CP015081.1	39.394	66	24	2	1	66	757970	757821	0.000104	36.2														SQC39924.1	Uncharacterised protein [Clostridium sporogenes]	Uncharacterised	40.449	89	53	0	1	89	28	116	2.22e-09	62.8
SEP058195	78	VRGGAVGERQKHAALAAGGLFAAPAGRDSAGRRPGEWPAPGADAGAAGSRALSLADGGRQRGVRPEGGQRRRKSRAGG	1	Trypsin-1	34.25	13	1	1		nohit	NZ_CP015081.1	100	75	0	0	1	75	527834	527610	9.21e-14	61.2
SEP065212	90	LSRPGSRSSGPDPLSAVSLLLLLVLAGLLLWPLLSGGAAPSPYLIAGLLFARLGVQVFRAQKDERLKRPASWAVDLLLIALIFWVASNGQ	3	Trypsin-2; Trypsin-3; Trypsin-1	49.46; 37.12; 44.68	8; 8; 8	1; 1; 1	1; 1; 1	WP_010888482.1 hypothetical protein [Deinococcus radiodurans]	hypothetical	NZ_CP015081.1	100	50	0	0	41	90	851959	852108	2.84e-27	100	WP_010888482.1	hypothetical protein [Deinococcus radiodurans]	hypothetical	98.889	90	1	0	1	90	1	90	3.93e-57	167	WP_010888482.1	hypothetical protein [Deinococcus radiodurans]	hypothetical	98.889	90	1	0	1	90	1	90	3.41e-52	167
SEP019699	44	VIVSPKTTVVGLLVLVSSKLPGLNTVLVAGGDSSGVGSSVLVRV	2	LysC-1; LysC-2	29.06; 28.54	16; 16	1; 1	1; 1		nohit
SEP002204	43	VLAPSATPARSAVRWRRHSAPARPRARLRAGATRAAPAARTTP	1	ArgC-1	43.4	23	1	1		nohit
SEP011790	32	LVGTSEPVVRARNTSTLEPAAALTLKFTVPLT	1	Trypsin-3	34.68	25	1	1		nohit	NZ_CP015081.1	100	32	0	0	1	32	215858	215763	5.24e-15	62.4
SEP064043	95	MPVPPTTSVFRARAPQPVRREWSAPRTCHCGRSARSRAREAAPRRGAFSSRRRRRETHHSLARHTARSPGRPTATPAPLPAGQGPSRSAYPPRCS	2	ArgC-2; ArgC-1	51.07; 56.63	12; 12	1; 1	1; 1		nohit	NZ_CP015081.1	100	95	0	0	1	95	1944290	1944574	2.02e-30	109
SEP016394	59	LMGLEELPRREGLAKQGVQVSFSVKCSKAEGNTQRSRAPLSNRLPIPVFLPLSGRRASR	1	Chymotrypsin-1	34.47	19	1	1		nohit	NZ_CP015082.1	96.61	59	2	0	1	59	373655	373831	8.66e-32	111
SEP027669	18	IVSQDKKNWSLDIDKFVF	1	LysC-2	38.84	50	1	1		nohit
SEP037640	35	MNRTHSLRRSTRRDRDNEQLIRPKHAAAVVTSAPR	1	LysN-2	44.63	31	1	1		nohit
SEP069387	64	MAEPADIDTHAKWETGAGAGPVVRASRARRKGSEVTDYLRYTFATPFTVRMLPPSKSAVQAPLT	1	ArgC-1	33.61	9	1	1		nohit	NZ_CP015081.1	100	64	0	0	1	64	1599507	1599698	1.21e-38	131
SEP068760	71	LVCPNPPSAPRCSRRLPPLPRRLPPLRRAASPSRPRPATPGRRRAKPAPSPWPSPANGAGSATQTCAKSAA	1	Trypsin-3	46.8	21	1	1		nohit
SEP016247	47	ISSAPLSSVFSFTHPVRKKSLMIQTIFQSGMSCHQPAARRTCYNLKR	1	Mirror-2	43.23	19	1	1		nohit	NZ_CP015081.1	100	47	0	0	1	47	940921	941061	2.52e-27	98.2
SEP010084	77	VERRVRAYPGIVENGVVVVIGARLPEGTAVTVTVGETELLRARISNVIRRAPKVRIRLKPQSPRLALEKCPPEPDED	5	Trypsin-1; LysC-2; LysC-1; ArgC-2; ArgC-1	106.33; 47.01; 50.85; 40.28; 137.76	23; 13; 13; 12; 40	1; 1; 1; 1; 3	1; 1; 1; 1; 3	WP_027479506.1 hypothetical protein [Deinococcus radiodurans]	hypothetical	NZ_CP015081.1	100	77	0	0	1	77	2073705	2073935	2.71e-25	94	WP_027479506.1	hypothetical protein [Deinococcus radiodurans]	hypothetical	98.63	73	1	0	5	77	1	73	7.61e-47	140	WP_010887282.1	hypothetical protein [Deinococcus radiodurans]	hypothetical	98.701	77	1	0	1	77	1	77	2.22e-44	146
SEP001383	77	MRTVRGGGLGAVARRARHSGGHRGRAEHRGESFNLCLSPQAPALRAAARGPRYLGAGGRTRQRHRPRRGRGAGAKPH	1	Trypsin-3	35.04	27	1	1		nohit
SEP018895	80	IGIEDLEGDVFVGVFMVQRRDDRGIVIAPARDPQTRCLARRRVAAFRRDQQWRGDDRARIERDGDAVLTAIDRDRARLHP	1	Chymotrypsin-1	38.41	16	1	1		nohit
SEP002985	42	MTGGFWGSRVRRKGPASSLNSPRGPLTVCSKVQSPSRSFSGG	1	Trypsin-2	74.28	17	2	1		nohit	NZ_CP015081.1	100	42	0	0	1	42	1666716	1666841	3.72e-22	83.2
SEP031582	98	MRLLLVEDDPRIAEPTAAALREAGYAVTWAQTGPEGLEAAMLGEFPLVVLDVMLPGLDGFEIAGQLREAEVDSPILFLTARGEVSDRVQGLDLGGDAY	4	Trypsin-1; Trypsin-3; Chymotrypsin-2; Trypsin-2	91.05; 112.55; 39.12; 122.88	19; 34; 11; 34	2; 3; 1; 3	2; 3; 1; 3	WP_010888953.1 response regulator transcription factor [Deinococcus radiodurans]		NZ_CP015081.1	100	98	0	0	1	98	401218	400925	1.42e-58	190	WP_010888953.1	response regulator transcription factor [Deinococcus radiodurans]		100	98	0	0	1	98	1	98	2.14e-64	190	WP_010888953.1	response regulator transcription factor [Deinococcus radiodurans]		100	98	0	0	1	98	1	98	1.85e-59	190
SEP065418	55	LSAAAPGAERVKGPVRSALRRAPAGWWAAPRRPHFQLPATAAARTPARRGCFPRR	1	Mirror-2	42.59	20	1	1		nohit	NZ_CP015082.1	100	55	0	0	1	55	89404	89240	5.67e-10	49.3
SEP060923	94	IAEQVGPAAGRGGLRVPRRRGRAVLRRVAPLRADRRRAGAGQRAPQLHGRHRLHGRSAPQRGGGRAAAARVAGQQHRNRADGPPRHARGWRTHV	1	Trypsin-3	45.42	12	1	1		nohit	NZ_CP015081.1	100	47	0	0	48	94	1285573	1285433	2.88e-07	43.5
SEP016473	63	LDHQTLFPNGVSKRKYGAERRGRDGGAFPPSLKKSSAPYHILLSLAFIHSFTAGLAGNGTPAR	1	ArgC-2	45.99	21	1	1		nohit	NZ_CP015081.1	100	63	0	0	1	63	940992	940804	4.5e-38	129
SEP022271	94	ISVSLFSFRSPFFSGEKKFTTPLQICQHPAAAVVNFSVYKTLKAAPARVRRHAERPRRTAPFAPKGRGDFSKSPEWSPARWERRGPTDSRRRQC	1	ArgC-2	43.87	22	1	1		nohit	NZ_CP015081.1	100	94	0	0	1	94	437547	437266	8.36e-45	150
SEP050788	17	LNPVTGGFNCSLTSDRG	1	Chymotrypsin-2	34.09	47	1	1		nohit	NZ_CP015081.1	100	17	0	0	1	17	1327729	1327779	3.72e-07	38.9
SEP026888	85	LPVKRHHCHLPSANVSSPLPLWGKGRGDGAKSSSQSANKKGSRQLPPRPPQALTFRTSGCTPRTRRRASARRSRPPAGSSARWGC	1	Trypsin-2	57.6	21	2	2		nohit	NZ_CP015081.1	100	85	0	0	1	85	958371	958625	3e-35	122
SEP050789	74	ITASRRLRNSGVKVRLTASACSPARPSREKPSAGRLASAAPALVVKIRIRPRPSTFLPAWSVRVPWSISCRKML	1	Chymotrypsin-2	53.54	20	1	1		nohit	NZ_CP015081.1	100	74	0	0	1	74	2122786	2123007	2.46e-41	139
SEP006573	31	MPSPAPKMSAAVSSPVCKSTCCPTARPRNVK	1	LysN-1	53.89	39	1	1		nohit	NZ_CP015081.1	100	31	0	0	1	31	1053836	1053744	2.81e-14	60.1
SEP002669	65	LLDQQRHPDRSPGQARRPWCLHPPPGRGPAGAAAGFCPRSAFRECLPEKGVVLLRPQVALWSEPR	1	LysN-1	39.65	9	1	1		nohit	NZ_CP015083.1	100	65	0	0	1	65	74650	74844	4.53e-28	101
SEP054299	73	IHRGRRSRGCRPPRPRARHSARGGPAAALPAARGRPPPPRRAPAAARAAAPPAAGPGRRMQGVKRGPGRKGLP	1	LysC-1	27.61	19	1	1		nohit
SEP007353	85	MERVRRASGKVKATAVPSPVLPAKPDAAAQRRAFEGLEARRNDPDMEKRAQADIAAARERLAAQRDAASRRIAQALGLEQPEAAA	1	Mirror-1	40.03	13	1	1		nohit																									EQB14847.1	hypothetical protein RLDS_11810 [Sphingobium lactosutens DS20]	hypothetical	87.059	85	11	0	1	85	40	124	5.49e-40	142
SEP067769	94	MPESALSWRALETRVGLDALPDFHRAFLHWRGVEGVDAMPLRRVQQRVEAELNRMVQGDLAAREGDDWRLIPGALEGFEAAAPYLPEAPDSLPL	9	ArgC-2; Trypsin-2; ArgC-1; Trypsin-1; Chymotrypsin-1; Trypsin-3; Mirror-2; Mirror-1; Chymotrypsin-2	111.10; 151.42; 94.74; 159.54; 90.38; 124.27; 124.04; 115.63; 95.46	37; 36; 23; 39; 11; 36; 39; 30; 22	4; 5; 2; 5; 1; 4; 5; 4; 2	4; 5; 2; 5; 1; 4; 5; 4; 2	WP_010887295.1 hypothetical protein [Deinococcus radiodurans]	hypothetical	NZ_CP015081.1	100	94	0	0	1	94	2064224	2063943	4.3e-58	188	WP_010887295.1	hypothetical protein [Deinococcus radiodurans]	hypothetical	100	94	0	0	1	94	1	94	1.18e-64	186	WP_010887295.1	hypothetical protein [Deinococcus radiodurans]	hypothetical	100	94	0	0	1	94	1	94	1.02e-59	186
SEP041068	82	VPPEYGCGWTESRPAGLVWPARGWPRPAAPGPQARRGGVGGRLADCRKCVFPAHGRRVRAACCARSSRGIRSFFRPATAAGS	1	ArgC-2	43	11	1	1		nohit	NZ_CP015081.1	100	76	0	0	1	76	778875	779102	1.65e-14	63.5
SEP019133	67	MKPSEMRNLQATDFAKEIDARKKELMELRFQAAAGQLAQPHRVRQLRREVAQLNTVKAELARKGEQQ	13	LysN-1; Trypsin-3; Mirror-1; Mirror-2; Chymotrypsin-2; Trypsin-1; Chymotrypsin-1; LysC-1; LysN-2; ArgC-2; Trypsin-2; ArgC-1; LysC-2	224.35; 202.34; 220.93; 230.99; 153.58; 229.61; 196.71; 215.18; 239.58; 455.83; 203.35; 484.22; 239.61	48; 58; 60; 60; 67; 45; 81; 84; 61; 100; 58; 100; 84	9; 10; 12; 12; 5; 10; 8; 14; 13; 73; 10; 63; 16	9; 10; 12; 11; 5; 10; 8; 14; 13; 73; 10; 63; 16	WP_010886964.1 50S ribosomal protein L29 [Deinococcus radiodurans]		NZ_CP015081.1	100	67	0	0	1	67	2408678	2408478	3.24e-39	133	WP_010886964.1	50S ribosomal protein L29 [Deinococcus radiodurans]		100	67	0	0	1	67	1	67	3.21e-44	133	WP_010886964.1	50S ribosomal protein L29 [Deinococcus radiodurans]		100	67	0	0	1	67	1	67	2.79e-39	133
SEP047540	99	LTLMGAPCPLSRPPRSRLSASASRTFRPRLRICSKAHRRSASGCVRTARAWLALMLPSSSARSTGSGRVSRRRALVTVLRPLPTACATPSWFRPWSSSA	1	ArgC-2	45.14	13	1	1		nohit	NZ_CP015081.1	100	95	0	0	1	95	64290	64006	3.28e-29	106
SEP014721	81	VVAPLPLGGSWLELCPTPLKWERPGPIPGRVNRAPTRAFRLSEPRLSSPASRATRHHQAPQTIRPSPPTTPQVHRMRCGIQ	1	Trypsin-1	63.14	12	1	1		nohit	NZ_CP015081.1	100	81	0	0	1	81	902245	902487	2.33e-48	159
SEP002817	93	MPEPRKNADQGRYELTDGGQIVGFAEYQDQGDTVVLPHTEVSAGHEGEGLGSQLAQFALNDIRQAGKKVVPTCPFIRSYIEKHPEYADLVAQG	13	LysC-2; ArgC-2; ArgC-1; Trypsin-2; Trypsin-1; LysN-2; Chymotrypsin-1; LysC-1; Trypsin-3; LysN-1; Chymotrypsin-2; Mirror-2; Mirror-1	180.91; 201.51; 196.74; 163.13; 196.47; 185.65; 159.56; 153.13; 157.68; 176.92; 172.39; 135.70; 130.01	43; 55; 40; 35; 55; 29; 52; 40; 35; 29; 63; 24; 24	7; 8; 6; 6; 7; 5; 8; 5; 6; 4; 8; 4; 3	7; 8; 6; 6; 7; 5; 8; 5; 6; 4; 8; 4; 3	WP_010888479.1 N-acetyltransferase [Deinococcus radiodurans]		NZ_CP015081.1	100	93	0	0	1	93	853434	853156	8.52e-60	193	WP_010888479.1	N-acetyltransferase [Deinococcus radiodurans]		100	93	0	0	1	93	1	93	2.95e-67	193	WP_010888479.1	N-acetyltransferase [Deinococcus radiodurans]		100	93	0	0	1	93	1	93	2.56e-62	193
SEP060929	80	VYLFRRRGVPVSAIGRGKNDELREPARALIAAYLAGIFMPDGSARVEALRSKWQLHKVRGKGGMRRRLPLTGLLPRRRLP	1	Trypsin-1	47.5	11	1	1		nohit	NZ_CP015084.1	100	61	0	0	1	61	18002	18184	1.5e-35	123
SEP034477	58	LRLQMLFQVRPQRPHLLLRSAAGLQLAGEQRFTLVRQQLVFGEQAAHHLGILHPAQGV	1	Chymotrypsin-2	42.22	14	1	1		nohit	NZ_CP015081.1	100	58	0	0	1	58	102892	102719	1.69e-31	110
SEP009693	80	MTSQIQKWGNSLALRIPKALAQQVGLTQSSEVELLLQDGQIVIRPVPARQYDLAALLAEMTPENLHGETDWGALEGREEW	5	Trypsin-3; Trypsin-2; Trypsin-1; LysC-1; LysC-2	50.76; 54.71; 84.72; 61.25; 31.60	10; 10; 49; 14; 14	1; 1; 2; 1; 1	1; 1; 2; 1; 1	WP_010887061.1 AbrB/MazE/SpoVT family DNA-binding domain-containing protein [Deinococcus radiodurans]		NZ_CP015081.1	100	80	0	0	1	80	2307886	2307647	7.61e-49	161	WP_010887061.1	AbrB/MazE/SpoVT family DNA-binding domain-containing protein [Deinococcus radiodurans]		100	80	0	0	1	80	1	80	5.42e-55	161	WP_010887061.1	AbrB/MazE/SpoVT family DNA-binding domain-containing protein [Deinococcus radiodurans]		100	80	0	0	1	80	1	80	4.7e-50	161
SEP063330	13	MPGWQPTQYSRAQ	1	ArgC-2	51.98	77	1	1	WP_010888396.1 winged helix-turn-helix domain-containing protein [Deinococcus radiodurans]		NZ_CP015081.1	100	13	0	0	1	13	681448	681486	6.98e-05	32.3	WP_197480508.1	IS630 family transposase [Deinococcus radiodurans]		100	13	0	0	1	13	1	13	6.16e-05	32.3
SEP011158	22	LCFQPFYDKDLSRVRAQGAGPC	1	ArgC-2	41.94	45	1	1		nohit
SEP003988	18	VRVDVTEQAGRPLVIPAD	1	Mirror-2	49.78	44	1	1	WP_027480276.1 ATP-binding cassette domain-containing protein [Deinococcus radiodurans]		NZ_CP015081.1	100	18	0	0	1	18	128495	128442	6.87e-07	38.5	WP_027480276.1	ATP-binding cassette domain-containing protein [Deinococcus radiodurans]		100	18	0	0	1	18	224	241	5.61e-07	38.5
SEP027485	55	MAKDGPRIIVKMESSAGTGFYYTTTKNRRNTQAKLELKKYDPVAKKHVVFREKKV	9	Chymotrypsin-1; LysC-1; Mirror-2; Mirror-1; Chymotrypsin-2; Trypsin-3; LysC-2; Trypsin-2; ArgC-1	177.52; 205.01; 107.37; 107.32; 157.35; 145.80; 188.78; 183.94; 421.57	64; 71; 51; 38; 64; 51; 71; 51; 98	8; 8; 3; 3; 8; 4; 8; 6; 34	8; 8; 3; 3; 8; 4; 8; 6; 34	WP_010888681.1 50S ribosomal protein L33 [Deinococcus radiodurans]		NZ_CP015081.1	100	55	0	0	1	55	663697	663861	1.13e-32	114	WP_010888681.1	50S ribosomal protein L33 [Deinococcus radiodurans]		100	55	0	0	1	55	1	55	6.33e-37	114	WP_010888681.1	50S ribosomal protein L33 [Deinococcus radiodurans]		100	55	0	0	1	55	1	55	5.49e-32	114
SEP027812	29	LSKRRPNVCRVSIVGGGGPYLASRSTPAE	1	ArgC-2	35.45	31	1	1		nohit	NZ_CP015081.1	100	29	0	0	1	29	1813260	1813174	8.63e-15	61.6														WP_010887552.1			95.455	22	1	0	8	29	1	22	4.45e-05	46.6
SEP054158	34	VLGGAAQHLEPVGKAVAGGFDVEHVEGVEVEFAL	1	Chymotrypsin-1	36.35	32	1	1		nohit	NZ_CP015081.1	100	34	0	0	1	34	830417	830518	6.87e-16	65.1
SEP042691	23	LTASPGKAASFGPWCAARERTGR	1	ArgC-2	37.12	35	1	1		nohit	NZ_CP015081.1	100	23	0	0	1	23	513414	513346	2.73e-10	48.5
SEP013251	53	VPSAAKGHPAHKNQSRVSALGDSALAPARVTGSARSCCRSWGWRRAGRRCSTG	2	LysC-2; Trypsin-2	35.54; 44.89	23; 23	1; 1	1; 1		nohit	NZ_CP015081.1	100	53	0	0	1	53	1981929	1982087	2.1e-29	104
SEP001044	89	LMVSLRFCSRVARCVPDPAVCHSAHHAEESSAGCTLANKALISGGSARGEDISWTEYKNHRDQERRVRMGHFKDRVEASFPAQKGTTSI	2	LysN-2; LysN-1	56.01; 60.42	11; 10	1; 1	1; 1		nohit	NZ_CP015083.1	100	89	0	0	1	89	51419	51153	1.37e-57	186
SEP015970	65	LHRLSGAGNKKEAGRCGPGFFFRLLYSQRSSQAKYSFSRVSRLSGRPERDSSWFSSGKRTKRTGT	1	Mirror-2	48.35	20	1	1		nohit	NZ_CP015081.1	100	65	0	0	1	65	2557314	2557120	8.31e-38	129
SEP000603	33	VYPLALRAVKSARWYGTSPLRGLPGASSSRSPP	1	Chymotrypsin-2	34.27	27	1	1		nohit	NZ_CP015081.1	100	33	0	0	1	33	2000071	1999973	1.04e-15	64.3
SEP057622	60	LEMAALFFGSSTKSMNLRARAGFGLPRSSASRSVEMVVPGRGKKTLRCGSSAAPASRSPT	1	Trypsin-2	38.98	15	1	1		nohit	NZ_CP015081.1	100	60	0	0	1	60	1407430	1407609	2.12e-33	116
SEP029493	68	LRRVPYDRSGVLQRFETSGLLDTGLSARIFRDELVTARSLYTPYWEWTETGGCPRDTASWEQFAQDWT	2	ArgC-1; Trypsin-3	75.03; 62.42	15; 21	1; 1	1; 1	WP_027479988.1 metallophosphatase family protein [Deinococcus radiodurans]		NZ_CP015081.1	100	68	0	0	1	68	1949383	1949586	2.19e-42	142	WP_027479988.1	metallophosphoesterase family protein [Deinococcus radiodurans]		100	68	0	0	1	68	209	276	2.35e-45	142	ANC72021.1	cold-shock protein [Deinococcus radiodurans]		100	68	0	0	1	68	209	276	2.04e-40	142
SEP036913	34	MTEPAPASPARPAWTRALPPLLAAALVGAWAGRC	1	Chymotrypsin-1	67.42	35	1	1	WP_010886835.1 TlpA family protein disulfide reductase [Deinococcus radiodurans]																										WP_010886835.1	TlpA family protein disulfide reductase [Deinococcus radiodurans]		96.552	29	1	0	1	29	1	29	1.49e-07	53.9
SEP014593	93	LLYPDPMKLPARVRVSRPPLPLAPALAQAAARLCPQAPAELTAAALAIAGGSVIGAQLHWDGGEAQSIEPAWRGRGIEEALAEILNPPVNQSI	3	Trypsin-1; Trypsin-3; Trypsin-2	90.73; 63.09; 59.59	19; 19; 19	1; 1; 1	1; 1; 1	WP_010887899.1 hypothetical protein [Deinococcus radiodurans]	hypothetical	NZ_CP015081.1	100	37	0	0	57	93	1458268	1458378	1.68e-19	78.2	WP_010887899.1	hypothetical protein [Deinococcus radiodurans]	hypothetical	100	87	0	0	7	93	1	87	1.13e-56	166	WP_010887899.1	hypothetical protein [Deinococcus radiodurans]	hypothetical	100	87	0	0	7	93	1	87	9.79e-52	166
SEP053136	26	MRGRSGAPGVPFRLKKSKCWRWIPTS	3	Trypsin-3; Trypsin-2; Trypsin-1	38.44; 39.10; 44.03	35; 35; 35	1; 1; 1	1; 1; 1		nohit	NZ_CP015081.1	100	26	0	0	1	26	611307	611384	1.12e-12	55.5
SEP006981	79	VGGQQAGLALPGFVQRGVHLPLHAAFPVVGGLTVAHQNQAGGRLGRSGRDGGGRLSSHAPHCAGFGPPLACAGRVYTAL	1	Trypsin-3	37.19	15	1	1		nohit	NZ_CP015081.1	100	79	0	0	1	79	1616696	1616460	2.35e-32	114
SEP027198	85	MAASPWAARARRRWRSPGWRSAEVEVRKEAGPRARLLFCLCCGLLRRHSRHLEQFSELRVRRNSTATRSILCFAALQVRSARYFV	2	Chymotrypsin-1; Chymotrypsin-2	38.69; 33.57	12; 12	1; 1	1; 1	WP_010887829.1 hypothetical protein [Deinococcus radiodurans]	hypothetical	NZ_CP015082.1	100	63	0	0	23	85	238442	238254	1.66e-25	95.1	WP_010887829.1	hypothetical protein [Deinococcus radiodurans]	hypothetical	78.571	28	2	1	51	74	30	57	4.57e-07	40	WP_081816051.1	hypothetical protein [Deinococcus radiodurans]	hypothetical	97.826	46	1	0	40	85	1	46	9.42e-23	92.4
SEP038723	75	VSARIRPAARRRGLPARRGSASDIPESPAGCRARSACERRSAPAADTPAPAAPARAWAAGSGRGSRGRYGPRQGG	1	Trypsin-2	37.22	17	1	1		nohit
SEP013742	58	ICRKLWAAGWTVRRCIRSTNSLMHRSYQWPGAGAGGSMPGPSMRWPTCNGSPHWGWTA	1	ArgC-1	39.11	26	1	1		nohit	NZ_CP015081.1	100	58	0	0	1	58	2176775	2176948	7.52e-24	89
SEP047996	56	LSTPTILASPTSAACPVWPPTTCAPAKTTTRHSNSPPATSRRRKGPTASSRHPPAT	1	LysN-1	49.42	36	1	1		nohit	NZ_CP015081.1	100	56	0	0	1	56	812850	813017	3.37e-20	78.6
SEP052187	53	IHQKQWAAPASPSAPWANRQIYPGGRRAAPACEPPRWPGGRSCAGTGHEPGRG	1	Trypsin-2	43.42	25	1	1		nohit	NZ_CP015083.1	100	53	0	0	1	53	57557	57715	6.5e-21	80.1
SEP029265	60	LSNALSSGYGAPTMNALGRAEKGLGLLHGSTTPRVFNWQTSNPALKRRQVVSAERSAPLL	1	Chymotrypsin-1	49.14	13	1	1		nohit	NZ_CP015081.1	100	60	0	0	1	60	1893343	1893164	3.8e-35	121
SEP005312	84	IDFRQSAAGIMRTMTGTATRVLLGVRGMNKEAGVKVAAALLALPGVSKATPDDGQIEVHYDPSFHTVMDLVRTVRMQGFLAGML	9	LysN-1; Trypsin-3; Mirror-2; Mirror-1; Trypsin-1; LysC-1; LysN-2; Trypsin-2; LysC-2	90.74; 96.93; 80.77; 82.21; 114.94; 87.27; 87.90; 124.77; 106.01	15; 44; 27; 15; 44; 15; 15; 44; 15	2; 2; 2; 1; 2; 2; 2; 2; 2	2; 2; 2; 1; 2; 2; 2; 2; 2	WP_010888118.1 hypothetical protein [Deinococcus radiodurans]	hypothetical	NZ_CP015081.1	100	84	0	0	1	84	1230148	1230399	2.81e-47	157	WP_010888118.1	hypothetical protein [Deinococcus radiodurans]	hypothetical	100	74	0	0	11	84	1	74	1.23e-50	150	WP_010888118.1	hypothetical protein [Deinococcus radiodurans]	hypothetical	100	74	0	0	11	84	1	74	1.07e-45	150
SEP037062	76	VSGAEAERIGLVSLAVEPDALLPKAYEVAERLAHGSQSAIRWTKYALNNWLRSAGPTFDSSLALEFMGFSGPDVRE	1	Mirror-1	54.03	11	1	1	WP_027480178.1 enoyl-CoA hydratase/isomerase family protein [Deinococcus radiodurans]		NZ_CP015081.1	69.737	76	23	0	1	76	2535868	2535641	3.92e-32	113	WP_027480178.1	enoyl-CoA hydratase/isomerase family protein [Deinococcus radiodurans]		69.737	76	23	0	1	76	179	254	9.96e-34	113	WP_014723738.1	MULTISPECIES: enoyl-CoA hydratase/isomerase family protein [Burkholderia]		100	76	0	0	1	76	181	256	4.05e-45	155
SEP045104	30	ISTKLGDVYADLFAQFGLGNDKKDEGSSEE	4	Chymotrypsin-1; Chymotrypsin-2; Mirror-1; Mirror-2	40.25; 44.87; 90.81; 107.69	30; 30; 63; 63	1; 1; 2; 3	1; 1; 2; 3	WP_027479832.1 30S ribosomal protein S1 [Deinococcus radiodurans]		NZ_CP015081.1	100	30	0	0	1	30	718060	717971	3.88e-15	62.4	WP_027479832.1	30S ribosomal protein S1 [Deinococcus radiodurans]		100	30	0	0	1	30	576	605	4.79e-14	59.3	WP_010888616.1	30S ribosomal protein S1 [Deinococcus radiodurans]		100	30	0	0	1	30	600	629	3.69e-09	59.3
SEP035197	55	VKIKLVRSVIGRPGNQVKTVQALGLRKIGDSREVSDTPAVRGMVKTVKHLLEVQE	3	Trypsin-2; Trypsin-3; Trypsin-1	139.07; 132.95; 151.84	65; 75; 65	6; 8; 6	6; 8; 6	WP_010888745.1 MULTISPECIES: 50S ribosomal protein L30 [Deinococcus]		NZ_CP015081.1	100	55	0	0	1	55	603466	603302	5.53e-31	108	WP_010888745.1	MULTISPECIES: 50S ribosomal protein L30 [Deinococcus]		98.182	55	1	0	1	55	1	55	3.51e-34	107	WP_010888745.1	MULTISPECIES: 50S ribosomal protein L30 [Deinococcus]		98.182	55	1	0	1	55	1	55	3.04e-29	107
SEP058093	47	IQRRVLPLMPATTRKPTSGAVTARANSCVASRGESQVERWRRSFGRG	1	Mirror-2	34.14	28	1	1		nohit	NZ_CP015082.1	100	47	0	0	1	47	336394	336254	4.36e-26	94.7
SEP036340	63	LNEPPCKEALSDGKISGGPSRAFLYPEGAGRVQAPGGSRVSSVISGSQRLRTGNPLMPRPRLT	2	LysC-2; LysC-1	34.88; 42.56	14; 14	1; 1	1; 1		nohit	NZ_CP015081.1	100	63	0	0	1	63	383814	383626	5.55e-28	100
SEP070178	67	LNTLHARWARQRGPRRFPECGGARPEPSRLLSPCPTWYALETCGGLCSVKLAYSGCLFAAAGLILRA	1	Chymotrypsin-2	34.1	19	1	1		nohit	NZ_CP015081.1	100	67	0	0	1	67	439562	439762	7.05e-40	135
SEP063773	95	MTTNAAPTAAPPLGPEEEKLLKRLRRIEGQVRGIQKMVEEGRDCHDILTQFAAVRSALDTAGEGLLEQYALGCRARPGEAVTPSDVVRAVKLLRR	9	ArgC-2; ArgC-1; Trypsin-2; Trypsin-3; Chymotrypsin-2; Mirror-1; Mirror-2; Trypsin-1; Chymotrypsin-1	166.18; 174.90; 137.40; 148.16; 86.25; 88.38; 81.79; 177.20; 73.30	45; 55; 34; 40; 29; 27; 27; 55; 18	4; 4; 2; 3; 3; 2; 3; 4; 2	4; 4; 2; 3; 3; 2; 3; 4; 2	WP_034349861.1 metal-sensitive transcriptional regulator [Deinococcus radiodurans]		NZ_CP015082.1	100	83	0	0	13	95	261035	260787	2.98e-50	166	WP_034349861.1	metal-sensitive transcriptional regulator [Deinococcus radiodurans]		100	95	0	0	1	95	1	95	3.42e-66	190	WP_034349861.1	metal-sensitive transcriptional regulator [Deinococcus radiodurans]		100	95	0	0	1	95	1	95	2.97e-61	190
SEP001731	27	LLTAGPTSGQDWKDCPLPNSRQKCKPV	1	Trypsin-2	36.17	26	1	1		nohit	NZ_CP015081.1	100	27	0	0	1	27	51893	51813	9.72e-14	58.5
SEP010408	57	LGMSPRHRPHIFEGKVLSDDVAPAVGSEFDRHRVSTPNLAEAPSAAKKVQGNVYSAM	1	LysC-1	26.07	25	1	1		nohit	NZ_CP015082.1	100	57	0	0	1	57	154609	154439	2.37e-34	118
SEP061765	66	ITSGSGRGKEDETGRRRATRPPRRESTAHPARSPTRRRPAGQRAGPESRSAMARPAARRGRTDRSR	1	Trypsin-2	34.93	14	1	1		nohit	NZ_CP015081.1	100	48	0	0	1	48	45543	45686	6.53e-18	72.4
SEP018888	17	IAASQEIKQPLDASIIE	1	Chymotrypsin-2	38.95	65	1	1		nohit
SEP048177	54	LSEKHFEKTGEYMTSRGIAKLTGFNPANIKNMLQHKRSVVKKMLFTLEKLAQEY	1	Trypsin-3	37.21	13	1	1		nohit																									WP_151825860.1	hypothetical protein, partial [Acinetobacter junii]	hypothetical	100	54	0	0	1	54	71	124	5.79e-31	113
SEP025012	82	MAELSEKKRDDLSDHDFAYIDAHGGRHLPIHDEEHVRNAAARFDQTHFTSDKDRAGAASKIKAAAKRHGVDLDPDDAVMKAK	5	Trypsin-1; Trypsin-2; ArgC-1; ArgC-2; Trypsin-3	82.16; 58.62; 42.20; 179.60; 51.61	15; 15; 21; 80; 15	1; 1; 1; 5; 1	1; 1; 1; 5; 1	WP_010887819.1 hypothetical protein [Deinococcus radiodurans]	hypothetical	NZ_CP015081.1	100	82	0	0	1	82	1534225	1534470	1.94e-40	137	WP_010887819.1	hypothetical protein [Deinococcus radiodurans]	hypothetical	100	82	0	0	1	82	1	82	2e-55	162	WP_010887819.1	hypothetical protein [Deinococcus radiodurans]	hypothetical	100	82	0	0	1	82	1	82	1.73e-50	162
SEP067745	57	ITRVSAAATPPAPFFVLLHVLYSLRSPKSCAIFLSKALNFGQTTAGTPLTIRGKAFA	1	Mirror-1	34.81	21	1	1		nohit	NZ_CP015081.1	100	57	0	0	1	57	411372	411202	2.2e-32	113
SEP037982	55	IASDRWTELGALEDGGIYVLDTATLGGHPLHVQKLAHVVRDRSQIRPDVRLCGSL	1	LysN-1	39.61	22	1	1		nohit	NZ_CP015084.1	100	55	0	0	1	55	26940	26776	3.08e-32	112
SEP039648	78	LPVADAPARAERTAPPHRRVAAPPAGLGIRALYLDLSAQGTADAGNIGTALAPTACSGQERQRGAAAPQTRLKSCGLS	1	Trypsin-1	52.22	14	1	1		nohit	NZ_CP015081.1	100	78	0	0	1	78	453064	452831	2.81e-34	119
SEP058176	70	MPSHAYFPHIDLRRFGSEPPLSAPAGAAPPHRSPAPASAGRGWRRHRAGAVRTRCSRHTSSGSLRSQSPR	1	Mirror-2	37.53	24	1	1		nohit	NZ_CP015081.1	100	70	0	0	1	70	1128395	1128604	2.32e-14	62.4
SEP014222	60	LDALFHRLGDEGHLPGHPDRPSAWRGGPQAVCRRAGAAGAGYRRRLAAGARRHRAVARAP	1	Trypsin-2	40.72	12	1	1		nohit	NZ_CP015081.1	100	32	0	0	1	32	1742356	1742261	8.95e-17	68.9
SEP066767	79	MPPGRRDREPSLHQIAVQRATGQWWQRDLTRLAASPDNAHPMIAAGVGFDVAEAGADQFAGSQTGRIGEVQHEAVGHIK	1	ArgC-2	34.62	10	1	1		nohit																									KHE28652.1	hypothetical protein JG24_03030 [Klebsiella variicola]	hypothetical	37.838	74	46	0	1	74	64	137	0.000188	47.4
SEP042058	64	LRCGGAREQRADPAVSGALCPQDSGRGPAPDRARLGHRRRGPRQQYGARHDRGGGDSPRERDPL	1	Mirror-1	42.05	27	1	1		nohit	NZ_CP015083.1	100	64	0	0	1	64	28000	28191	5.15e-24	89.7
SEP065643	78	VMLYAPARVWRVSRLGLVRPRSRSLRYGTLMSATSATSLSRSPRSLRNSRSRSCSFNVIHLLGCGGPPVTRRGCPRDR	1	Mirror-2	41.2	14	1	1		nohit	NZ_CP015081.1	100	78	0	0	1	78	149550	149317	7.07e-28	101
SEP014180	68	MSPQDPRNVLPDPHESVSASSTDPLEPFNSRLPRSLQRRLRVYAALHDRKIQDVLGSALDEYLRQREE	2	Trypsin-1; Trypsin-3	105.00; 79.19	22; 21	1; 1	1; 1	WP_034350671.1 hypothetical protein [Deinococcus radiodurans]	hypothetical	NZ_CP015082.1	100	68	0	0	1	68	386399	386602	1.74e-31	111	WP_034350671.1	hypothetical protein [Deinococcus radiodurans]	hypothetical	100	68	0	0	1	68	1	68	2.36e-45	135	WP_034350671.1	hypothetical protein [Deinococcus radiodurans]	hypothetical	100	68	0	0	1	68	1	68	2.05e-40	135
SEP014891	43	MTPTMDSSSLRERQKERRRARIYNVAIDLFKQGGFQGTTATDI	3	Trypsin-1; Trypsin-2; Trypsin-3	80.18; 73.55; 72.85	23; 23; 23	1; 1; 1	1; 1; 1	WP_027480040.1 TetR/AcrR family transcriptional regulator [Deinococcus radiodurans]		NZ_CP015081.1	100	43	0	0	1	43	1316941	1317069	8.23e-16	65.1	WP_027480040.1	TetR/AcrR family transcriptional regulator [Deinococcus radiodurans]		100	39	0	0	5	43	1	39	5.81e-23	82	WP_010888041.1	TetR/AcrR family transcriptional regulator [Deinococcus radiodurans]		100	43	0	0	1	43	1	43	2.03e-21	90.9
SEP047986	98	MTQDSADTLLVIDVLDEDAGLADVEDEQGRTFQLPAEWLPGAADGQGYRVRAAQGHLTFTPDTDAPRLLRERSKQTLLDFSDEPGADEPEDSQLGEKA	7	ArgC-1; Mirror-2; Trypsin-2; ArgC-2; Trypsin-3; Chymotrypsin-1; Trypsin-1	213.01; 48.49; 160.43; 237.93; 120.67; 101.92; 200.93	50; 23; 60; 50; 36; 12; 60	5; 1; 3; 7; 2; 1; 3	5; 1; 3; 7; 2; 1; 3	WP_010886941.1 hypothetical protein [Deinococcus radiodurans]	hypothetical	NZ_CP015081.1	100	98	0	0	1	98	2427541	2427834	5.1e-60	194	WP_010886941.1	hypothetical protein [Deinococcus radiodurans]	hypothetical	100	98	0	0	1	98	1	98	1.86e-67	194	WP_010886941.1	hypothetical protein [Deinococcus radiodurans]	hypothetical	100	98	0	0	1	98	1	98	1.62e-62	194
SEP045850	43	LGRVRKAAAALPQGAGQPGQRQDAAGRERGDSEGRRQKPADFA	1	ArgC-1	48.05	19	1	1		nohit	NZ_CP015081.1	100	43	0	0	1	43	2092839	2092967	2.57e-06	38.5
SEP062526	85	VLYAGAMSAPTSYRDAYARLSRIAAELETGEADLDRVLPLLEEARAAYAECKGRIEAVRGVLSGDWGQDAAQDPEEGEEDEDDAF	7	Trypsin-1; Trypsin-2; Mirror-1; Mirror-2; ArgC-1; Trypsin-3; ArgC-2	134.04; 110.45; 53.34; 83.17; 68.41; 88.32; 132.86	27; 27; 11; 27; 11; 27; 27	2; 2; 1; 2; 1; 2; 3	2; 2; 1; 2; 1; 2; 3	WP_034350868.1 exodeoxyribonuclease VII small subunit [Deinococcus radiodurans]		NZ_CP015081.1	100	68	0	0	1	68	132304	132101	3.18e-39	134	WP_034350868.1	exodeoxyribonuclease VII small subunit [Deinococcus radiodurans]		100	79	0	0	7	85	1	79	1.76e-52	155	WP_010889210.1	exodeoxyribonuclease VII small subunit [Deinococcus radiodurans]		98.824	85	1	0	1	85	1	85	3.04e-51	164
SEP016905	77	LGLPVPMLLSLPVVALLSRALVTALVVVLPSAIRRATAPVTCGVAMLVPLMVLVALVEPIQVLVMLVPGAKMSRQLP	1	Chymotrypsin-1	55.6	14	1	1		nohit	NZ_CP015081.1	100	55	0	0	23	77	403743	403579	6.94e-19	75.9														KOX51980.1	hypothetical protein ADL08_02870 [Streptomyces sp. NRRL F-6492]	hypothetical	51.282	78	37	1	1	77	23	100	0.000206	46.2
SEP057778	69	LAGKARPLAGAPARHRRFHLYRRAENRRPERQPLLPRRRVAVGGHARQRAGGRNRDGAGTDHSRYSPEA	1	Mirror-1	49.12	7	1	1		nohit	NZ_CP015081.1	100	67	0	0	3	69	640237	640437	5.72e-28	101
SEP033013	75	VTVRAVPAQLYRAGCLREWEVASAEPDLAYTEQAFPECPTCPHRVEPEGTLPFCTLRPVGTAHPFAALAGLQLPD	4	Mirror-2; Trypsin-2; Trypsin-3; Trypsin-1	70.64; 36.86; 44.23; 55.44	33; 11; 11; 11	2; 1; 1; 1	2; 1; 1; 1	WP_051618771.1 hypothetical protein [Deinococcus radiodurans]	hypothetical	NZ_CP015081.1	100	75	0	0	1	75	2294272	2294048	1.39e-46	154	WP_027479565.1	hypothetical protein [Deinococcus radiodurans]	hypothetical	98.667	75	1	0	1	75	1	75	4.75e-51	150	WP_051618771.1	hypothetical protein [Deinococcus radiodurans]	hypothetical	100	75	0	0	1	75	10	84	1.02e-46	152
SEP014422	48	MRTSGRSTKRAVQSGKRGSRSKKTPLQAALRVTPCFARPSPLGRGSKI	1	LysN-1	46.48	25	1	1		nohit	NZ_CP015081.1	100	48	0	0	1	48	814010	814153	1.44e-25	93.2
SEP065484	96	MSAAPLVRAVRWYQRVLSPRKPAPTCRFSPTCSEYAAQALDRHGALKGGWLALWRVLRCNPLVPGGFDPVPEHFPARHPRPQGSPPTDHPPTDQPS	11	ArgC-1; Trypsin-2; ArgC-2; Chymotrypsin-2; Mirror-2; Mirror-1; Trypsin-3; LysN-1; LysN-2; LysC-1; Trypsin-1	197.31; 121.11; 162.32; 67.52; 139.30; 116.03; 150.16; 75.06; 79.37; 39.05; 193.08	49; 28; 49; 21; 56; 35; 64; 9; 29; 27; 44	3; 3; 3; 1; 4; 3; 5; 1; 2; 1; 4	3; 3; 3; 1; 4; 3; 5; 1; 2; 1; 4	WP_010888781.1 membrane protein insertion efficiency factor YidD [Deinococcus radiodurans]		NZ_CP015081.1	100	96	0	0	1	96	572357	572644	2.47e-60	194	WP_010888781.1	membrane protein insertion efficiency factor YidD [Deinococcus radiodurans]		100	96	0	0	1	96	1	96	7.81e-68	194	WP_010888781.1	membrane protein insertion efficiency factor YidD [Deinococcus radiodurans]		100	96	0	0	1	96	1	96	6.77e-63	194
SEP008017	67	VMFTTHDPTHALQVASHTLLLLPGGEWLAGESFAVLIETNLQRAYGLPVHKIDHPGSAVPLLAPQFT	1	LysN-2	42.03	15	1	1		nohit																									WP_126028792.1	ABC transporter ATP-binding protein [Klebsiella aerogenes]		100	67	0	0	1	67	180	246	2.58e-39	139
SEP042941	35	LHGAERSGGIQQRHLGRVSPPLAARRAAGAGRAAP	1	Trypsin-1	36.8	23	1	1		nohit	NZ_CP015081.1	100	22	0	0	1	22	1055212	1055147	6.97e-09	45.1
SEP000364	33	VDMVEPPGVGKREKALARLPGQCLCQKRCYFSS	1	LysC-1	32.62	33	1	1		nohit	NZ_CP015082.1	100	33	0	0	1	33	135195	135097	7.43e-18	70.5
SEP037657	78	LHQKIAQPPHVGGMRRDLECGLQVPRRPAKGGGDGFVAEWAQLAVGLKVLAGALFFGGVEGHGWSMAPRAVLRITRAS	1	LysC-2	27.34	44	1	1		nohit	NZ_CP015081.1	100	78	0	0	1	78	1659752	1659985	2.04e-37	128
SEP002804	87	MSDNGNKPVKTEDEISNVDLQFMGTHDEKSELDAAVKAESKSAAMADKDGVDKVDVMSAQSMDASDPPSTNMGDADRDDSDDKSSVG	2	LysC-1; LysC-2	40.94; 49.25	9; 9	1; 1	1; 1	WP_010887565.1 M-like protein [Deinococcus radiodurans]		NZ_CP015081.1	100	73	0	0	1	73	1792915	1792697	9.3e-43	144	WP_010887565.1	M-like protein [Deinococcus radiodurans]		100	87	0	0	1	87	1	87	1.93e-57	167	WP_010887565.1	M-like protein [Deinococcus radiodurans]		100	87	0	0	1	87	1	87	1.68e-52	167
SEP002072	48	LEPSGGGRRAGGALCGLSLASLTSRHPPATLSNRGNRNDPARPVHQGT	1	Trypsin-3	45.86	15	1	1		nohit	NZ_CP015081.1	100	26	0	0	23	48	1946811	1946734	4.93e-12	54.7
SEP030728	69	VRGRRAGRTGFCECGRRWGAPTRAPAVRGLWRRRRESECSRGTPHPARIAAAPSLGTGKEKPPPVWRRF	1	Trypsin-2	47.76	13	1	1		nohit	NZ_CP015081.1	100	69	0	0	1	69	2069553	2069347	2.89e-41	139
SEP038462	42	MYTTFVAWVYGVTFVSLFGYVGWMLARLKRLEAGRLEQEDRL	2	Chymotrypsin-1; LysC-2	66.07; 67.63	26; 31	1; 1	1; 1		nohit	NZ_CP015081.1	100	42	0	0	1	42	2380245	2380370	3.74e-23	85.9														WP_017870958.1	heme exporter protein CcmD [Deinococcus wulumuqiensis]		71.795	39	11	0	1	39	1	39	1.72e-10	58.5
SEP039030	75	LHSASVKAPVPAGDRGLGLGLKAEAKAQPINPITSASKAAAPPSHPQSAHAAHSATTSARSQRRRATPIAPAERP	2	LysC-2; LysC-1	67.57; 56.35	12; 12	2; 2	2; 2		nohit	NZ_CP015081.1	100	33	0	0	1	33	1751996	1752094	8.2e-16	67
SEP001402	29	LLHSAEAFESEVVKKPLGGLDEVGELLPV	1	LysC-1	27.97	48	1	1		nohit	NZ_CP015083.1	100	29	0	0	1	29	85178	85092	5.54e-13	56.2
SEP007765	81	VGRRARYGARPGAAGGGAGRGRHPGFRAARQSERVAVGGIRRFKIESRTFLGAVLRGAHGKNTFLTRWTSIRRLSRCSGIG	1	ArgC-1	35.53	7	1	1		nohit	NZ_CP015081.1	90.196	51	5	0	31	81	1793175	1793023	4.69e-23	87.8														WP_081816011.1	hypothetical protein [Deinococcus radiodurans]	hypothetical	80	40	8	0	42	81	11	50	1.23e-12	66.6
SEP007969	87	MKLPARVRVSRPPLPLAPALAQAAARLCPQAPAELTAAALAIAGGSVIGAQLHWDGGEAQSIEPAWRGRGIEEALAEILNPPVNQSI	5	Trypsin-1; Trypsin-3; Mirror-2; Trypsin-2; Mirror-1	90.73; 63.09; 91.00; 59.59; 97.51	21; 21; 17; 21; 34	1; 1; 2; 1; 3	1; 1; 2; 1; 3	WP_010887899.1 hypothetical protein [Deinococcus radiodurans]	hypothetical	NZ_CP015081.1	100	37	0	0	51	87	1458268	1458378	1.07e-19	78.6	WP_010887899.1	hypothetical protein [Deinococcus radiodurans]	hypothetical	100	87	0	0	1	87	1	87	7.71e-57	166	WP_010887899.1	hypothetical protein [Deinococcus radiodurans]	hypothetical	100	87	0	0	1	87	1	87	6.69e-52	166
SEP051203	85	VGLSRGDHRRTRPQTAHPQRGAEGRVRTGRPADSGVRGPDSGDHSGRVDGGCAIARTVSPRRTVRRSRSARPQRRPQRSPARAAA	1	ArgC-2	44.06	11	1	1		nohit	NZ_CP015081.1	100	54	0	0	1	54	1425702	1425863	4.94e-29	105
SEP032146	28	LSRWASRRADQILGLLSRVTVTPRREGA	1	ArgC-1	54.67	36	1	1		nohit	NZ_CP015082.1	100	28	0	0	1	28	198771	198688	7.42e-13	55.8
SEP052211	52	LPRLTKCISMLWTSSPRESCSRSLTSRVMFSATRCASCSTCEPPASRSARRR	1	Trypsin-3	53.02	23	1	1		nohit	NZ_CP015081.1	100	52	0	0	1	52	1534978	1535133	4.76e-27	97.8
SEP023332	81	MVKMYTTTWCPDCHAAKRALTQKGIAYEEINIEQDEQAAEYVMSVNGGRRSVPTLVSGDVAHSLSGFRPQKLDAFLAEAGL	12	ArgC-1; Trypsin-2; ArgC-2; LysC-2; Mirror-1; Mirror-2; Trypsin-3; LysN-1; LysN-2; Chymotrypsin-1; LysC-1; Trypsin-1	127.55; 163.92; 124.31; 144.68; 111.38; 147.01; 162.06; 155.70; 179.01; 38.28; 109.90; 204.28	44; 56; 44; 52; 22; 52; 56; 54; 40; 11; 52; 56	2; 5; 3; 3; 2; 4; 4; 4; 4; 1; 2; 5	2; 5; 3; 3; 2; 4; 4; 4; 4; 1; 2; 5	WP_010888716.1 glutaredoxin family protein [Deinococcus radiodurans]		NZ_CP015081.1	100	81	0	0	1	81	626086	626328	6.18e-53	172	WP_010888716.1	glutaredoxin family protein [Deinococcus radiodurans]		100	81	0	0	1	81	1	81	1.3e-59	172	WP_010888716.1	glutaredoxin family protein [Deinococcus radiodurans]		100	81	0	0	1	81	1	81	1.13e-54	172
SEP040965	84	MNFEQAQQEVNTLSKKPGNDVLLKLYALYKQGSAGDVDGKRPGGFDFVGGAKYDAWAGLKGKTQEQAQQEYVALVEELKAKDGQ	12	Trypsin-2; ArgC-1; LysC-2; LysN-1; Trypsin-3; Mirror-2; Mirror-1; Chymotrypsin-2; Trypsin-1; LysC-1; Chymotrypsin-1; LysN-2	230.54; 121.03; 205.95; 147.32; 219.80; 162.42; 126.03; 120.28; 268.04; 211.35; 148.06; 172.89	83; 18; 92; 79; 83; 79; 51; 19; 83; 92; 46; 81	8; 1; 7; 7; 8; 7; 5; 1; 8; 7; 3; 8	8; 1; 7; 7; 8; 7; 5; 1; 8; 7; 3; 8	WP_010886812.1 acyl-CoA-binding protein [Deinococcus radiodurans]		NZ_CP015081.1	100	84	0	0	1	84	2555221	2554970	6.05e-51	167	WP_010886812.1	acyl-CoA-binding protein [Deinococcus radiodurans]		100	84	0	0	1	84	1	84	2.5e-57	167	WP_010886812.1	acyl-CoA-binding protein [Deinococcus radiodurans]		100	84	0	0	1	84	1	84	2.17e-52	167
SEP042700	30	VRRNCSARCGRSGPTLQSCYLPGPVDRRHG	1	Trypsin-3	34.98	43	1	1		nohit	NZ_CP015081.1	100	30	0	0	1	30	2184044	2183955	2.27e-15	63.2
SEP066036	95	IEVVAHGEKRHHTNTLTACQCYLPETTGKMFDGAPMSRDCFFQRAEANKCALIRLFVVEGIAGHTVFLAHNGDVGTARLGAAHARWCHRLRRANG	1	LysC-1	41.08	13	1	1		nohit	NZ_CP015081.1	100	95	0	0	1	95	751509	751225	1.85e-61	198
SEP037422	100	ICWPVGWGNCSRVARQRPLPRFDRRTCALGAEPGSPLSAKRLHRVLAPYFATQWAVTYHDHHAFYLAPLAQAEEYRAKLSGHPCPTQPPELGHAHSPRPP	1	Trypsin-1	47.97	13	1	1		nohit	NZ_CP015081.1	100	100	0	0	1	100	783556	783257	1.11e-63	204
SEP063361	66	IAVPPTVTVRDGTFRERRQVRAVHRPLRARGDPVSRPDRPDAARRYRPLARHAAAAAAPRNPAQPA	1	ArgC-2	56.84	14	1	1		nohit	NZ_CP015082.1	80	20	4	0	12	31	50666	50725	0.000248	33.9
SEP017565	30	LSGLSPRTTLTCRPARAAPASSCHSRPRLE	1	Trypsin-2	40.42	23	1	1		nohit	NZ_CP015081.1	100	30	0	0	1	30	1304384	1304295	6.39e-14	58.9
SEP050823	71	VLAETLAGRKQTGIADMLVKQLSGSASQAPDLEMAAAAARSAELPQRSSSSLLEPLRATWQRGVDGLGKVW	1	LysN-1	39.96	11	1	1		nohit																									PKM28377.1	lytic transglycosylase [Gammaproteobacteria bacterium HGW-Gammaproteobacteria-12]		100	71	0	0	1	71	75	145	1.23e-38	140
SEP032652	90	MNEDFMMVLQNGSVPARFVTLEGGERGVEVEGVQFPYVTDEVPHGIRALTDEQTHKMSELRQRCKVTSEAAVLPFDINEAPRREESGHEH	13	Trypsin-2; ArgC-1; ArgC-2; LysC-2; Mirror-1; Mirror-2; Chymotrypsin-2; LysN-1; Trypsin-3; LysC-1; Chymotrypsin-1; LysN-2; Trypsin-1	201.98; 319.97; 233.98; 98.21; 201.04; 219.61; 140.73; 164.11; 189.07; 66.74; 140.02; 140.18; 245.63	64; 81; 58; 28; 54; 54; 52; 29; 64; 28; 52; 29; 64	6; 7; 7; 1; 6; 7; 6; 2; 5; 1; 6; 2; 6	6; 7; 7; 1; 6; 7; 6; 2; 5; 1; 6; 2; 6	WP_027480291.1 hypothetical protein [Deinococcus radiodurans]	hypothetical	NZ_CP015081.1	100	90	0	0	1	90	2460352	2460621	2.28e-48	160	WP_027480291.1	hypothetical protein [Deinococcus radiodurans]	hypothetical	100	90	0	0	1	90	1	90	8.63e-65	186	ANC72471.1	hypothetical protein A2G07_12220 [Deinococcus radiodurans R1]	hypothetical	100	90	0	0	1	90	1	90	7.49e-60	186
SEP013979	52	ISRRWLSPSATRPTLTRRPTRCRRRWRRFAAPCPTARRLRWCRNSTPTPSRF	1	ArgC-2	48.6	27	1	1		nohit	NZ_CP015081.1	100	52	0	0	1	52	1971475	1971320	1.19e-13	59.7
SEP028380	74	LTPTQTTLKKSLDHQTVFPNGVSQRKYGAERRGRDGGAFPPSLKKSSAPYHILLSLAFIHSFTAGLAGNGTPAR	1	ArgC-2	45.99	18	1	1		nohit	NZ_CP015081.1	90.541	74	7	0	1	74	941025	940804	7.89e-41	138														ADY25278.1	Methyltransferase type 12 [Deinococcus proteolyticus MRP]		73.333	30	8	0	4	33	2	31	9.68e-06	51.6
SEP015402	84	MVKIRLSRFGSAHNPHYRIVVADVRRPRDGGYIESLGHYDPRKTSENFLKIDVERANHWIAQGAQPTDTARRLLRSQGVKISKK	12	Trypsin-2; ArgC-1; ArgC-2; LysC-2; Mirror-1; Mirror-2; Chymotrypsin-2; LysN-1; Trypsin-3; LysC-1; LysN-2; Trypsin-1	263.09; 471.03; 440.63; 249.76; 301.98; 304.48; 294.46; 246.80; 257.18; 210.54; 235.77; 329.82	67; 100; 100; 86; 61; 79; 88; 55; 67; 60; 55; 68	18; 62; 58; 17; 22; 25; 31; 9; 18; 14; 10; 22	18; 62; 58; 17; 22; 25; 1; 9; 18; 14; 10; 22	WP_010887937.1 30S ribosomal protein S16 [Deinococcus radiodurans]		NZ_CP015081.1	100	84	0	0	1	84	1417979	1418230	1.46e-53	174	WP_010887937.1	30S ribosomal protein S16 [Deinococcus radiodurans]		100	84	0	0	1	84	1	84	2.73e-60	174	WP_010887937.1	30S ribosomal protein S16 [Deinococcus radiodurans]		100	84	0	0	1	84	1	84	2.37e-55	174
SEP017819	42	VRRVLLAAKSVSSMRRDRTPPCMFSGEKESGLGGALMRLLLR	1	LysC-1	32.45	45	1	1		nohit	NZ_CP015081.1	100	30	0	0	1	30	1463398	1463309	1.46e-14	61.6
SEP060735	72	VPTTLQELRATVPRRASVSAFFMGMLLCRTEARPGSRVLGRVPGMIFRLQMPSGPDKGRFLYPSLAHWAGEA	3	Chymotrypsin-1; LysN-1; Trypsin-2	44.08; 55.21; 55.74	8; 12; 12	1; 1; 1	1; 1; 1		nohit	NZ_CP015081.1	100	72	0	0	1	72	195422	195207	7.99e-44	146
SEP036149	93	LGTAVTAWRVVMRCSASRLLSSLATAWGSTTRPSRMLPMGVGTITACCREGGAPALRATTLMVLVPISTPMAAERLRKRLMRLVMLPPESGEF	1	LysC-2	29.74	30	1	1		nohit	NZ_CP015081.1	100	93	0	0	1	93	1941111	1941389	6.45e-38	130
SEP028203	92	VAQRRERDHGGPRSRTQEHHQVLGAARPRKPHQGRQHPCPLQLAGGRDSPRARGRAGRGRPHLRAAHRLHLRADRLPPRPVVPGRAEPRHAA	1	ArgC-1	42.63	17	1	1		nohit	NZ_CP015081.1	100	92	0	0	1	92	92300	92575	1.05e-23	90.1
SEP006077	94	MKATWNGQIIARSSDTVVVEGNHYFPLESVRQEFLRPSDTHTVCPWKGTASYSTLEVGGERNPDAAWFYPEPKDAARQIRGRVAFWKGVQVQED	11	LysC-2; Trypsin-2; ArgC-1; ArgC-2; Chymotrypsin-1; LysN-2; Trypsin-1; Mirror-2; Mirror-1; Chymotrypsin-2; Trypsin-3	118.50; 185.53; 195.26; 212.32; 102.82; 55.52; 228.18; 178.24; 179.58; 144.00; 189.42	38; 61; 48; 68; 26; 13; 76; 60; 60; 36; 76	2; 4; 5; 6; 2; 1; 5; 5; 5; 4; 5	2; 4; 5; 6; 2; 1; 5; 5; 5; 4; 5	WP_010887568.1 DUF427 domain-containing protein [Deinococcus radiodurans]		NZ_CP015081.1	100	94	0	0	1	94	1788959	1789240	5.31e-62	199	WP_010887568.1	DUF427 domain-containing protein [Deinococcus radiodurans]		100	94	0	0	1	94	1	94	2.24e-69	198	WP_010887568.1	DUF427 domain-containing protein [Deinococcus radiodurans]		100	94	0	0	1	94	1	94	1.94e-64	198
SEP001139	59	MSACPARRPTTRKSVTAGLPSGTTACRIWILLAPPRPRSPSGASSVRRSHSGSPCTMAR	1	ArgC-2	41.61	12	1	1		nohit	NZ_CP015081.1	100	59	0	0	1	59	1751440	1751264	4.82e-16	66.6
SEP053223	56	VARPHPLRPPGAAGRHSRGAGPQTCWRAVALGRGAGGRLAAGETRVSLILGVRAKL	1	Chymotrypsin-2	40.23	16	1	1		nohit	NZ_CP015081.1	100	53	0	0	4	56	701763	701921	1.59e-17	70.9
SEP013728	77	LLLGTLSEDNAPIQHPIFSILTVPNRATLTEKPVFRSAVMGGRHQKCVLAGPVADAGATAPQTALRNRSCKGPERGR	1	ArgC-1	44.91	17	1	1		nohit	NZ_CP015081.1	100	77	0	0	1	77	2260585	2260815	8.09e-48	158
SEP015537	43	ICRDEVSLGRAWVPPHPFAPQRPSPTRVEGQKRKAFLCQILQG	1	Chymotrypsin-2	37.72	19	1	1		nohit	NZ_CP015081.1	78.571	42	9	0	2	43	407523	407648	1.73e-16	67
SEP016926	36	ISPGTVVSQSGMIWFQIESRTCPGAILRGAHGKIRF	1	LysN-2	38.6	61	1	1	WP_162177786.1 RNA 2'-phosphotransferase [Deinococcus radiodurans]		NZ_CP015081.1	100	33	0	0	1	33	64829	64731	8.16e-18	70.5														WP_081816062.1	hypothetical protein [Deinococcus radiodurans]	hypothetical	83.333	24	4	0	10	33	16	39	9.7e-05	44.3
SEP058033	64	MNQNVGNLDRLVRATVGIGLLIVATRRHGLGKLAALGLGAALLTTSATAHCPAYSALGTDTLDH	1	Mirror-2	55.24	16	1	1	WP_027479642.1 DUF2892 domain-containing protein [Deinococcus radiodurans]		NZ_CP015081.1	100	64	0	0	1	64	1656650	1656459	1.34e-21	82.8	WP_027479642.1	DUF2892 domain-containing protein [Deinococcus radiodurans]		100	64	0	0	1	64	1	64	6.16e-41	124	WP_027479642.1	DUF2892 domain-containing protein [Deinococcus radiodurans]		100	64	0	0	1	64	1	64	5.34e-36	124
SEP062833	73	LDAGNFCGREARALSAPDGLCVLRFTVFRGWVKKAKAKAFFDPLPQGERAFAKQRGEGASRPVPTKNHSIKHC	1	Mirror-2	45.01	11	1	1		nohit	NZ_CP015081.1	100	73	0	0	1	73	846661	846443	1.61e-45	151
SEP028278	69	IRRWCRPGRRPPPAASPTPAATPASRPTWRFSARTTTCKKPRPRCFPRWKTPPRRPLPRKKSLASAPAS	1	LysC-2	27.45	13	1	1		nohit	NZ_CP015081.1	100	16	0	0	31	46	1104687	1104640	0.000135	35
SEP050437	42	IPQSATGKRSESAVQQGRSTAQQLEDLARQLDTSLARFRLPG	5	Trypsin-1; Trypsin-3; Mirror-1; Trypsin-2; ArgC-1	91.95; 64.43; 58.23; 94.41; 138.20	26; 26; 26; 45; 45	1; 1; 1; 2; 2	1; 1; 1; 2; 2	WP_081824520.1 methyl-accepting chemotaxis protein [Deinococcus radiodurans]		NZ_CP015082.1	91.892	37	3	0	6	42	83533	83643	1.02e-17	70.5	WP_162177635.1	HAMP domain-containing protein [Deinococcus radiodurans]		91.892	37	3	0	6	42	436	472	8.26e-18	70.5	ANC72864.1	hypothetical protein A2G07_13445 [Deinococcus radiodurans R1]	hypothetical	91.892	37	3	0	6	42	726	762	1.37e-12	69.7
SEP052878	54	LAQTMASSREQKLITAIERVEIEKLFDGSPRSTRFFFEKRSTPVNEAGENRDLD	1	Mirror-2	50.47	13	1	1		nohit
SEP022190	74	VVSRAACQTRVAAGGQLSAGAASVSAPDIPSSATPRSPSPRSASSAASPASSSTGTPSSPARASLLPASSPATR	1	LysC-2	39.56	15	1	1		nohit
SEP016175	88	MHKTLTALLSVLVLSAAAAQTTAPKQTTPTPAQAQKATAVTQENARKAQAKKTNNLSRYQRTECARKHGNIVKNPQGKLVCIVPKPKK	2	LysC-2; LysC-1	61.92; 49.50	8; 8	1; 1	1; 1	WP_027479922.1 hypothetical protein [Deinococcus radiodurans]	hypothetical	NZ_CP015081.1	100	46	0	0	43	88	551631	551494	5.22e-26	96.7	WP_027479922.1	hypothetical protein [Deinococcus radiodurans]	hypothetical	100	88	0	0	1	88	1	88	1.64e-59	173	WP_027479922.1	hypothetical protein [Deinococcus radiodurans]	hypothetical	100	88	0	0	1	88	1	88	1.42e-54	173
SEP017901	49	VRCGARWKPSPARPSSASTPKACCAAASTTASCSARCKADGRKKRGARP	1	LysC-1	34.65	41	1	1		nohit
SEP046370	87	ISGPQWKTRELTDAIEVGVLEHLTKRWHSFLASEASTKHRAGRTCKAAKQRMERVAAPFRRTRNSENCSNRKLYQTVPADPWFAEFT	1	LysC-1	33.63	8	1	1		nohit	NZ_CP015081.1	82.353	68	5	1	20	87	2117248	2117430	1.53e-32	115
SEP038720	85	METAPHTAWPSTVWYVELRGKEAEATLRQWLEQLPGQAGFAGAELLDSPAQPGLALVASHWSGPLPELTPPAGAKHWTFRVLAQR	4	Chymotrypsin-2; Mirror-2; LysC-2; Chymotrypsin-1	70.00; 36.00; 74.27; 77.85	19; 6; 36; 31	1; 1; 2; 2	1; 1; 2; 2	WP_227085951.1 hypothetical protein [Deinococcus radiodurans]	hypothetical	NZ_CP015081.1	100	85	0	0	1	85	433803	433549	6.09e-52	170	WP_010888920.1	hypothetical protein [Deinococcus radiodurans]	hypothetical	100	85	0	0	1	85	1	85	9.26e-58	168	WP_010888920.1	hypothetical protein [Deinococcus radiodurans]	hypothetical	100	85	0	0	1	85	1	85	8.03e-53	168
SEP024965	99	LTVMDMKKLMKQMQQAQVAAGKIQDELAAQSVEGTASGLVTVQMNGHGKVTSLKIKPEAVDGDDVEALEDLILAAINDAAEKAEGLQREATAGLGLPGF	11	Trypsin-2; LysC-2; Trypsin-3; LysN-1; Chymotrypsin-2; Mirror-2; Mirror-1; Trypsin-1; LysN-2; Chymotrypsin-1; LysC-1	138.35; 113.30; 133.41; 117.12; 127.47; 104.15; 119.68; 182.68; 102.27; 135.17; 106.96	34; 28; 62; 22; 40; 12; 23; 49; 11; 36; 28	3; 2; 4; 2; 3; 2; 2; 3; 1; 3; 3	3; 2; 4; 2; 3; 2; 2; 3; 1; 3; 3	WP_010886845.1 YbaB/EbfC family nucleoid-associated protein [Deinococcus radiodurans]		NZ_CP015081.1	100	77	0	0	23	99	2521394	2521624	2.58e-45	152	WP_010886845.1	YbaB/EbfC family nucleoid-associated protein [Deinococcus radiodurans]		100	96	0	0	4	99	1	96	4.28e-65	188	WP_010886845.1	YbaB/EbfC family nucleoid-associated protein [Deinococcus radiodurans]		100	96	0	0	4	99	1	96	3.71e-60	188
SEP019577	93	LGAAGRSGLPHRLSQLLGGLRQSRTLRARARGAGRPRHAAALPGARPGGRNGAAAVAQPGSAAVPDSRLPLPAGARTRPRKRPAPPPSPGSAL	1	ArgC-1	35.08	10	1	1		nohit	NZ_CP015081.1	100	21	0	0	6	26	675039	674977	1.19e-06	42
SEP055772	91	MPERSPAPDITVYTVPDCPDCEAVQALLRRRGLTPTVRNVRGDPAALAEMQRRADGVRIAPVTIIGEQVFYGPFDEQRPRLLAALERQGTQ	3	ArgC-1; ArgC-2; Trypsin-1	101.76; 103.71; 100.75	20; 12; 36	3; 2; 2	2; 2; 2	WP_010889331.1 glutaredoxin family protein [Deinococcus radiodurans]		NZ_CP015082.1	100	91	0	0	1	91	180404	180132	8.31e-56	181	WP_010889331.1	glutaredoxin family protein [Deinococcus radiodurans]		100	91	0	0	1	91	1	91	9.24e-63	181	WP_010889331.1	glutaredoxin family protein [Deinococcus radiodurans]		100	91	0	0	1	91	1	91	8.02e-58	181
SEP014462	83	LSDEYPVPKSSRCSRTPSCRSRSMLRCTSPVWESRLLSVISRLSRPGSKPVRCSNSLTRSCTSGAARCWLQKFTLRWSGGSCG	1	LysC-1	27.72	8	1	1		nohit	NZ_CP015081.1	100	83	0	0	1	83	2260187	2259939	1.54e-30	109
SEP015466	78	ILIVERADDRPGKRRDIDDRARLVRLRDIFIGVCQDEAPFGIAVEHFDRLARHRAGDIAGALGIAVGHILGERRDPDD	1	Mirror-2	39.1	13	1	1		nohit	NZ_CP015081.1	37.838	74	37	2	2	71	1991582	1991376	0.000109	35.4														EAP76608.1	hypothetical protein ISM_17120 [Roseovarius nubinhibens ISM]	hypothetical	44.872	78	43	0	1	78	110	187	1.09e-08	60.5
SEP060581	94	VAHLAGDGAALRLGHPDHSFCAKGAVADGAAVPRADGQQRRDALASDQKRQVGEQPNKKGRGWKAKGFVPLLSALSLCLVTSQASAPASPAGRD	1	Mirror-1	65.48	11	1	1		nohit	NZ_CP015081.1	100	94	0	0	1	94	768193	768474	4e-57	185
SEP014133	77	MADRILVMKNGRVVETGTADEIFYNPQHPYTKQLLDSVPHLGEKEEHVFGDSVEDLEEAATPEPAERDWVPADITLD	1	Mirror-2	35.81	13	1	1	WP_051618802.1 ABC transporter ATP-binding protein [Deinococcus radiodurans]		NZ_CP015081.1	53.448	58	26	1	1	57	1135679	1135852	2.05e-12	57.4	WP_051618802.1	ABC transporter ATP-binding protein [Deinococcus radiodurans]		53.448	58	26	1	1	57	233	290	1.98e-12	57	WP_102162730.1	ABC transporter ATP-binding protein [Brevibacterium luteolum]		100	77	0	0	1	77	227	303	1.56e-45	163
SEP050328	25	LPSLGSASGPALTVAPTVRPSGARM	1	ArgC-2	35.18	32	1	1		nohit	NZ_CP015081.1	100	25	0	0	1	25	2410981	2411055	3.72e-10	48.1
SEP038016	38	LAVAWSPWSNCSGRPRRFPVRSSWAATPTSCSAGASRC	1	Chymotrypsin-2	42.39	37	1	1		nohit	NZ_CP015081.1	100	38	0	0	1	38	771901	772014	5e-19	73.9
SEP066618	73	MQKDLHPKAVPCKIIYQGQVVMETMSTRPEIHVDVWSGVHPFWTGEERFLDTEGRVDKFNKRFGDSYRRGSKK	13	Mirror-1; Mirror-2; Chymotrypsin-2; LysN-1; Trypsin-3; Chymotrypsin-1; LysC-1; LysN-2; Trypsin-1; Trypsin-2; ArgC-1; ArgC-2; LysC-2	176.55; 185.60; 205.65; 105.54; 120.88; 199.14; 114.29; 61.31; 205.89; 165.78; 287.39; 287.28; 117.75	44; 44; 75; 16; 27; 63; 29; 12; 77; 75; 95; 52; 29	6; 6; 13; 2; 6; 12; 6; 1; 8; 7; 23; 26; 6	6; 6; 13; 2; 6; 12; 6; 1; 8; 7; 23; 26; 6	WP_010887471.1 MULTISPECIES: 50S ribosomal protein L31 [Deinococcus]		NZ_CP015081.1	100	73	0	0	1	73	1888671	1888453	5.92e-47	155	WP_010887471.1	MULTISPECIES: 50S ribosomal protein L31 [Deinococcus]		100	73	0	0	1	73	1	73	6.42e-53	155	WP_010887471.1	MULTISPECIES: 50S ribosomal protein L31 [Deinococcus]		100	73	0	0	1	73	1	73	5.57e-48	155
SEP006664	32	LKKSSAPYHILLSLAFIHSFTAGLAGNGTPAR	1	ArgC-2	45.99	41	1	1		nohit	NZ_CP015081.1	100	32	0	0	1	32	940899	940804	4.79e-16	65.1
SEP042778	35	LAGRPGQPRDAPLGGGAKRGDGGLSRRVACPRRLP	1	LysC-2	28.48	43	1	1		nohit	NZ_CP015081.1	100	35	0	0	1	35	224763	224659	9.35e-09	44.7
SEP010651	46	MIKYRKQNALEPEKDAEITLNLTPLLFFTVGYVAMKALLGSVRRLS	4	LysC-2; LysC-1; Chymotrypsin-1; Chymotrypsin-2	77.69; 49.89; 143.91; 121.22	39; 17; 35; 35	2; 1; 4; 3	2; 1; 4; 3	WP_165439357.1 hypothetical protein [Deinococcus radiodurans]	hypothetical	NZ_CP015081.1	100	46	0	0	1	46	1036942	1036805	3.75e-26	94.7	WP_165439357.1	hypothetical protein [Deinococcus radiodurans]	hypothetical	100	46	0	0	1	46	1	46	1.29e-29	94.7	SEI68899.1	hypothetical protein SAMN04488058_101348 [Deinococcus reticulitermitis]	hypothetical	75.556	45	11	0	1	45	1	45	2.57e-18	78.6
SEP064048	94	LGLPSPPGRGCKGTVVDPLPGGEGLAKQGVRGLSKQRTNDDLPRLRRHPSPDPRCPGRLRRGCRAAGQPGECARSGTSRPREAGGRPRPHGGCF	1	Mirror-2	51.86	13	1	1		nohit	NZ_CP015081.1	100	94	0	0	1	94	2507576	2507857	2.12e-43	146
SEP062659	64	VERATRALGADRAEGGSDASAPAAPRRNGPPAADLCGYAGTQRRPRFAHPPRLAKRGGPELQPQ	1	Mirror-2	37.56	12	1	1		nohit	NZ_CP015081.1	100	64	0	0	1	64	1838996	1839187	1.81e-25	94
SEP009993	78	VACPVTLSGPSLRGWGRVSTRSWSSGVGPAGSVNFISRLQTGQWLILAPGASGATRRGGARAAPRSSPRRAGGGRGRV	1	ArgC-2	48.79	14	1	1		nohit	NZ_CP015082.1	100	47	0	0	1	47	345569	345709	9.01e-25	92.4
SEP061304	59	VVEAAGQAVQLARQVLLGDAVGEILRADLGGHPAEAVQRFEAGTHHPPGGQGDQWQEEG	1	Mirror-2	45.41	17	1	1		nohit																									RMS48662.1	hypothetical protein ALP65_04582 [Pseudomonas aeruginosa]	hypothetical	87.931	58	4	1	1	55	176	233	7.95e-20	90.9
SEP042634	72	VGGFLDPTDDLREERVGDVGHRHQDLLGAQGAQALGGEIRLVAELGDRLHDLLAGRLQHQLGRAEHPRNRGR	1	Chymotrypsin-1	60.54	11	1	1		nohit
SEP016831	42	LPGTLLPPRDGKRNRPPLRPPTRGHGPGRAGRWRGPPSAQTA	2	LysC-2; LysC-1	30.51; 29.49	29; 29	1; 1	1; 1		nohit	NZ_CP015081.1	100	42	0	0	1	42	1547145	1547020	6.35e-09	45.8
SEP047047	94	LEIARALATEPRILLLDEPAAGMNTAEKGQLTAFIREVRDRFDLTVLLIEHHVPLVMGLCDRVAVLNFGELIAIGDPASVQRDPKVIEAYLGGE	1	Trypsin-2	47.13	9	1	1	WP_051618819.1 ABC transporter ATP-binding protein [Deinococcus radiodurans]		NZ_CP015081.1	100	94	0	0	1	94	599635	599916	1.71e-58	189	WP_051618819.1	ABC transporter ATP-binding protein [Deinococcus radiodurans]		100	94	0	0	1	94	150	243	7.86e-64	189	ANC72672.1	high-affinity branched-chain amino acid ABC transporter ATP-binding protein LivG [Deinococcus radiodurans R1]		100	94	0	0	1	94	150	243	6.81e-59	189
SEP042419	74	MRTMTGTATRVLLGVRGMNKEAGVKVAAALLALPGVSKATPDDGQIEVHYDPSFHTVMDLVRTVRMQGFLAGML	9	LysC-2; Trypsin-2; LysC-1; LysN-2; Trypsin-1; Mirror-2; Mirror-1; LysN-1; Trypsin-3	106.01; 124.77; 87.27; 87.90; 114.94; 80.77; 82.21; 90.74; 96.93	18; 50; 18; 18; 50; 31; 18; 18; 50	2; 2; 2; 2; 2; 2; 1; 2; 2	2; 2; 2; 2; 2; 2; 1; 2; 2	WP_010888118.1 hypothetical protein [Deinococcus radiodurans]	hypothetical	NZ_CP015081.1	100	74	0	0	1	74	1230178	1230399	2.81e-40	136	WP_010888118.1	hypothetical protein [Deinococcus radiodurans]	hypothetical	100	74	0	0	1	74	1	74	1.09e-50	150	WP_010888118.1	hypothetical protein [Deinococcus radiodurans]	hypothetical	100	74	0	0	1	74	1	74	9.45e-46	150
SEP041052	91	IQVCDSPRWLNIRPYGTHRKPSGPQRRLLSTRPSERSRSGESRKVPAMNAQVKLSAIVGVRVKVGSGHNCARCTYRAAVPSTAKVPRLMRL	1	Trypsin-2	56.11	10	1	1		nohit	NZ_CP015081.1	100	91	0	0	1	91	814429	814701	4.37e-46	154
SEP039636	99	VSLSAPITLKVPPWPTMRRGGASVLPTEVKASLTRRSKRSPVAPPSKALVLNVYSGRRLTSVCSEPGLRSCGLNGGKIRVLACDGVALKASLLPIALTR	2	Mirror-1; Trypsin-2	36.48; 34.89	9; 8	1; 1	1; 1		nohit	NZ_CP015083.1	100	99	0	0	1	99	4402	4698	1.63e-58	189
SEP052017	14	LGLGLKAEAKAQPI	2	LysC-1; LysC-2	56.35; 67.57	64; 64	2; 2	2; 2		nohit	NZ_CP015081.1	100	14	0	0	1	14	1752044	1752085	0.00059	29.6
SEP014962	24	LAYKPLTAGAVATDPIPPTPGGTR	1	Chymotrypsin-1	40.23	54	1	1		nohit	NZ_CP015081.1	100	24	0	0	1	24	227956	227885	4.09e-10	47.8
SEP031561	71	MTAPKELHERIDRLPPEAIKAIQELVERQEYAAQQIAALKAFAADWTPEEQAAWDEGTKRRPWRTFPPEEV	3	Trypsin-1; Trypsin-3; Trypsin-2	45.91; 86.09; 50.29	11; 28; 11	1; 2; 1	1; 2; 1	WP_010888734.1 hypothetical protein [Deinococcus radiodurans]	hypothetical	NZ_CP015081.1	100	71	0	0	1	71	611144	611356	3.51e-33	116	WP_010888734.1	hypothetical protein [Deinococcus radiodurans]	hypothetical	100	71	0	0	1	71	1	71	3.76e-47	140	WP_010888734.1	hypothetical protein [Deinococcus radiodurans]	hypothetical	100	71	0	0	1	71	1	71	3.26e-42	140
SEP047662	95	LAGHAGAAERRRPDRRPPDPDHRPAGRAPLGGLRRAGYAGPGSCRGSHSLGPGLWPPLRRCRSRGPRRAGALGRQRRHSPHRDDSRQRRLSAGAR	1	ArgC-2	42.74	11	1	1		nohit	NZ_CP015081.1	100	52	0	0	43	94	1819672	1819827	7.99e-17	70.9
SEP007183	70	VTQVKSASPSTLYVFSTAGKICPQLRKDQARRTWFQGIPPGPNARLHGLRHCFSCHQRGRVGLPNWADHR	1	Mirror-1	47.57	11	1	1		nohit	NZ_CP015082.1	100	70	0	0	1	70	105792	106001	2.57e-44	147
SEP062459	77	MKGPLVTILSGLVLMVHMSLMPWAPLAFQTGMKTWVGWGRKIPDRNSMAVTSALGNTTLRVLLSTLVTLIGWLLMVQ	1	Chymotrypsin-2	33.43	14	1	1		nohit	NZ_CP015081.1	100	77	0	0	1	77	1131526	1131296	3.17e-36	125
SEP022473	98	VRDGLSPSRPPVLPGTAPSRRSPPPRRTPLMPTYLYKDLNTGEIYELVQHMRDDPYTEHPETGAPVKRVLSRPAIAFKGSGFYVNDSRKSGGEGGGGE	13	LysN-2; Chymotrypsin-1; LysC-1; Trypsin-1; Chymotrypsin-2; Mirror-1; Mirror-2; Trypsin-3; LysN-1; LysC-2; ArgC-1; Trypsin-2; ArgC-2	141.53; 126.44; 93.56; 224.37; 126.06; 172.52; 176.88; 169.22; 155.77; 116.27; 216.88; 170.56; 160.14	21; 23; 29; 42; 31; 42; 43; 42; 21; 59; 31; 42; 47	3; 2; 4; 6; 3; 4; 5; 4; 3; 5; 3; 5; 4	3; 2; 4; 6; 3; 4; 5; 4; 3; 5; 3; 5; 4	WP_027480281.1 FmdB family transcriptional regulator [Deinococcus radiodurans]		NZ_CP015081.1	100	90	0	0	1	90	2423233	2423502	8.09e-49	162	WP_027480281.1	FmdB family transcriptional regulator [Deinococcus radiodurans]		100	68	0	0	31	98	1	68	3.05e-47	142	WP_010886946.1	hypothetical protein [Deinococcus radiodurans]	hypothetical	98.98	98	1	0	1	98	1	98	7.92e-63	194
SEP069570	51	VPGSQKPSGNRAPLAENTMSSRTLMAVTPAFGPSSALRCARWAKLSVPSNP	1	LysC-2	30.75	45	1	1		nohit	NZ_CP015081.1	100	51	0	0	1	51	1832644	1832796	1.4e-28	102
SEP003950	12	IAGVSGSRAGAR	1	LysN-2	39.98	100	1	1		nohit
SEP047218	91	LAGPPRPDPPGHRGFPGGGLCRPPRPRHAPLSGDGLRTGGHGGVPARLVPAGSADLGRERPEKGAAGPRRAARVVGQVDCRAGRRSAAGKH	1	Trypsin-1	38.27	11	1	1		nohit	NZ_CP015081.1	100	64	0	0	28	91	28366	28557	2.39e-23	89.4
SEP068298	42	LTLSVEKLEHLTGKDTLTPRCASPSPIKVEGQKYRAFFYPML	1	Mirror-1	38.57	19	1	1		nohit	NZ_CP015081.1	100	42	0	0	1	42	2376571	2376696	1.22e-24	90.1
SEP015376	81	IICAWSSCGQWLWQAWLFRRRLPCLCAGGRGMARCWMVLREGLGPVRQAAGPRLLQLAPQRTPPSGRIPRSLPARLPAGLR	1	Trypsin-1	39.35	10	1	1		nohit	NZ_CP015081.1	100	81	0	0	1	81	1684127	1684369	3.46e-46	153
SEP027141	93	VTSTASSPAGRASTLPPGPPTRKWTFYSRPSNSSLSTARSSCRSTTSIGRSAPGRIRRTLRRPRCSVTRCRSGAGEKCPTPHTCARLRSGRKC	1	Trypsin-3	38.61	11	1	1		nohit	NZ_CP015081.1	98.925	93	1	0	1	93	48460	48182	2.82e-31	112
SEP008390	30	LDGGGLFLVGAMVGLRFTCGWPLVRGAGAG	1	Chymotrypsin-1	40.48	20	1	1		nohit
SEP022752	53	LTAQAPGCPGAQRCPPGPACPPPRSSGPVCSPAPRCTRASTPAGRGFRQCATR	1	Trypsin-1	34.73	25	1	1		nohit	NZ_CP015081.1	100	24	0	0	29	52	470105	470034	5.89e-10	49.3
SEP031881	51	LIAGFSIGDRAAGGQPRQRRQDTRRVVEILVHVSSPLSRSSSNSRWRSAST	1	ArgC-2	35.29	18	1	1		nohit
SEP068208	92	MALRHKSAQKRHRQSLKRRAINRAKKSTIKTFSKKALVAAQGGAEDATAMQQRAESLIDKAAKGSTLHKNAAARKKSRLAKAINKAKAAQQA	11	LysC-1; Chymotrypsin-1; LysN-2; LysN-1; Mirror-1; Mirror-2; Chymotrypsin-2; LysC-2; ArgC-2; Trypsin-2; ArgC-1	265.71; 215.91; 268.04; 306.86; 238.04; 225.34; 220.34; 277.89; 478.57; 223.40; 525.14	33; 64; 32; 32; 30; 32; 53; 33; 79; 28; 75	10; 12; 8; 7; 12; 10; 10; 11; 54; 5; 44	10; 12; 8; 7; 12; 10; 10; 11; 54; 5; 44	WP_010887951.1 30S ribosomal protein S20 [Deinococcus radiodurans]		NZ_CP015081.1	100	68	0	0	1	68	1403318	1403521	1.8e-38	132	WP_010887951.1	30S ribosomal protein S20 [Deinococcus radiodurans]		100	92	0	0	1	92	1	92	7.48e-59	172	WP_010887951.1	30S ribosomal protein S20 [Deinococcus radiodurans]		100	92	0	0	1	92	1	92	6.49e-54	172
SEP030845	33	LNCLAKTLELITLAVTNTISMKILSKYVIKMVK	1	LysC-2	29.72	36	1	1		nohit
SEP050647	77	IDRDAATHVIPFVQEVVEPGAQVRSDGSAAYRALGELGYTHQRTVMLGSGVPAHVSMAGVHRVASLVQRWVLGTHHG	1	Trypsin-3	45.77	34	1	1		nohit																									ADM86738.1	transposase like protein, partial (plasmid) [Delftia acidovorans]		98.701	77	1	0	1	77	77	153	2.1e-46	156
SEP067894	87	VRGRRAGRTGFCECGRRWGAPTRAPAVRGLWRRRRESECSRGTPHPARIAAAPSLGTGKEKPPPVWRRFWIEECSAHRHRDRGADHA	1	Trypsin-2	47.76	10	1	1		nohit	NZ_CP015081.1	100	87	0	0	1	87	2069553	2069293	6.18e-54	176
SEP051103	100	VVQTLRMPPMRWLPSVLLLLTGLLLAALALGVFAVLGGSGPLWLRSLGSVTLGGPGPNGFARGLALMLLASSALALATLRRPEPRYLEPEPALEPAPPQG	8	Trypsin-1; LysN-2; Trypsin-3; LysN-1; Chymotrypsin-2; Mirror-2; ArgC-2; Trypsin-2	114.15; 96.36; 114.13; 80.10; 56.57; 96.81; 94.63; 121.13	32; 15; 32; 15; 15; 16; 27; 32	2; 1; 2; 1; 1; 2; 2; 2	2; 1; 2; 1; 1; 2; 2; 2	WP_063653057.1 hypothetical protein [Deinococcus radiodurans]	hypothetical	NZ_CP015081.1	100	63	0	0	1	63	1639665	1639477	3.03e-16	69.3	WP_063653057.1	hypothetical protein [Deinococcus radiodurans]	hypothetical	100	91	0	0	10	100	1	91	9.95e-56	164	WP_063653057.1	hypothetical protein [Deinococcus radiodurans]	hypothetical	100	91	0	0	10	100	1	91	8.63e-51	164
SEP058935	37	LVEGQQLCPCTLYQGERGAPKGRGEGSFSPLRPPRRA	1	Mirror-1	35.31	24	1	1		nohit	NZ_CP015081.1	100	37	0	0	1	37	2507636	2507526	2.69e-20	77.4
SEP008925	100	LPSAFAIRCVYSYGAAAPALLPGGGGRAQRDPRRRPAGHSAAAAQSANPRAGARNRHAAVSPRTAWGGTHRGRAHLFAAGAVHSGAGGGRHPRSAAGRAR	1	Mirror-2	47.39	22	1	1		nohit	NZ_CP015082.1	100	100	0	0	1	100	58528	58229	1e-22	87.8
SEP020241	52	LVWTPPHPLASQGPSPAGGEGKKTLSPCGGGRCKAAGGGACDHSTLTPGGPQ	1	Mirror-1	40.81	27	1	1		nohit	NZ_CP015081.1	100	50	0	0	1	50	965644	965495	5.52e-17	68.9
SEP051611	52	LRLLDSGPLTPPRAMALSLPWGVSSVTMMSPAGVTRRRMTMPLRLAVRERMT	1	Chymotrypsin-2	34.94	12	1	1		nohit	NZ_CP015081.1	100	52	0	0	1	52	1894015	1894170	2.92e-27	98.2														WP_119673274.1	DUF84 family protein, partial [Deinococcus sp. RM]		64.286	42	15	0	5	46	1	42	1.07e-05	48.9
SEP064338	69	LPAPACEVARCGSWNEYTSETEVTEHKKAWHLRDWPQRRAFRLLSIARCSPPRKSGQSTAGLPPSSRAV	1	ArgC-2	33.67	13	1	1		nohit	NZ_CP015081.1	100	69	0	0	1	69	852244	852038	2.67e-42	142
SEP049558	38	LRGPGCRVRSARPPPPRSGPGPHPRAIAAARRGAGSFR	1	ArgC-2	36.92	55	1	1		nohit
SEP023208	95	MPRSLKKGPFVEDHLLKKVDAQNDKKDKRVIKTWSRRSTIVPEMIGHTIAVYNGKQHVPVFVNEQMIGHKLGEFSPTRTYRGHGADKNAKGSKKK	13	LysN-1; Trypsin-3; Mirror-1; Mirror-2; Chymotrypsin-2; Trypsin-1; Chymotrypsin-1; LysC-1; LysN-2; ArgC-2; Trypsin-2; ArgC-1; LysC-2	337.37; 303.04; 319.28; 324.74; 257.18; 369.42; 259.92; 341.38; 301.84; 403.53; 326.77; 507.19; 355.92	65; 57; 55; 56; 74; 57; 79; 78; 57; 84; 57; 99; 78	16; 21; 22; 22; 18; 21; 17; 35; 14; 42; 19; 47; 37	16; 21; 22; 22; 18; 21; 17; 35; 14; 42; 19; 47; 37	WP_010886960.1 30S ribosomal protein S19 [Deinococcus radiodurans]		NZ_CP015081.1	100	95	0	0	1	95	2410527	2410243	4.01e-61	197	WP_010886960.1	30S ribosomal protein S19 [Deinococcus radiodurans]		100	95	0	0	1	95	1	95	9.73e-69	197	WP_010886960.1	30S ribosomal protein S19 [Deinococcus radiodurans]		100	95	0	0	1	95	1	95	8.44e-64	197
SEP004967	82	MPAMKTDPADLTLFLAQSVVDQPALVRVSRRGPTVLVRVAPGEEGRFIGRQGRVIQAIRTLVRAAGDPRERVNVDLDAPRKA	11	LysN-1; Trypsin-3; Mirror-1; Mirror-2; Chymotrypsin-2; Trypsin-1; Chymotrypsin-1; LysN-2; ArgC-2; Trypsin-2; ArgC-1	115.25; 102.56; 131.54; 137.28; 232.79; 133.12; 207.64; 102.24; 313.91; 122.20; 340.43	13; 13; 13; 13; 57; 29; 57; 11; 76; 29; 79	2; 2; 3; 3; 12; 3; 10; 1; 26; 3; 28	2; 2; 3; 3; 12; 3; 10; 1; 26; 3; 28	WP_027479840.1 KH domain-containing protein [Deinococcus radiodurans]		NZ_CP015081.1	100	82	0	0	1	82	697678	697433	5.29e-48	159	WP_027479840.1	KH domain-containing protein [Deinococcus radiodurans]		100	79	0	0	4	82	1	79	1.2e-51	152	WP_010888642.1	KH domain-containing protein [Deinococcus radiodurans]		100	82	0	0	1	82	1	82	4.42e-49	159
SEP040590	75	IKNNLNFTPNSDDKFDKFQLHVLGAVAELERGILKENQAEGIKLAKKKKGKYKGRSPAIEGEKLNELIQTLKNKD	1	Trypsin-1	36.83	12	1	1		nohit												WP_010884081.1	recombinase family protein [Deinococcus radiodurans]		42.424	66	36	2	2	67	92	155	2.94e-07	42	WP_068974459.1	recombinase family protein [Acinetobacter wuhouensis]		100	75	0	0	1	75	106	180	2.68e-44	150
SEP060226	96	MSGMVTAIVMVQAERHRIQETAEALAAVPSVREVYSVTGEWDIVAIVKLAEYDRLDDVVTGHLRKIDGIMRTQTMLAFRTYNEEVLDQGFGIGLDG	13	LysC-1; Chymotrypsin-1; LysN-2; Trypsin-1; Mirror-1; Mirror-2; Chymotrypsin-2; LysN-1; Trypsin-3; LysC-2; Trypsin-2; ArgC-1; ArgC-2	76.50; 133.79; 122.65; 188.91; 126.93; 116.60; 101.68; 133.25; 136.44; 66.42; 173.64; 112.33; 81.99	18; 36; 18; 53; 19; 19; 38; 18; 32; 18; 58; 19; 19	1; 5; 2; 5; 5; 4; 3; 2; 3; 1; 5; 2; 2	1; 5; 2; 5; 5; 4; 3; 2; 3; 1; 5; 2; 2	WP_027480331.1 Lrp/AsnC ligand binding domain-containing protein [Deinococcus radiodurans]		NZ_CP015081.1	100	96	0	0	1	96	439670	439383	1.61e-60	195	WP_027480331.1	Lrp/AsnC ligand binding domain-containing protein [Deinococcus radiodurans]		100	93	0	0	4	96	1	93	3.44e-65	188	WP_010888915.1	Lrp/AsnC ligand binding domain-containing protein [Deinococcus radiodurans]		100	96	0	0	1	96	1	96	1.02e-62	194
SEP061264	79	IAIKGVLNCCHIKNEGGEKMHFKPTFEVMETKSMQWNRTAPTSGRVMSELKAEQQPATISPAELRKVRAAIKAAVAQAK	13	Trypsin-1; LysN-2; Chymotrypsin-1; LysC-1; Trypsin-3; LysN-1; Chymotrypsin-2; Mirror-1; Mirror-2; LysC-2; ArgC-2; ArgC-1; Trypsin-2	99.04; 142.23; 91.47; 133.00; 97.24; 114.01; 80.94; 120.74; 122.73; 138.13; 199.98; 177.33; 83.03	29; 30; 32; 30; 18; 19; 32; 29; 29; 30; 61; 43; 18	2; 2; 2; 2; 1; 1; 2; 3; 2; 2; 6; 5; 1	2; 2; 2; 2; 1; 1; 2; 3; 2; 2; 6; 5; 1		nohit	NZ_CP015084.1	100	64	0	0	1	64	15889	16080	1.07e-39	135	WP_197480535.1	hypothetical protein [Deinococcus radiodurans]	hypothetical	100	60	0	0	20	79	1	60	6.35e-40	122	WP_097355114.1	MULTISPECIES: hypothetical protein [unclassified Geobacillus]	hypothetical	41.379	58	30	1	22	79	4	57	8.51e-05	46.2
SEP061288	51	LSAALMRARVCLMLMRWPSPYLPPVQPVLTSHTFAPLSSTFCARSRAYSPG	1	Chymotrypsin-2	51.85	20	1	1		nohit	NZ_CP015081.1	100	51	0	0	1	51	1731261	1731413	1.44e-28	102
SEP057616	64	MSRRNFARSAWKKYGFKEMDGHPVPFRMFGNRIKTVSAPYQQGQGLKLPTGHKGGLSLRAAPAC	1	Mirror-2	35.28	16	1	1		nohit	NZ_CP015081.1	98.361	61	1	0	4	64	1793110	1792928	2.23e-37	127
SEP035592	86	MCKCRSHGTFPLFGLQSSHLNICYYHQDLHRRPLRPGSRPRFCSDRRALLLIEAWLLPRRPGIGRALQRHPFSGLVDSAGELLHTP	2	Mirror-2; Mirror-1	36.53; 38.21	8; 8	1; 1	1; 1		nohit																									KGN53990.1	hypothetical protein Csa_4G243140 [Cucumis sativus]	hypothetical	98.837	86	1	0	1	86	1	86	4.96e-54	171
SEP056678	31	VGGAETPVPAQRSRETRRCKSPKGSGGAPVR	1	ArgC-1	55.7	55	1	1		nohit	NZ_CP015081.1	100	31	0	0	1	31	1779381	1779473	3.13e-14	60.1
SEP019015	69	IATSGPAKPPAQAWQPVPVKVALCPSAPTSPNCRCSMSASVSRKRATMACGSSPCVSSPRPSGPKLGLT	1	LysC-1	27.68	12	1	1		nohit	NZ_CP015081.1	100	69	0	0	1	69	523741	523947	2.69e-38	130
SEP054331	50	VPVEQALVGQGPGERVLVEQAPGPLPEAPRAGSVLGPDRQRGGSPGGAAR	1	ArgC-2	54.08	20	1	1		nohit	NZ_CP015081.1	100	50	0	0	1	50	313148	313297	5.07e-25	91.7
SEP063727	98	MKEVTPAEGQKLVQQGALLVDVREPEEFANVHAEGAQLIPLSEFESRFAELPKDQPLVMICRSGARSQRAGELLLENGYSDVVNLRGGTNAWVEDGLP	12	LysC-2; ArgC-1; Trypsin-2; Trypsin-1; LysN-2; LysC-1; Chymotrypsin-1; Trypsin-3; LysN-1; Chymotrypsin-2; Mirror-1; Mirror-2	63.94; 214.70; 240.70; 282.26; 149.26; 37.26; 214.70; 217.25; 129.74; 209.16; 148.60; 140.48	9; 63; 79; 80; 21; 9; 51; 79; 21; 52; 55; 38	1; 4; 9; 11; 3; 1; 9; 9; 3; 9; 5; 4	1; 1; 1; 1; 2; 1; 2; 1; 2; 2; 2; 2	WP_027479927.1 rhodanese-like domain-containing protein [Deinococcus radiodurans]		NZ_CP015081.1	100	98	0	0	1	98	561931	562224	6.71e-63	202	WP_027479927.1	rhodanese-like domain-containing protein [Deinococcus radiodurans]		100	98	0	0	1	98	1	98	1.19e-69	199	ANC70773.1	sulfurtransferase [Deinococcus radiodurans R1]		100	98	0	0	1	98	1	98	1.03e-64	199
SEP067335	44	ILPPRRAARSAPARERPGRRLAARKGGPFAGAAENRTCPRLEQS	1	ArgC-1	45.87	18	1	1		nohit	NZ_CP015081.1	100	24	0	0	21	44	237005	236934	1.13e-10	50.8
SEP027373	85	MPEGTVTREEAIWQFCGFHRHLLKRSAQCGCFYCLRLFSPSEIEAWTDHEQTALCPHCCIDAVLPDVPLYVLDAELLRAMHEAFF	1	Trypsin-1	67.29	14	1	1	WP_227085932.1 hypothetical protein [Deinococcus radiodurans]	hypothetical	NZ_CP015081.1	100	85	0	0	1	85	1222399	1222653	1.19e-54	178	WP_010888125.1	hypothetical protein [Deinococcus radiodurans]	hypothetical	100	85	0	0	1	85	1	85	1.63e-61	178	WP_010888125.1	hypothetical protein [Deinococcus radiodurans]	hypothetical	100	85	0	0	1	85	1	85	1.42e-56	178
SEP067952	95	VDMSHDTFEARALQLAYEMTAHNTYEGKVGQGHNEARAADIRRLFDILCGHDPEDHAHESHKKAGRKASEKAAEKRRKKFADLPPVAEAEALGRS	13	Trypsin-3; LysN-1; Chymotrypsin-2; Mirror-2; Mirror-1; Trypsin-1; LysN-2; LysC-1; Chymotrypsin-1; ArgC-2; ArgC-1; Trypsin-2; LysC-2	182.66; 298.65; 147.72; 230.87; 216.47; 237.39; 264.46; 216.60; 148.08; 368.03; 418.40; 195.69; 250.19	44; 56; 47; 54; 37; 53; 56; 69; 51; 98; 98; 53; 69	5; 10; 4; 9; 7; 6; 9; 5; 5; 17; 19; 5; 6	5; 10; 4; 9; 7; 6; 9; 5; 5; 17; 19; 5; 6	WP_034350273.1 hypothetical protein [Deinococcus radiodurans]	hypothetical	NZ_CP015081.1	100	95	0	0	1	95	518266	517982	9.82e-46	153	WP_034350273.1	hypothetical protein [Deinococcus radiodurans]	hypothetical	100	93	0	0	3	95	1	93	4.52e-66	190	WP_010888837.1	hypothetical protein [Deinococcus radiodurans]	hypothetical	98.947	95	1	0	1	95	1	95	4.03e-62	192
SEP025393	87	ISAHDKSMNTDQIKEHMPIICADGKNHGEVDHLDGEYIKIAKDAQGQHHWLPLSAVDHVDEHVHLKLSHEQVHQQMLSEDPHPEHRK	10	LysC-2; Trypsin-2; Chymotrypsin-1; LysC-1; Trypsin-1; Chymotrypsin-2; Mirror-1; Mirror-2; Trypsin-3; LysN-1	262.61; 135.10; 202.25; 236.37; 195.13; 201.86; 156.71; 171.34; 135.78; 199.57	80; 52; 40; 80; 79; 40; 66; 79; 52; 41	5; 3; 6; 5; 5; 6; 4; 6; 3; 4	5; 3; 6; 5; 5; 6; 4; 6; 3; 4	WP_010887989.1 DUF2171 domain-containing protein [Deinococcus radiodurans]		NZ_CP015081.1	100	87	0	0	1	87	1366696	1366956	9.57e-54	175	WP_010887989.1	DUF2171 domain-containing protein [Deinococcus radiodurans]		100	80	0	0	8	87	1	80	1.37e-55	163	WP_010887989.1	DUF2171 domain-containing protein [Deinococcus radiodurans]		100	80	0	0	8	87	1	80	1.19e-50	163
SEP014302	79	LPTRNAAASSKTDRNSMGGSIGERGAGFRVRRAFDRKKHPHPLLRKALSAGQLYESHQGRGSKTDQIILSYELRLNRSV	1	Trypsin-3	34.91	11	1	1		nohit	NZ_CP015081.1	97.26	73	2	0	1	73	1921968	1922186	7.2e-43	144
SEP048166	36	LGGPERLGRDCAALRPGIGDRAVDPVVYQCPGGKGA	1	Chymotrypsin-2	34.46	19	1	1		nohit	NZ_CP015083.1	100	36	0	0	1	36	196088	195981	2.25e-18	72
SEP045952	72	LRSSRLRPAYGPAETPPARVVKAWGTARFGARSSGRPGAVIVQSVAVQSGARRRGLNPLQASEPRHALESPA	1	ArgC-1	34.19	10	1	1		nohit	NZ_CP015081.1	100	72	0	0	1	72	737787	737572	3.92e-41	139
SEP065415	79	VIASASTQPMTHCKMTPAAGTAVVSLRSRAASDASWVTTFTVGSGFIRVAMGFMATRTMSSSPLVIPASRPPAPLVSRA	1	Chymotrypsin-2	51.6	10	1	1		nohit	NZ_CP015081.1	100	79	0	0	1	79	1933361	1933597	1.2e-45	152														BAC18553.1	conserved hypothetical protein [Corynebacterium efficiens YS-314]	hypothetical	50	76	38	0	3	78	15	90	0.000347	47.4
SEP039474	73	IQRASGDGLMHQQRRGDAQGVGGRFAVGDRAAASVAGEASAGDGVDVLALTAGDHIDLDVAGRRCRARSRGQL	1	ArgC-1	36.53	11	1	1		nohit
SEP003749	45	VRFRACSVAVVSAGWPGVLGATKAAHQASARRCCSCKRAFWRMAW	1	ArgC-2	36.28	42	1	1		nohit	NZ_CP015083.1	100	45	0	0	1	45	99630	99764	8.55e-25	90.9
SEP046961	94	LLPYLSLKTGSASNDSFKLARVLSSVGRAAVSKTVGRGFKSFRARQNKLPVLVAGVFFCAAFRPRSRRLRFLFPSSSASMLPRRCCAPCPRKKT	1	Trypsin-3	34.48	9	1	1		nohit	NZ_CP015081.1	100	94	0	0	1	94	319710	319991	2.3e-40	137
SEP042325	75	LRHFPASLWSCESCGGFLLCLKRRPVLSASVAASVPFALQRSFPMTMLSKPERLKSILQNLRISLPELRGAMVAT	11	Mirror-2; Mirror-1; Chymotrypsin-2; Trypsin-3; Chymotrypsin-1; LysC-1; Trypsin-1; Trypsin-2; ArgC-1; ArgC-2; LysC-2	75.16; 61.78; 97.50; 80.52; 89.58; 51.58; 104.69; 84.56; 136.38; 126.54; 70.28	19; 19; 24; 19; 24; 19; 21; 19; 21; 29; 29	2; 2; 2; 2; 2; 1; 3; 2; 3; 3; 3	2; 2; 2; 2; 2; 1; 3; 2; 3; 3; 3	WP_027479510.1 roadblock/LC7 domain-containing protein [Deinococcus radiodurans]		NZ_CP015081.1	100	75	0	0	1	75	2097825	2097601	1.4e-46	154	WP_027479510.1	roadblock/LC7 domain-containing protein [Deinococcus radiodurans]		100	31	0	0	45	75	1	31	1.1e-16	65.5	WP_010887261.1	roadblock/LC7 domain-containing protein [Deinococcus radiodurans]		98.667	75	1	0	1	75	1	75	2.59e-46	154
SEP058466	91	LQHRPRRRDDGGVGRAAADHVENLAVAVHHARPLHAAHVQQRGEVQAGGVEGRSAHRPSVAGRSKTSRASLARACCIGRVSSPRATAAPST	1	Mirror-2	45.44	16	1	1		nohit	NZ_CP015081.1	100	91	0	0	1	91	1710612	1710340	1.15e-40	138
SEP002167	98	LLPCRWCHTYPNELSPPSSSVVGQSGCLCFSCSHQTPSGLVQVQISGGCGLVRQGQHVLETDAALKAQSGGAAQKRPGRVVDSMRQPGQVGAEVIQGA	1	LysC-2	32.93	9	1	1		nohit	NZ_CP015081.1	100	98	0	0	1	98	29544	29251	2.81e-52	172
SEP042326	55	IAGQGPKSGASTAKDAPRGGACRVSVQACWNITARLTSSISEVIGISRGHASVQL	1	Mirror-1	34.82	22	1	1		nohit	NZ_CP015081.1	100	55	0	0	1	55	1763451	1763287	4.01e-31	109
SEP032742	55	MSHAQRTTRRLDETSSANAGQPQEGAGRTGQHRGGRSVGRGLGEGRHDLQKRRQA	1	Trypsin-1	42.91	24	1	1		nohit
SEP067560	79	IAAKTTEPHPKLPGTIYTAAEAVEQAGGKALALVLDVRDEERVKAAVAQAAEHFGGIDACINKASAINLAKSEDIDLKR	2	LysC-2; Mirror-1	34.66; 57.12	14; 13	1; 1	1; 1		nohit																									WP_059400372.1	MULTISPECIES: NAD(P)-dependent oxidoreductase [Comamonadaceae]		98.734	79	1	0	1	79	39	117	2.33e-45	156
SEP069263	44	MAAATTSSSADHTGPAIPRKLCVTPALTRNAVMLAMVATLIQAR	1	ArgC-2	34.04	16	1	1		nohit	NZ_CP015081.1	100	34	0	0	11	44	933250	933149	2.28e-17	69.7
SEP011901	72	LSPSSPALQKRQRPPRSRQRQNRSNDHLRAPPSAPRAGAPRRRVSPPASPAPLLYRTLAPLRRSAEWSGGHR	1	Mirror-1	36.31	14	1	1		nohit
SEP046408	43	IRKPWTSRLPSSKKSSPSCSCVKATCRASSAPAPKGRSSTCCA	1	ArgC-2	34.54	23	1	1		nohit	NZ_CP015081.1	100	41	0	0	3	43	605374	605252	2.32e-11	52.8
SEP021246	38	MGQDSSSFASALRPPLAALAFLCRLSPFPLPSSPEVPL	1	ArgC-2	38	32	1	1		nohit
SEP035420	18	LGPLVRVGLRPQGELIRS	2	Trypsin-2; Trypsin-1	45.89; 59.67	56; 56	1; 1	1; 1		nohit	NZ_CP015081.1	100	18	0	0	1	18	955329	955276	2.43e-06	37
SEP015988	72	LAALAPGAAGSPRGLAAPAARDALGPVRALRLRHRTPPALPAGARLDHARRCRPVGRAGLQPGAPAAHHGHC	1	Trypsin-2	40.28	21	1	1		nohit
SEP052041	79	LKRRPNDRAASPCRATPAARAGADGAGAGAGGSGRRTPLAGRDPQAHAGPRRDEHAVQRPSGRHLAARPRRIGQPALRE	1	ArgC-1	38	15	1	1		nohit	NZ_CP015081.1	100	79	0	0	1	79	1146526	1146290	5.81e-30	107
SEP052087	71	IQLQHVRSEGAGGVIASDEVAAVQRRKKELDMVVCARTTEIGKVISRQGDAAQGRCQVSHGFDRDLAALKR	2	Trypsin-1; LysC-2	38.37; 27.88	18; 18	1; 1	1; 1		nohit	NZ_CP015083.1	100	71	0	0	1	71	70973	71185	9.09e-42	140
SEP024873	81	MKIGEFAARSGVPARLLRYYEEQGLLRPERRDNGYREYSADMLASAAQIRGLLEAGLPISIIRDILPCLGGEEIYLERLTP	4	Trypsin-3; Trypsin-2; Trypsin-1; Chymotrypsin-1	115.46; 74.89; 105.03; 35.10	49; 31; 16; 7	3; 2; 1; 1	3; 2; 1; 1	WP_010887754.1 MerR family transcriptional regulator [Deinococcus radiodurans]		NZ_CP015081.1	100	81	0	0	1	81	1602586	1602828	1.79e-48	160	WP_010887754.1	MerR family transcriptional regulator [Deinococcus radiodurans]		100	81	0	0	1	81	1	81	8e-54	160	WP_010887754.1	MerR family transcriptional regulator [Deinococcus radiodurans]		100	81	0	0	1	81	1	81	6.94e-49	160
SEP003519	94	ITSLAYSRASRASCLTGSAPASASLAWASAVPRLLPGVPQAARAFRFALWRRVCRSRHSRALPRLTAFTSATATGPRRSRALTRRAACRGSPPL	1	Chymotrypsin-1	34.69	7	1	1		nohit	NZ_CP015081.1	100	94	0	0	1	94	955483	955764	9.8e-34	119
SEP064352	99	MVPVERQLVITALGLPQRTLNGNDYLICQTTEGEVVLWLAPDPAPQLRVLRALTLPRRVRLPCLPDRENAGRFWVPESARVVVVDSAECAAPAHHCQPA	3	Trypsin-3; Trypsin-2; ArgC-1	63.65; 55.98; 40.42	12; 12; 8	1; 1; 1	1; 1; 1	WP_010888412.1 hypothetical protein [Deinococcus radiodurans]	hypothetical	NZ_CP015081.1	100	99	0	0	1	99	917229	916933	9.6e-62	199	WP_166466070.1	hypothetical protein [Deinococcus radiodurans]	hypothetical	98.851	87	1	0	13	99	1	87	9.42e-61	177	WP_010888412.1	hypothetical protein [Deinococcus radiodurans]	hypothetical	100	99	0	0	1	99	1	99	1.85e-64	199
SEP030194	38	VSGHCRRRRDVPAGIHVQPPGRDGGLHQPRAVRCQCRG	1	ArgC-1	32.74	50	1	1		nohit	NZ_CP015082.1	100	38	0	0	1	38	194657	194770	1.39e-19	75.5
SEP025534	94	MFRRHVPAEEPSRELDPDRELNFARTILQDRTFREVPDDEVLREAERLLFGWMTNETKLERPKLYDHYALVFLALIRKNRELEERIAALEAARE	7	LysC-1; LysC-2; Trypsin-1; Trypsin-2; ArgC-1; Trypsin-3; ArgC-2	52.27; 48.36; 146.90; 140.58; 97.28; 115.59; 89.55	12; 12; 31; 44; 23; 31; 13	1; 1; 3; 4; 2; 3; 2	1; 1; 3; 4; 2; 3; 2	WP_010886772.1 hypothetical protein [Deinococcus radiodurans]	hypothetical	NZ_CP015081.1	100	79	0	0	1	79	2601686	2601922	3.95e-48	160	WP_010886772.1	hypothetical protein [Deinococcus radiodurans]	hypothetical	100	94	0	0	1	94	1	94	3.7e-64	185	WP_010886772.1	hypothetical protein [Deinococcus radiodurans]	hypothetical	100	94	0	0	1	94	1	94	3.21e-59	185
SEP060094	98	IDLDLRLSGKGAGAMRSGLYSLGRYLASRLHQKSDAPLPTVRYPDLNVKIPANTAAPGAAGCPGSSTGGPTYELSGAGVRRWRAERQGGSPSLDVDGR	2	LysC-1; LysC-2	33.05; 34.46	11; 11	1; 1	1; 1		nohit	NZ_CP015081.1	100	96	0	0	1	96	1945785	1945498	3.35e-42	143
SEP034637	43	LSGIGYYTALIRFPNIRKGAGCPSISLKPYFSMRSAQNCAWTC	1	ArgC-2	55.26	51	1	1	WP_010888770.1 AAA family ATPase [Deinococcus radiodurans]		NZ_CP015081.1	100	43	0	0	1	43	156155	156283	5.94e-25	91.3	WP_010888770.1	AAA family ATPase [Deinococcus radiodurans]		85.714	28	4	0	4	31	98	125	1.74e-13	56.2	WP_010888770.1	AAA family ATPase [Deinococcus radiodurans]		85.714	28	4	0	4	31	98	125	1.51e-08	56.2
SEP056487	78	MFSALWTFLRELLLALIGQPSRPGPTRQEQEAELAQREALRGRQAPTSAWDAARQVGAEVGKAAIWQPTDAPRRKKKD	12	ArgC-1; Trypsin-2; ArgC-2; LysN-2; LysC-1; Chymotrypsin-1; Trypsin-1; Chymotrypsin-2; Mirror-2; Mirror-1; Trypsin-3; LysN-1	219.36; 123.86; 162.84; 133.33; 41.35; 106.82; 136.43; 141.80; 127.01; 138.13; 115.04; 137.73	58; 41; 56; 17; 17; 21; 41; 21; 28; 28; 41; 17	5; 3; 4; 2; 1; 3; 3; 4; 3; 3; 3; 2	5; 3; 4; 2; 1; 3; 3; 4; 3; 3; 3; 2	WP_027480271.1 hypothetical protein [Deinococcus radiodurans]	hypothetical	NZ_CP015081.1	100	71	0	0	1	71	117956	118168	7.44e-31	109	WP_027480271.1	hypothetical protein [Deinococcus radiodurans]	hypothetical	100	78	0	0	1	78	1	78	3.61e-52	154	WP_027480271.1	hypothetical protein [Deinococcus radiodurans]	hypothetical	100	78	0	0	1	78	1	78	3.13e-47	154
SEP008973	83	LTPQMLATDGRPNRLEQARRKLLDLLEARRDAQTAIIVYAGSAHSLVPLSDDLATSRNLLEALKPSLMPEPGRRADLAVARAL	1	ArgC-1	53.31	11	2	2		nohit																									PZR46276.1	hypothetical protein DI524_05445, partial [Pseudomonas oleovorans]	hypothetical	100	83	0	0	1	83	101	183	7.52e-47	161
SEP049840	92	MTQQGNSGERKPRGKGPKRPRKPKVDPFSIGELEITDYKDVKMLRRFVSDTGKILPRRRTGLSAKHQRRIAQTIKVARQLALLPYTEKLVRK	13	ArgC-1; Trypsin-2; ArgC-2; LysC-2; Chymotrypsin-2; Mirror-1; Mirror-2; Trypsin-3; LysN-1; LysN-2; LysC-1; Chymotrypsin-1; Trypsin-1	515.93; 272.97; 427.96; 247.47; 202.36; 198.21; 214.31; 264.57; 173.77; 192.44; 235.51; 207.10; 331.51	86; 43; 86; 45; 66; 37; 51; 39; 32; 32; 48; 61; 55	72; 13; 65; 15; 13; 6; 9; 13; 5; 5; 14; 11; 16	72; 13; 65; 15; 13; 6; 9; 13; 5; 5; 14; 11; 16	WP_010886749.1 MULTISPECIES: 30S ribosomal protein S18 [Deinococcus]		NZ_CP015081.1	100	92	0	0	1	92	2623116	2622841	4.46e-45	151	WP_010886749.1	MULTISPECIES: 30S ribosomal protein S18 [Deinococcus]		100	92	0	0	1	92	1	92	9.8e-64	184	WP_010886749.1	MULTISPECIES: 30S ribosomal protein S18 [Deinococcus]		100	92	0	0	1	92	1	92	8.5e-59	184
SEP007710	56	VKAALVWTPPHPLASQGPSPAGGEGKKTLSPCGGGRCKAAGGGACDHSTLTPGGPQ	1	Mirror-1	40.81	25	1	1		nohit	NZ_CP015081.1	100	54	0	0	1	54	965656	965495	1.93e-19	76.3
SEP032169	51	LTTTSWPTWSAARSSFVRSTTFWPSTPKPRSRAPAGTAKRRSCSRICRPTG	2	LysC-1; LysC-2	33.41; 39.78	16; 16	1; 1	1; 1		nohit	NZ_CP015082.1	100	51	0	0	1	51	270198	270350	2.2e-26	95.9
SEP035279	89	VWLPVRRGYCTPSVSRPETVSGLSTVSKPRARVYSVFTLLSCGSRSGLKVAATLKLLERSSPATVARTVKGCRPLGASLPGVPMLVTRL	1	LysC-1	39.56	24	1	1		nohit	NZ_CP015081.1	100	89	0	0	1	89	2141899	2142165	1.53e-51	169
SEP065741	72	IAPDGPVPRGPRQGRRRLVRPGDRGERHRLSACQRAETDRRGGPGDLDHAVFAGCQILRRAGGAGAVQAAAL	1	Trypsin-1	44.9	12	1	1		nohit	NZ_CP015081.1	100	33	0	0	28	60	566539	566441	5.61e-17	70.1
SEP028633	98	IRALPRWPGLGRPADAVLLAAQAERGGHRQQGGVADHRQPALRGDDLLHRTDVREGAVQQLSRRRQQKPGRPHRRCPAFFIGRTNSHPFKTTAPGILH	1	ArgC-1	52.46	10	1	1		nohit	NZ_CP015081.1	100	98	0	0	1	98	788061	787768	2.79e-60	194
SEP039010	29	VLLRYSLGGDRPSQTTHQTLSATRITGQR	1	ArgC-1	39.89	24	1	1		nohit	NZ_CP015081.1	69.565	23	7	0	3	25	478821	478753	0.000171	32.3														WP_010946065.1	hypothetical protein [Legionella pneumophila]	hypothetical	88.889	27	3	0	1	27	65	91	2.02e-07	51.6
SEP017837	81	LRSMKLLKTVAVVAALALPVAASAQDTNNTTGTTQTTTTTTTEKRGFDWGWLGLLGLAGLLGLGRQQPAPTVHTTTTTTRR	13	ArgC-2; ArgC-1; Trypsin-2; LysC-2; Trypsin-3; LysN-1; Chymotrypsin-2; Mirror-2; Mirror-1; Trypsin-1; LysN-2; LysC-1; Chymotrypsin-1	264.88; 302.75; 179.46; 140.71; 173.23; 120.50; 89.58; 134.73; 96.40; 195.09; 132.16; 113.19; 115.99	60; 58; 47; 26; 46; 20; 27; 19; 19; 44; 20; 25; 30	14; 16; 6; 4; 7; 3; 2; 3; 2; 5; 5; 2; 3	14; 16; 6; 4; 7; 3; 2; 3; 2; 5; 5; 2; 3	WP_010887710.1 WGxxGxxG-CTERM domain-containing protein [Deinococcus radiodurans]													WP_010887710.1	WGxxGxxG-CTERM domain-containing protein [Deinococcus radiodurans]		100	78	0	0	4	81	1	78	6.27e-50	148	WP_010887710.1	WGxxGxxG-CTERM domain-containing protein [Deinococcus radiodurans]		100	78	0	0	4	81	1	78	5.43e-45	148
SEP034022	92	VLPALGAAAPDSGPPRASRAADGRRQDLRARPAGLSGLHGAGPDPRTDRPAGAAASGAARRPYRLSLGWGADGGGSAPRAGFGGVLGGVGGV	1	ArgC-1	48.28	9	1	1		nohit	NZ_CP015081.1	100	72	0	0	1	72	1751444	1751659	2.99e-28	103
SEP041158	72	VESPSATLLTSSISSTVRPRQASSAVKRKRAGAGAAAASATSGAGCGAALRALSRAVSVIGPPPGPQGSRGA	1	ArgC-1	35.58	29	1	1		nohit	NZ_CP015081.1	100	56	0	0	17	72	1099623	1099790	7.4e-14	61.2
SEP057786	86	MMPEGTVTREEAIWQFCGFHRHLLKRSAQCGCFYCLRLFSPSEIEAWTDHEQTALCPHCCIDAVLPDVPLYVLDAELLRAMHEAFF	1	Trypsin-1	67.29	14	1	1	WP_227085932.1 hypothetical protein [Deinococcus radiodurans]	hypothetical	NZ_CP015081.1	100	86	0	0	1	86	1222396	1222653	1.97e-55	180	WP_010888125.1	hypothetical protein [Deinococcus radiodurans]	hypothetical	100	85	0	0	2	86	1	85	1.9e-61	177	WP_010888125.1	hypothetical protein [Deinococcus radiodurans]	hypothetical	100	85	0	0	2	86	1	85	1.65e-56	177
SEP011948	74	VSPRSAPSPCPRRCCPDVARAPSAAALPGPRPRAPPARFDSREWSRPQKAWQSSRWSVSRAAAAGPNGKRCWGW	1	ArgC-2	35.56	12	1	1		nohit	NZ_CP015081.1	100	36	0	0	39	74	2154504	2154611	4.18e-07	42.4
SEP024502	86	LLLEQGADSHAAQPGGWTPLLLAVREGAADLVAELLTRGADPHARTNDGESAADLARDNEHEGLLRQFPVLAQAGTESQDAPPRPN	9	Chymotrypsin-1; Trypsin-1; Mirror-2; Mirror-1; Chymotrypsin-2; Trypsin-3; Trypsin-2; ArgC-1; ArgC-2	127.59; 62.23; 162.02; 112.65; 86.52; 107.56; 124.41; 128.45; 61.10	66; 14; 65; 34; 35; 37; 37; 24; 14	3; 1; 5; 2; 2; 2; 2; 3; 1	3; 1; 5; 2; 2; 2; 2; 3; 1	WP_028328057.1 ankyrin repeat domain-containing protein [Deinococcus radiodurans]		NZ_CP015081.1	100	86	0	0	1	86	744029	743772	9.2e-52	169	WP_028328057.1	ankyrin repeat domain-containing protein [Deinococcus radiodurans]		100	86	0	0	1	86	142	227	2.38e-56	170	WP_081816073.1	ankyrin repeat domain-containing protein [Deinococcus radiodurans]		98.837	86	1	0	1	86	1	86	9.31e-53	168
SEP014083	82	VSLTSQLTAFMTFFPDGESPSQFRVRKSVQSAQASAPVRQPADPAGLEPLPERRTARLIRPSKARRFARPVARQGSPATWRG	1	Chymotrypsin-1	35.06	9	1	1		nohit	NZ_CP015083.1	100	82	0	0	1	82	38491	38736	4.76e-48	159
SEP008218	94	LPAASGRVRPSEPARAGPASAGDKTTARSAAARAGVSPPRSGEYRAVRTRRPAAPHCAPPVAPHSRSGNVRLFLLATRRPSAARRPQDAEWALQ	1	Mirror-1	34.78	10	1	1		nohit	NZ_CP015083.1	100	94	0	0	1	94	41111	40830	5.17e-37	128
SEP059876	76	MNEYALDELRPGEAGHIVSLDRNHPLRRRLLELGFVRGAKVVVVRRAPLGDPIELRVGSTDLALRRADLHGIRVRQ	8	ArgC-2; Trypsin-2; ArgC-1; Trypsin-3; Mirror-1; Mirror-2; Trypsin-1; Chymotrypsin-1	170.00; 143.70; 200.01; 136.92; 83.05; 117.96; 141.67; 61.53	70; 68; 83; 67; 29; 30; 39; 21	7; 6; 11; 5; 2; 3; 5; 1	7; 6; 11; 5; 2; 3; 5; 1	WP_010887863.1 ferrous iron transport protein A [Deinococcus radiodurans]		NZ_CP015081.1	100	76	0	0	1	76	1493493	1493720	1.65e-35	123	WP_010887863.1	ferrous iron transport protein A [Deinococcus radiodurans]		100	76	0	0	1	76	1	76	1e-49	147	WP_010887863.1	ferrous iron transport protein A [Deinococcus radiodurans]		100	76	0	0	1	76	1	76	8.68e-45	147
SEP058857	13	MSLSELAGKPAPQ	2	LysC-1; LysC-2	26.29; 32.10	62; 62	1; 1	1; 1		nohit												WP_027480279.1	alpha-D-glucose phosphate-specific phosphoglucomutase [Deinococcus radiodurans]		100	13	0	0	1	13	1	13	0.000884	28.9
SEP019832	40	LLRKALSASQLYESHEGRGAKTDQIILSNALNRFFPQESP	4	Trypsin-1; ArgC-1; Trypsin-3; ArgC-2	48.01; 58.74; 38.00; 51.77	30; 30; 30; 30	1; 1; 1; 1	1; 1; 1; 1		nohit	NZ_CP015081.1	100	40	0	0	1	40	1558617	1558736	3.2e-22	83.2
SEP028550	73	ISVVSTRAPDAPMGWPSAIAPPVRLTWAGSTSAPCCPRSRSTARLCAAKASLSSKRSTSLIDSPARLTASGTA	1	LysC-1	28.57	12	1	1		nohit	NZ_CP015081.1	100	73	0	0	1	73	744735	744953	4.64e-40	135														RMS61690.1	hypothetical protein ALP62_05521 [Pseudomonas syringae pv. aceris]	hypothetical	60.938	64	20	1	2	65	19	77	1.09e-10	65.9
SEP030480	64	MKNRIKVLRAEHNLTQADLADKLDVSRQTINALETGKYDPSLPLAFKLARLFGLRIEDIFQDEG	9	Mirror-1; Mirror-2; LysN-1; Trypsin-3; LysC-1; LysN-2; Trypsin-1; Trypsin-2; LysC-2	64.80; 107.48; 89.74; 90.53; 123.31; 82.91; 76.66; 119.18; 113.84	31; 31; 16; 44; 64; 16; 16; 44; 64	2; 2; 1; 2; 3; 1; 1; 2; 3	2; 2; 1; 2; 3; 1; 1; 2; 3	WP_010889079.1 helix-turn-helix transcriptional regulator [Deinococcus radiodurans]		NZ_CP015081.1	100	64	0	0	1	64	273236	273427	1.12e-38	131	WP_010889079.1	helix-turn-helix transcriptional regulator [Deinococcus radiodurans]		100	64	0	0	1	64	1	64	1.55e-43	131	WP_010889079.1	helix-turn-helix transcriptional regulator [Deinococcus radiodurans]		100	64	0	0	1	64	1	64	1.34e-38	131
SEP023212	89	VPTSALHLLIALALAGLTRLVAYPLDLGGGRQVDALDAFLLMFALVNLRLGWSAANAENGGRAPAWFVAVALVAAAVITFAMLAALTPA	3	Trypsin-2; Mirror-2; Trypsin-1	59.41; 36.85; 72.91	13; 15; 13	1; 1; 1	1; 1; 1	WP_010889083.1 hypothetical protein [Deinococcus radiodurans]	hypothetical	NZ_CP015081.1	100	89	0	0	1	89	271813	272079	1.13e-18	75.9	WP_010889083.1	hypothetical protein [Deinococcus radiodurans]	hypothetical	98.876	89	1	0	1	89	1	89	2.76e-56	165	WP_010889083.1	hypothetical protein [Deinococcus radiodurans]	hypothetical	98.876	89	1	0	1	89	1	89	2.39e-51	165
SEP025622	73	LTKPVSSSRLTPISSRPVTFRPRTDGSSSCPGGMMTSTMSAGQSAAVVQKGQVLIGCRVSTKKSSLGLRGGAM	1	LysC-2	29.61	14	1	1		nohit	NZ_CP015083.1	100	73	0	0	1	73	33547	33765	9.63e-42	140
SEP008828	100	LQDMRVDPGILGTLRFQGGEFLLLVVGRDRLALLAVGDNPLFQASVVQRAGEAQCLKHRGLLGIGGVQAKAVPPDLSGTLLHARRSPAALPRSRLLLIAS	1	Mirror-2	34.52	13	1	1		nohit	NZ_CP015081.1	100	79	0	0	1	79	298197	297961	6.71e-46	154
SEP070311	11	LVGCSSTPLER	1	LysN-1	39.85	100	1	1		nohit
SEP070922	78	VRNALSLLRVSVQESRIFNPQQAAKTYRISMTDLTEAVILPPLFQRLRRLAPTVVIESFLSKRRETTKELAAGRLDFA	1	Mirror-1	34.72	10	1	1		nohit																									WP_003211805.1	MULTISPECIES: LysR family transcriptional regulator [Pseudomonas]		100	78	0	0	1	78	73	150	4.53e-45	155
SEP057884	98	LWWPHVRFACLYMLVHEGVAPSARSEERRSVMTLASQFDNLPKLLKVSEVADFTGTHERTVRRWIKDGRLGAVEHPSGLRVPRRSLWRFLGLEFALSA	8	LysC-1; LysN-2; Trypsin-1; Mirror-1; Trypsin-3; Trypsin-2; ArgC-1; ArgC-2	58.86; 70.91; 123.87; 68.60; 103.62; 109.04; 41.23; 60.89	13; 14; 24; 13; 24; 24; 11; 11	1; 1; 2; 1; 2; 2; 1; 1	1; 1; 2; 1; 2; 2; 1; 1	WP_027480233.1 helix-turn-helix domain-containing protein [Deinococcus radiodurans]		NZ_CP015081.1	100	98	0	0	1	98	1264540	1264833	5.35e-62	199	WP_027480233.1	helix-turn-helix domain-containing protein [Deinococcus radiodurans]		100	67	0	0	32	98	1	67	4.48e-45	136	WP_010888094.1	helix-turn-helix domain-containing protein [Deinococcus radiodurans]		98.98	98	1	0	1	98	1	98	1.47e-64	199
SEP018781	40	LRLDRHRAAPACTLPGQPGRASQEPECSSPTSSARFCRAL	1	Trypsin-3	41.07	32	1	1		nohit	NZ_CP015081.1	100	40	0	0	1	40	243718	243837	3.35e-21	80.5
SEP017749	31	LVCPPAKPTTTGVASVPTRLAASTALWKPAT	1	LysN-1	52.97	35	1	1		nohit	NZ_CP015082.1	100	31	0	0	1	31	199155	199063	5.97e-14	59.3
SEP014351	93	LSGHEILDDRLGASLGKNLAQGGLGLGDAVRNGHALARLEARVLHHDGRGLGRRVTQRCVQSVKRAVLGGGNPVPHHKCLTPRLVTFQSARCL	1	ArgC-1	50	9	1	1		nohit	NZ_CP015081.1	100	93	0	0	1	93	1290137	1290415	4.46e-56	182
SEP030599	67	MIAWVDLLIEGDPHPRRFDSYATLRAYVLKLERLSEDAADELMMAGVVRPPLARREYRIQRLPLPEE	1	Trypsin-2	37.75	13	1	1	WP_010888788.1 hypothetical protein [Deinococcus radiodurans]	hypothetical	NZ_CP015081.1	100	67	0	0	1	67	567658	567458	1.36e-39	134	WP_010888788.1	hypothetical protein [Deinococcus radiodurans]	hypothetical	100	67	0	0	1	67	1	67	2.61e-44	133	WP_010888788.1	hypothetical protein [Deinococcus radiodurans]	hypothetical	100	67	0	0	1	67	1	67	2.26e-39	133
SEP007523	23	VPAPRSAKANAALDKNAPPTYSL	1	LysC-1	26.25	57	1	1		nohit	NZ_CP015081.1	100	23	0	0	1	23	1070079	1070147	2.11e-09	45.8
SEP027897	75	MQILSKVVVLIGLVVIVASLFYLAKNYIDINQLHAIAYANKSNEGPNPVNNVMLMTALAVAGGFLTGLGLSMPKR	9	Trypsin-1; LysC-1; Chymotrypsin-1; LysN-1; Trypsin-3; Mirror-1; Mirror-2; LysC-2; Trypsin-2	129.95; 106.38; 52.88; 91.17; 113.15; 89.33; 126.02; 108.32; 105.68	21; 21; 20; 21; 21; 36; 45; 21; 21	1; 1; 1; 1; 1; 2; 3; 1; 1	1; 1; 1; 1; 1; 2; 3; 1; 1	WP_010889184.1 hypothetical protein [Deinococcus radiodurans]	hypothetical	NZ_CP015081.1	100	58	0	0	18	75	164816	164643	9.43e-34	117	WP_010889184.1	hypothetical protein [Deinococcus radiodurans]	hypothetical	100	75	0	0	1	75	1	75	6.42e-50	148	WP_010889184.1	hypothetical protein [Deinococcus radiodurans]	hypothetical	100	75	0	0	1	75	1	75	5.57e-45	148
SEP038540	99	IARAASRGHVGRGQGRRGSDGSARPSRRADAAAVQAENAPAWAGPRRAASRQRGPRRAHTPPARRHRPPHRARCRAVRTAPSAPAVTPRSDAPARRGCR	1	ArgC-1	32.8	17	1	1		nohit	NZ_CP015081.1	100	66	0	0	34	99	208171	207974	5.22e-08	45.8
SEP001315	90	MPPVYGGARKRSAVRAANGRRLRSGASPAPSLRSDFILLSAGFNRKPSHTVLIRFPNIRKRRRMPVHLLKTVFFPCAPRKIAPGHVRDSI	1	LysN-2	60.96	8	1	1		nohit	NZ_CP015081.1	97.297	74	2	0	1	74	2128411	2128190	3.52e-42	142
SEP068209	91	MAHKKGVGSSKNGRDSNPKYLGVKKFGGEVVKAGNILVRQRGTKFKAGQGVGMGRDHTLFALSDGKVVFINKGKGARFISIEAAQTEVAAD	13	ArgC-1; Trypsin-2; ArgC-2; LysC-2; Chymotrypsin-2; Mirror-2; Mirror-1; Trypsin-3; LysN-1; LysN-2; Chymotrypsin-1; LysC-1; Trypsin-1	522.52; 263.44; 457.27; 347.51; 210.43; 232.23; 212.91; 257.01; 322.49; 321.60; 204.77; 324.70; 311.11	98; 64; 98; 82; 73; 68; 62; 64; 49; 48; 80; 71; 66	53; 19; 50; 24; 14; 19; 13; 19; 15; 12; 13; 26; 20	53; 19; 50; 24; 14; 19; 13; 19; 15; 12; 13; 26; 20	WP_010886733.1 50S ribosomal protein L27 [Deinococcus radiodurans]		NZ_CP015081.1	100	91	0	0	1	91	2636355	2636627	2.07e-55	180	WP_010886733.1	50S ribosomal protein L27 [Deinococcus radiodurans]		100	91	0	0	1	91	1	91	2.59e-62	180	WP_010886733.1	50S ribosomal protein L27 [Deinococcus radiodurans]		100	91	0	0	1	91	1	91	2.25e-57	180
SEP040136	95	VTAGPPPGDNRPRDRPPNRRCSPPRPRHRRHSVAATAMKGLRFRPGELRRSEVPRTNLLPGAGQPARARREDRWRAWLLVGLSVCLLALLGVTLL	1	ArgC-1	68.99	20	2	2	WP_162177673.1 hypothetical protein [Deinococcus radiodurans]	hypothetical	NZ_CP015081.1	100	33	0	0	33	65	1058909	1058811	1.07e-15	67.8	WP_162177673.1	hypothetical protein [Deinococcus radiodurans]	hypothetical	100	58	0	0	38	95	1	58	1.14e-35	112	WP_010888277.1	hypothetical protein [Deinococcus radiodurans]	hypothetical	98.413	63	1	0	33	95	1	63	8.59e-34	120
SEP018658	79	LGRTAGRGRARPRADFRRLPGPGRGAGCSGALAAAAGAAVRRRGARRAARGAAAAGALAAAYRIRHLGHQAKGAAAGAV	2	Mirror-1; Mirror-2	38.87; 39.29	19; 19	1; 1	1; 1		nohit
SEP008082	44	VFALMPPRAGKGSPKRTTQRLPSWLIPAGKMGARPRAAMRAAPP	1	Trypsin-2	46.7	20	1	1		nohit	NZ_CP015081.1	100	26	0	0	1	26	131451	131528	4.65e-12	54.7
SEP043252	41	IEVRNAELLLQVRGSRRKVPHGSGCPGPSGCGWPVRTCGHA	1	ArgC-2	48.91	20	1	1		nohit	NZ_CP015081.1	100	40	0	0	1	40	507106	507225	2.91e-13	57.8
SEP052227	73	MPDKDDKNKGHTSEPQDYDRNKKEVHEIEHDGKPSFKGVNDREANAARNTEHDKLKEKKDVEEARSVPASKQG	10	Mirror-2; Mirror-1; Trypsin-3; LysN-2; LysC-1; Trypsin-1; ArgC-1; Trypsin-2; ArgC-2; LysC-2	88.14; 69.03; 137.11; 67.78; 209.98; 189.90; 195.20; 130.45; 167.36; 251.25	19; 19; 34; 19; 77; 44; 99; 36; 99; 77	1; 1; 2; 1; 7; 3; 6; 3; 6; 8	1; 1; 2; 1; 7; 3; 6; 3; 6; 8	WP_027479581.1 hypothetical protein [Deinococcus radiodurans]	hypothetical	NZ_CP015081.1	100	73	0	0	1	73	2354161	2354379	5.29e-44	147	WP_027479581.1	hypothetical protein [Deinococcus radiodurans]	hypothetical	100	73	0	0	1	73	1	73	1.4e-49	147	ANC72374.1	hypothetical protein A2G07_11680 [Deinococcus radiodurans R1]	hypothetical	100	73	0	0	1	73	1	73	1.22e-44	147
SEP068332	76	VASELVTLPVAPAEDVLTRLLAGETLATLTTHRGRDAAGRKRVQITVSHPDPEVVAGARQALLRRCQAERVRAFVV	5	ArgC-1; Trypsin-2; ArgC-2; Trypsin-3; Trypsin-1	119.91; 99.00; 100.36; 101.56; 153.08	42; 41; 18; 42; 64	2; 2; 1; 2; 3	2; 2; 1; 2; 3	WP_010888789.1 hypothetical protein [Deinococcus radiodurans]	hypothetical	NZ_CP015081.1	100	76	0	0	1	76	567448	567221	5.04e-33	115	WP_162177693.1	hypothetical protein [Deinococcus radiodurans]	hypothetical	98.592	71	1	0	6	76	1	71	7.56e-46	137	WP_010888789.1	hypothetical protein [Deinococcus radiodurans]	hypothetical	98.684	76	1	0	1	76	1	76	2.6e-44	146
SEP018086	96	LPAGTSWSTPTTPTRMTAPRASGSLPGWAKHDAGLCFACAGRWRLGHGARGGRRTGRTTGAALGSASRLCRPAGRGAREPRVPAGRAAAPRGSGHV	1	Trypsin-1	36.71	10	1	1		nohit	NZ_CP015081.1	100	17	0	0	23	39	93536	93586	7.94e-06	39.7
SEP064083	71	LEKVMIAWVDLLIEGDPHPRRFDSYATLRAYVLKLERLSEDAADELMMAGVVRPPLARREYRIQRLPLPEE	1	Trypsin-2	37.75	13	1	1	WP_010888788.1 hypothetical protein [Deinococcus radiodurans]	hypothetical	NZ_CP015081.1	100	71	0	0	1	71	567670	567458	5.7e-42	141	WP_010888788.1	hypothetical protein [Deinococcus radiodurans]	hypothetical	100	67	0	0	5	71	1	67	2.17e-44	133	WP_010888788.1	hypothetical protein [Deinococcus radiodurans]	hypothetical	100	67	0	0	5	71	1	67	1.88e-39	133
SEP042528	37	IPVPARTSPVAAGRSAPGYAAGEKATAARRAAAKTAG	1	ArgC-2	38.06	41	1	1		nohit	NZ_CP015081.1	100	19	0	0	1	19	2210065	2210121	3.41e-06	37.7
SEP014248	41	IPQSTRAFDKKRAPLFGERSECKTRSRTENGAGGGVVPTHA	1	LysC-2	28.37	71	1	1		nohit	NZ_CP015081.1	95.122	41	2	0	1	41	1458356	1458478	3.92e-22	83.2
SEP033841	82	LFLLRQALGATFPVPGDQREGCAKESIMAKDGPRIIVKMESSAGTGFYYTTTKNRRNTQAKLELKKYDPVAKKHVVFREKKV	8	Trypsin-2; ArgC-1; LysC-2; Mirror-1; Mirror-2; Trypsin-3; LysN-2; Trypsin-1	183.94; 421.57; 188.78; 107.32; 107.37; 145.80; 202.18; 185.78	34; 66; 48; 26; 34; 34; 37; 34	6; 34; 8; 3; 3; 4; 6; 4	6; 34; 8; 3; 3; 4; 6; 4	WP_010888681.1 50S ribosomal protein L33 [Deinococcus radiodurans]		NZ_CP015081.1	100	82	0	0	1	82	663616	663861	3.63e-52	171	WP_010888681.1	50S ribosomal protein L33 [Deinococcus radiodurans]		100	55	0	0	28	82	1	55	1.41e-36	114	1NKW_1	Crystal Structure Of The Large Ribosomal Subunit From Deinococcus Radiodurans		98.78	82	1	0	1	82	1	82	1.66e-53	170
SEP029514	53	IAQGKAFALDILLLNYPRAGLVDGVRFELTQLERPVYSRVRLSRVAAHPRVRV	1	Chymotrypsin-2	42.05	13	1	1		nohit	NZ_CP015081.1	100	53	0	0	1	53	1448111	1447953	7.34e-30	105
SEP016173	74	LAKYEGIHVSPSTVRRIRSEAGIKPKRKRRPPKVHRPRERKPQAGMLIQMDGSPHPWLEDRAEPMSLLAAIDDA	2	Trypsin-2; Trypsin-1	41.33; 41.64	14; 14	1; 1	1; 1		nohit																									WP_149026998.1	helix-turn-helix domain-containing protein [Novibacillus thermophilus]		95.946	74	3	0	1	74	102	175	5.85e-43	147
SEP064814	53	VERRGSGDYRPGGLAVAAGLGVARGDVCHPDAARRLAVVEMVVAAGARTKAQR	1	Chymotrypsin-2	47.08	26	1	1		nohit																									CSP75721.1	SPFH domain/band 7 family protein [Shigella sonnei]		96.226	53	2	0	1	53	342	394	3.5e-24	102
SEP055116	76	MHEYLGLEGGPPNFRQDFTCPALLEDSTKHCAYGAITHSCQAFQPVRLLFCRTTGLVRVRSPLLTESRLMSFPSGT	1	Chymotrypsin-2	44.29	12	1	1		nohit	NZ_CP015081.1	43.548	62	22	2	28	76	476929	476744	4.75e-07	39.3														CCA91117.1	conserved hypothetical protein [Novosphingobium sp. PP1Y]	hypothetical	65.306	49	17	0	1	49	45	93	1.49e-12	67
SEP054649	74	LDYEGGLSMPKMKTHKMAKRRIKITGTGKVMAFKSGKRHQNTGKSGDEIRGKGKGFVLAKAEWARMKLMLPRGK	10	Chymotrypsin-1; LysC-1; LysN-2; Chymotrypsin-2; LysN-1; Trypsin-3; LysC-2; Trypsin-2; ArgC-1; ArgC-2	204.19; 142.56; 98.81; 212.70; 110.55; 53.67; 136.23; 50.17; 356.48; 316.76	35; 55; 20; 34; 20; 9; 55; 9; 73; 73	8; 7; 2; 7; 2; 1; 6; 1; 26; 21	8; 7; 2; 7; 2; 1; 6; 1; 26; 21	WP_010888638.1 MULTISPECIES: 50S ribosomal protein L35 [Deinococcus]		NZ_CP015081.1	100	74	0	0	1	74	699871	700092	2.67e-44	147	WP_010888638.1	MULTISPECIES: 50S ribosomal protein L35 [Deinococcus]		100	66	0	0	9	74	1	66	3.17e-43	130	WP_010888638.1	MULTISPECIES: 50S ribosomal protein L35 [Deinococcus]		100	66	0	0	9	74	1	66	2.75e-38	130
SEP016825	49	ILGAGRHHLLRQHRRQWAENRSKCHCPPRRAPRTGPALPRLFRQPAEKV	1	ArgC-2	34.04	14	1	1		nohit	NZ_CP015082.1	100	49	0	0	1	49	333498	333644	1.25e-19	76.3
SEP061860	95	LVDEVVNKFQRLVHAFRAGERCNAEAVFVAFQPARAVGRHAGVLGIELVGAHKRLEAELVTVRLFKHLPDVLRAVALKKAGVPQTMLGQVTDFLA	2	Mirror-1; Mirror-2	62.53; 52.40	7; 7	1; 1	1; 1		nohit	NZ_CP015083.1	100	95	0	0	1	95	139577	139861	1.07e-57	187
SEP064363	70	VGRRLFAVGSYGFNPIPEHPERRRMPVHRAGLQRPVQLAAAEAQVARHLLALRRQVGPRPPGGPRPVERR	2	Trypsin-3; Trypsin-2	49.26; 39.19	19; 19	1; 1	1; 1		nohit	NZ_CP015081.1	100	28	0	0	1	28	1224380	1224297	8.31e-16	66.6
SEP021340	57	MPTSAPWNTTPPKKPCGQRHAPLPVNGPDTVLRPTRCSLGRRPPLPASCSPPIPNWK	1	ArgC-1	37.64	30	1	1		nohit	NZ_CP015083.1	100	57	0	0	1	57	50625	50795	2.41e-23	87.4
SEP033476	55	IQLRKAGGWGRVLAARFSFVGTAQVGDRTAKPQRLPHLTVRPMPSPSGFLYSTQQ	2	ArgC-2; ArgC-1	49.23; 35.42	13; 13	1; 1	1; 1		nohit	NZ_CP015083.1	100	55	0	0	1	55	146376	146540	2.82e-32	112
SEP047531	25	MPGARVFAAAPRQVGAANVRAAGPR	1	Trypsin-1	35.82	44	1	1		nohit
SEP012217	80	VLTEHHLIPKSQGRRRGVPIHELPTVPLCPACHKFLHKTFTNAELAGEYASIDALLDNADVQRFVSWLRKQPASKSVRVR	1	LysN-2	73.34	21	1	1	WP_027480013.1 hypothetical protein [Deinococcus radiodurans]	hypothetical	NZ_CP015081.1	100	80	0	0	1	80	1401199	1401438	7.14e-51	167	WP_027480013.1	hypothetical protein [Deinococcus radiodurans]	hypothetical	100	80	0	0	1	80	29	108	7.56e-57	167	WP_010887954.1	hypothetical protein [Deinococcus radiodurans]	hypothetical	98.75	80	1	0	1	80	1	80	3.51e-52	166
SEP049851	29	LKPAGLNPPVPVKGPPIEEILKEHRGPEL	4	Trypsin-3; LysC-2; LysC-1; Trypsin-1	49.40; 61.58; 57.58; 58.99	31; 31; 31; 31	1; 1; 1; 1	1; 1; 1; 1	WP_081816008.1 helix-turn-helix transcriptional regulator [Deinococcus radiodurans]		NZ_CP015081.1	100	29	0	0	1	29	2053665	2053579	5.69e-14	59.3	WP_081816008.1	helix-turn-helix transcriptional regulator [Deinococcus radiodurans]		100	29	0	0	1	29	98	126	3.37e-15	59.7	WP_081816008.1	helix-turn-helix transcriptional regulator [Deinococcus radiodurans]		100	29	0	0	1	29	98	126	2.92e-10	59.7
SEP071040	75	MPSTLAVTCWPATSTIRSVWAPSDSTTTTSPRSTLRPCGRSLWPTSPTCSGRIPRKTSRPSYALRLSARRPIAAT	1	Chymotrypsin-1	34.79	12	1	1		nohit	NZ_CP015081.1	100	75	0	0	1	75	570327	570551	1.04e-31	112
SEP067761	66	INKTNVQNNKQTRPNTHVHKRAIRSKPATHPLNNKPKHPVENRKESHNNNGHIYTYPLKTCKRPTG	1	LysN-1	42.55	12	1	1		nohit
SEP052663	96	MPKAWSNKDERQYEHVKDSEVKRGESPDRAEEIAARTVNKSRREEGRTPNKRTQGTGNPDAALSDLTRDELYNRAKEKGIAGRSRMSKAELVRALS	12	LysC-2; Trypsin-2; ArgC-1; ArgC-2; Chymotrypsin-1; LysC-1; LysN-2; Trypsin-1; Mirror-1; Mirror-2; LysN-1; Trypsin-3	195.25; 125.87; 331.32; 334.98; 116.97; 175.50; 142.47; 97.40; 101.39; 130.90; 128.19; 139.06	62; 31; 88; 92; 47; 62; 42; 15; 18; 24; 42; 31	7; 4; 20; 25; 2; 6; 3; 2; 2; 3; 3; 3	7; 4; 20; 25; 2; 6; 3; 2; 2; 3; 3; 3	WP_010889185.1 hypothetical protein [Deinococcus radiodurans]	hypothetical	NZ_CP015081.1	100	96	0	0	1	96	164288	164575	5.26e-60	194	WP_010889185.1	hypothetical protein [Deinococcus radiodurans]	hypothetical	100	96	0	0	1	96	1	96	1.84e-67	194	WP_010889185.1	hypothetical protein [Deinococcus radiodurans]	hypothetical	100	96	0	0	1	96	1	96	1.59e-62	194
SEP005458	92	MTDTPQGIAFTLDGVDELTFARILRDVMTDPAFRRPLQIQAQEPRPGVPARLTVAFDPAERERAVLAMQRLKTVLLRHGVQVDSVRVPGETR	10	ArgC-2; Trypsin-2; ArgC-1; LysC-2; Trypsin-3; Mirror-1; Mirror-2; Chymotrypsin-2; Trypsin-1; Chymotrypsin-1	87.02; 125.64; 79.55; 60.99; 107.41; 61.56; 91.16; 108.15; 157.80; 76.51	29; 39; 13; 22; 49; 10; 21; 46; 49; 32	2; 3; 1; 1; 4; 1; 2; 4; 5; 2	2; 3; 1; 1; 4; 1; 2; 4; 5; 2	WP_010887426.1 hypothetical protein [Deinococcus radiodurans]	hypothetical	NZ_CP015081.1	100	92	0	0	1	92	1929925	1929650	2.12e-55	180	WP_010887426.1	hypothetical protein [Deinococcus radiodurans]	hypothetical	100	92	0	0	1	92	1	92	2.73e-62	180	WP_010887426.1	hypothetical protein [Deinococcus radiodurans]	hypothetical	100	92	0	0	1	92	1	92	2.37e-57	180
SEP030889	73	LDVAGGLGRARLRAAGRRRTLCRRGGAHSRQRGGHHRAAAGRDFRGRPLSRTSTDAARARLATPRLTIQGGTM	1	Trypsin-2	47.8	12	1	1		nohit	NZ_CP015082.1	100	46	0	0	28	73	336470	336607	9.72e-16	66.6
SEP026167	95	LGARMTGPERTPDTELAGLPSWLYPAGFWVAVVLLAVGVLFPDFAVLGVAWVGLVPVLAALWVLVTGWQRDRRLGMAAALALAGLGLVVVVKGFL	1	Chymotrypsin-1	38.86	8	1	1	WP_027479532.1 hypothetical protein [Deinococcus radiodurans]	hypothetical	NZ_CP015081.1	100	73	0	0	1	73	2174696	2174478	4.56e-13	60.1	WP_027479532.1	hypothetical protein [Deinococcus radiodurans]	hypothetical	100	91	0	0	5	95	1	91	1.59e-57	168	WP_010887190.1	hypothetical protein [Deinococcus radiodurans]	hypothetical	98.947	95	1	0	1	95	1	95	5.18e-55	175
SEP005796	86	LHMVKIRLSRFGSAHNPHYRIVVADVRRPRDGGYIESLGHYDPRKTSENFLKIDVERANHWIAQGAQPTDTARRLLRSQGVKISKK	10	Trypsin-1; Chymotrypsin-1; LysC-1; LysN-2; LysN-1; Trypsin-3; Mirror-1; Mirror-2; LysC-2; Trypsin-2	329.82; 302.62; 210.54; 235.77; 246.80; 257.18; 301.98; 304.48; 249.76; 263.09	66; 86; 58; 53; 53; 65; 59; 77; 84; 65	22; 34; 14; 10; 9; 18; 22; 25; 17; 18	22; 34; 14; 10; 9; 18; 22; 25; 17; 18	WP_010887937.1 30S ribosomal protein S16 [Deinococcus radiodurans]		NZ_CP015081.1	100	86	0	0	1	86	1417973	1418230	5.45e-55	179	WP_010887937.1	30S ribosomal protein S16 [Deinococcus radiodurans]		100	84	0	0	3	86	1	84	3.39e-60	174	WP_010887937.1	30S ribosomal protein S16 [Deinococcus radiodurans]		100	84	0	0	3	86	1	84	2.94e-55	174
SEP024387	68	MQTELNVTGMSCGHCVKAVEGALKAVPGVEGVQVSLEGGKATVQGDADAQALIAAVKEEGYGAEVAGQ	11	Trypsin-1; LysC-1; Chymotrypsin-1; LysN-2; LysN-1; Trypsin-3; Mirror-2; Mirror-1; Chymotrypsin-2; LysC-2; Trypsin-2	183.47; 176.74; 128.57; 214.91; 187.57; 153.88; 162.92; 174.30; 129.71; 183.16; 175.08	90; 90; 56; 66; 43; 90; 90; 90; 66; 90; 90	4; 4; 3; 4; 3; 4; 5; 5; 4; 4; 4	4; 4; 3; 4; 3; 4; 5; 5; 4; 4; 4	WP_010889077.1 heavy-metal-associated domain-containing protein [Deinococcus radiodurans]		NZ_CP015081.1	100	68	0	0	1	68	276162	276365	1.33e-38	131	WP_010889077.1	heavy-metal-associated domain-containing protein [Deinococcus radiodurans]		100	68	0	0	1	68	1	68	1.62e-43	131	WP_010889077.1	heavy-metal-associated domain-containing protein [Deinococcus radiodurans]		100	68	0	0	1	68	1	68	1.41e-38	131
SEP036392	61	LGRRLQAGGRANPRHPQYRRRHDHLAAPDRARRQRGRHAGAELLPAPHPDRRHHRGDGAKP	1	ArgC-1	41.23	23	1	1		nohit	NZ_CP015081.1	100	61	0	0	1	61	2443091	2442909	2.3e-21	82
SEP032918	34	VQTSLTSEKLTRSRSLPSSSISVTNFSIGWADFE	1	Chymotrypsin-1	39.16	24	1	1		nohit
SEP054673	50	VDFGRRARTHGEYRPPRPRTHQRRSGRREGHLAVSGAALPHQSRRQRGRK	6	Trypsin-1; Mirror-1; Trypsin-2; ArgC-1; Trypsin-3; ArgC-2	46.04; 47.30; 48.65; 55.52; 42.64; 66.24	22; 14; 22; 22; 22; 22	1; 1; 1; 1; 1; 1	1; 1; 1; 1; 1; 1		nohit	NZ_CP015082.1	100	50	0	0	1	50	367425	367276	8.42e-27	96.7
SEP034300	95	MFGWFKGRRSKETLKDRLELVLAYDRAKIAPGKVEALRNDLLEVVQKYFPSGNSKVEVEQDGDKVVLMASISIEEASLSTEEESAAEDKSDKPSA	13	Mirror-2; Mirror-1; Chymotrypsin-2; LysN-1; Trypsin-3; Chymotrypsin-1; LysC-1; LysN-2; Trypsin-1; Trypsin-2; ArgC-1; ArgC-2; LysC-2	129.86; 122.04; 234.67; 199.21; 175.85; 192.73; 234.51; 236.33; 217.03; 212.26; 140.47; 107.57; 251.43	36; 36; 57; 42; 52; 57; 79; 58; 54; 80; 39; 21; 79	4; 5; 10; 9; 9; 8; 12; 10; 12; 12; 4; 3; 12	4; 5; 10; 9; 9; 8; 12; 10; 12; 12; 4; 3; 12	WP_010887397.1 cell division topological specificity factor MinE [Deinococcus radiodurans]		NZ_CP015081.1	100	95	0	0	1	95	1957535	1957819	7.69e-45	150	WP_010887397.1	cell division topological specificity factor MinE [Deinococcus radiodurans]		100	95	0	0	1	95	1	95	5.93e-66	190	WP_010887397.1	cell division topological specificity factor MinE [Deinococcus radiodurans]		100	95	0	0	1	95	1	95	5.14e-61	190
SEP011415	76	VFVCFVFWEVLSRFFWYFVISVRLWCVFLTVFETGFLGFDVFLLLPFFFCASVIFLLCLLVGGALVFVGCLLCILQ	1	Trypsin-1	44.34	8	1	1		nohit
SEP000135	35	VRKGRSLMVPISAAWPRKGGAGTTGTAEAEVSRQY	1	ArgC-2	44.83	46	1	1		nohit	NZ_CP015081.1	100	35	0	0	1	35	974539	974435	1.87e-09	46.6
SEP037491	49	ICVALMRLVAAPEACFNLSSFDVSRGSRILSNSSFSLTRSCRVRPFSTC	1	Mirror-2	37.18	14	1	1		nohit
SEP069727	80	LAAGERDLPQALLPPGHDQPPELEPGECPDSRLGHPDVPRGEQRAGRRAAVGRHLRRRPCRSARPGGSLGRAPRQPQAPP	1	Trypsin-1	36.76	16	1	1		nohit	NZ_CP015081.1	100	80	0	0	1	80	538507	538746	1.93e-30	108
SEP023123	81	VPELLARMVAGTSHLYTLLPIIEASDVTGQDTAEVAKAYFAVGSALDLTWYLQQITNLPVENNWQALAREAFRDDLDWQQR	1	ArgC-2	39.09	15	1	1		nohit																									PXB92613.1	hypothetical protein C0044_23035, partial [Pseudomonas aeruginosa]	hypothetical	100	81	0	0	1	81	4	84	2.57e-51	167
SEP070377	62	LSRTPLHAATPKSVAAGRRKPDADCRVPQPCRQSWRRRKPRGAHAALRCHHTTRVKGVAGGC	1	LysN-2	48.19	13	1	1		nohit	NZ_CP015083.1	100	62	0	0	1	62	119335	119150	9.19e-36	122
SEP018841	43	IKVMIFAARCPLRSEPANNQFLRPNAQGRIEFSAQLLSMGRLP	1	LysC-1	29.57	33	1	1		nohit																									RMR35566.1	hypothetical protein ALP87_102582 [Pseudomonas syringae pv. coriandricola]	hypothetical	72.093	43	12	0	1	43	7	49	1.47e-12	64.3
SEP034301	49	LGPRFCCTTTGVLPGAPPGLTLFTTTSGPSRASATLLTAVKISAYFRMS	1	Trypsin-1	35.06	12	1	1		nohit	NZ_CP015081.1	100	49	0	0	1	49	882051	881905	2.77e-26	95.1
SEP016480	25	LRRIRIAPMPRRRIGVMSSVRPMSM	1	ArgC-2	37.01	28	1	1		nohit
SEP052085	83	VFSSSRSGPTSPASRATRAGCGAKPSSRSRNSGAGSSSSPAPGSSYPATRRRALSGLSPRTTLTCRPARAAPASSCHSRPRLE	1	Trypsin-2	40.42	8	1	1		nohit	NZ_CP015081.1	100	83	0	0	1	83	1304543	1304295	5.1e-21	82
SEP008447	21	VSSSAGLKVFSGICASRRAST	1	LysC-2	39.06	95	1	1		nohit	NZ_CP015081.1	100	21	0	0	1	21	2609996	2610058	1.21e-07	40.8
SEP027586	60	MAKHPVPKKKTSKSKRDMRRSHHALTAPNLTECPQCHGKKLSHHICPNCGYYDGRQVLAV	7	Mirror-1; Chymotrypsin-2; ArgC-2; LysC-1; Chymotrypsin-1; LysN-2; LysC-2	220.56; 161.85; 359.22; 256.39; 140.46; 286.54; 319.99	68; 48; 68; 65; 48; 68; 75	10; 6; 24; 10; 5; 8; 17	10; 6; 24; 10; 5; 8; 17	WP_010888992.1 50S ribosomal protein L32 [Deinococcus radiodurans]		NZ_CP015081.1	100	60	0	0	1	60	361563	361742	9.64e-37	125	WP_010888992.1	50S ribosomal protein L32 [Deinococcus radiodurans]		100	60	0	0	1	60	1	60	1.32e-41	125	WP_010888992.1	50S ribosomal protein L32 [Deinococcus radiodurans]		100	60	0	0	1	60	1	60	1.14e-36	125
SEP043165	44	LTVATTTPRSRASAEPSKRLASPPVKKPPCTHTSSGAFFAFGGR	1	ArgC-2	39.5	20	1	1		nohit	NZ_CP015081.1	100	44	0	0	1	44	2308436	2308305	3.18e-23	86.3
SEP045200	51	LSKKVVRTMLSPPAWAPNSPAAANCEAPAKVVRLIRQVSPTLRPAARAVTA	1	Chymotrypsin-2	34.36	12	1	1		nohit	NZ_CP015081.1	100	51	0	0	1	51	2076710	2076862	3.83e-16	66.6
SEP015304	74	ISSLPAPRPRPAASCGWNAWGRRPPPWKPSTPRSGATSAWASTTPASCPPVTILCPTALLPLTRRKTPPCPTLS	1	Chymotrypsin-2	37.28	12	1	1		nohit	NZ_CP015081.1	100	74	0	0	1	74	1020995	1021216	5.73e-23	87.4
SEP040313	97	ITPMFRRHVPAEEPSRELDPDRELNFARTILQDRTFREVPDDEVLREAERLLFGWMTNETKLERPKLYDHYALVFLALIRKNRELEERIAALEAARE	8	LysC-1; Trypsin-1; Mirror-2; Trypsin-3; LysC-2; Trypsin-2; ArgC-1; ArgC-2	52.27; 146.90; 83.06; 115.59; 48.36; 140.58; 97.28; 89.55	11; 30; 18; 30; 11; 42; 23; 12	1; 3; 2; 3; 1; 4; 2; 2	1; 3; 2; 3; 1; 4; 2; 2	WP_010886772.1 hypothetical protein [Deinococcus radiodurans]	hypothetical	NZ_CP015081.1	100	82	0	0	1	82	2601677	2601922	3.04e-50	166	WP_010886772.1	hypothetical protein [Deinococcus radiodurans]	hypothetical	100	94	0	0	4	97	1	94	4.62e-64	185	WP_010886772.1	hypothetical protein [Deinococcus radiodurans]	hypothetical	100	94	0	0	4	97	1	94	4.01e-59	185
SEP027500	80	MPEQREKKKKDESDSVRAEGVVEEALPNTTFRVKLDTGHDILAYISGKMRIHYIRILPGDRVVLEISPYDTSRGRIVYRR	13	LysC-2; ArgC-2; ArgC-1; Trypsin-2; Trypsin-1; LysN-2; Chymotrypsin-1; LysC-1; Trypsin-3; LysN-1; Chymotrypsin-2; Mirror-2; Mirror-1	203.62; 264.35; 303.76; 224.17; 294.52; 209.15; 141.94; 188.61; 228.92; 228.15; 138.34; 217.24; 206.88	50; 85; 70; 60; 61; 50; 30; 50; 61; 50; 28; 62; 51	5; 10; 9; 7; 10; 7; 4; 5; 7; 6; 4; 8; 6	5; 10; 9; 6; 10; 7; 4; 5; 7; 6; 4; 8; 6	WP_027479941.1 translation initiation factor IF-1 [Deinococcus radiodurans]		NZ_CP015081.1	100	80	0	0	1	80	595702	595463	1.77e-49	163	WP_027479941.1	translation initiation factor IF-1 [Deinococcus radiodurans]		100	80	0	0	1	80	1	80	2.28e-55	162	WP_010888754.1	translation initiation factor IF-1 [Deinococcus radiodurans]		100	80	0	0	1	80	6	85	1.54e-50	162
SEP007051	54	MYSSDLDLTTKALMREQALHEPQAMTSWEAHDRRESRSVRRALNWLERRLRRSA	5	Trypsin-1; ArgC-1; Trypsin-2; Trypsin-3; ArgC-2	48.93; 100.00; 45.42; 46.54; 99.57	13; 17; 13; 13; 15	1; 3; 1; 1; 2	1; 3; 1; 1; 2	WP_155896390.1 hypothetical protein [Deinococcus radiodurans]	hypothetical	NZ_CP015081.1	100	54	0	0	1	54	1692517	1692678	2.48e-30	107	WP_155896390.1	hypothetical protein [Deinococcus radiodurans]	hypothetical	100	54	0	0	1	54	1	54	2.78e-34	107
SEP015751	84	LLCLITLASPPARTLSSTPRILSTGSPGEKKRSTRPVVGTCLSWFQWATRAATGATLWRGSLSATRRWLRSSTPMSSPLRSIER	1	ArgC-2	43.2	11	1	1		nohit	NZ_CP015081.1	48.333	60	31	0	2	61	1870186	1870007	2.89e-06	40.4														GAE78515.1	thymidylate kinase [Cutibacterium acnes JCM 18920]		69.643	56	11	1	28	83	32	81	4.16e-12	65.9
SEP048002	90	LPIAQSFSDTTDSNRVAAMAATALGLGKRINDTLGTGELTEMSVSGADGQVYVYATGRKGVLAVVTPTGMNLGLLHMEARDAARTVALVL	13	LysC-2; Trypsin-2; ArgC-1; ArgC-2; Chymotrypsin-1; LysC-1; LysN-2; Trypsin-1; Mirror-1; Mirror-2; Chymotrypsin-2; LysN-1; Trypsin-3	170.04; 206.96; 244.96; 173.88; 175.19; 162.17; 142.84; 233.78; 210.52; 197.10; 186.59; 148.59; 189.12	50; 59; 51; 51; 51; 60; 38; 59; 54; 54; 69; 24; 41	6; 6; 7; 5; 6; 6; 2; 6; 8; 9; 8; 1; 5	6; 6; 7; 5; 6; 6; 2; 6; 7; 8; 8; 1; 5	WP_010888811.1 roadblock/LC7 domain-containing protein [Deinococcus radiodurans]		NZ_CP015081.1	100	90	0	0	1	90	546770	547039	1.2e-54	178	WP_010888811.1	roadblock/LC7 domain-containing protein [Deinococcus radiodurans]		100	90	0	0	1	90	36	125	1.36e-61	179	WP_010888811.1	roadblock/LC7 domain-containing protein [Deinococcus radiodurans]		100	90	0	0	1	90	36	125	1.18e-56	179
SEP000147	83	LLDPGLNRLLIAFQGTRFWLLRTEAKLVKQLPDVIGVVPHLKLQANDLPHAGGRPTRVGITGGQRSCAQDLPQLRALFWPQAR	1	Chymotrypsin-1	47.74	10	1	1		nohit	NZ_CP015084.1	100	83	0	0	1	83	29889	29641	2.28e-51	168
SEP031970	88	MAGKPGLFRAPDGGFFGAWQGQPTFPMTDVMQWASKLHRFYGQFFGYTAENFGVFGRSNPLNPGSGIGLTDSFAFTFGPPSTPIELRG	2	ArgC-2; ArgC-1	43.81; 41.82	8; 8	1; 1	1; 1		nohit																									WP_150127043.1	peptidase M61 [Sphingomonas panacis]		70.115	87	24	1	1	87	203	287	2.89e-30	121
SEP043900	99	MAEKDIDKLLSLTDSKYRLSVVTAKRALQLRSGAPSVLPVEQRVRTHNLVTQAMRELATGQLTVGTNLIDEQRFHQDYVRQRQAQLQAQLNAERERERD	13	Trypsin-1; LysC-1; Chymotrypsin-1; LysN-2; LysN-1; Trypsin-3; Mirror-1; Mirror-2; Chymotrypsin-2; LysC-2; ArgC-2; Trypsin-2; ArgC-1	283.45; 96.89; 195.47; 215.40; 224.87; 239.34; 211.88; 204.15; 190.82; 117.57; 367.63; 242.09; 407.68	83; 35; 69; 40; 34; 82; 62; 61; 58; 35; 99; 82; 99	11; 3; 14; 9; 8; 10; 12; 13; 11; 3; 41; 11; 42	11; 3; 14; 9; 8; 10; 12; 13; 11; 3; 41; 11; 42	WP_027480122.1 DNA-directed RNA polymerase subunit omega [Deinococcus radiodurans]		NZ_CP015081.1	100	99	0	0	1	99	233341	233045	2.33e-53	175	WP_027480122.1	DNA-directed RNA polymerase subunit omega [Deinococcus radiodurans]		100	99	0	0	1	99	1	99	2.77e-69	199	WP_010889119.1	DNA-directed RNA polymerase subunit omega [Deinococcus radiodurans]		100	99	0	0	1	99	3	101	2.19e-64	199
SEP000778	65	LAHAQLRHGNHQVHQQRDGARAGQQEFEHRRRGDVVGEYRQERSTGRQQHCPVRRAALVGTLGHG	1	Trypsin-3	36.1	17	1	1		nohit
SEP009104	76	VKPHAPAAHGCPLSGHHCQKLPPPERPAQCRCRSGLTRRACKAGGKAANMPSGISPSARDARGQVSSGAASVNPRR	1	Mirror-2	47.37	17	1	1		nohit	NZ_CP015083.1	100	76	0	0	1	76	31575	31802	2.26e-44	148
SEP067092	34	VMSELKAEQQPATISPAELRKVRAAIKAAVAQAK	2	Chymotrypsin-1; Chymotrypsin-2	91.47; 80.94	74; 74	2; 2	2; 2		nohit	NZ_CP015084.1	100	19	0	0	1	19	16024	16080	8.33e-07	39.3	WP_197480535.1	hypothetical protein [Deinococcus radiodurans]	hypothetical	100	34	0	0	1	34	27	60	1.06e-17	64.3
SEP049677	61	MNLIQYFRDAREELSRVTWPSRQDVLEGTQAVLIFVVALTLIVWALDLLFGTAIKAALAWR	6	Mirror-2; Trypsin-2; ArgC-1; ArgC-2; Trypsin-3; Trypsin-1	72.71; 91.71; 71.04; 78.17; 86.46; 119.78	11; 23; 23; 23; 23; 23	1; 2; 2; 2; 2; 3	1; 2; 2; 2; 2; 3	WP_010888680.1 preprotein translocase subunit SecE [Deinococcus radiodurans]		NZ_CP015081.1	100	61	0	0	1	61	663938	664120	2.42e-35	121	WP_010888680.1	preprotein translocase subunit SecE [Deinococcus radiodurans]		100	61	0	0	1	61	1	61	6.84e-40	121	WP_010888680.1	preprotein translocase subunit SecE [Deinococcus radiodurans]		100	61	0	0	1	61	1	61	5.93e-35	121
SEP052099	52	IARPPWACRPGSRRGRRGRAGSSGSVRAASARRPPRGCRRRAGTCRTARRVP	1	Trypsin-2	35.39	25	1	1		nohit
SEP002865	98	LPPPARVALETLCQVRLSHGADLTRRGGADMSPQDPRNVLPDPHESVSASSTDPLEPFNSRLPRSLQRRLRVYAALHDRKIQDVLGSALDEYLRQREE	2	Trypsin-3; Trypsin-1	79.19; 105.00	14; 15	1; 1	1; 1	WP_034350671.1 hypothetical protein [Deinococcus radiodurans]	hypothetical	NZ_CP015082.1	100	98	0	0	1	98	386309	386602	1.41e-51	170	WP_034350671.1	hypothetical protein [Deinococcus radiodurans]	hypothetical	100	68	0	0	31	98	1	68	7.22e-45	136	WP_034350671.1	hypothetical protein [Deinococcus radiodurans]	hypothetical	100	68	0	0	31	98	1	68	6.26e-40	136
SEP009528	41	IQQVKSKEEAGILRTTFLKAEQPVIVIFKGVFYFFPASQGR	1	LysC-2	27.82	29	1	1		nohit	NZ_CP015084.1	100	41	0	0	1	41	25923	25801	7.03e-22	82.4
SEP041223	81	MSRECYLTGKKNLVVNSVIRRGKARADGGVGRKTTGITKRVQRANLHKKAIRENGQVKTVWLSANALRTLSKGPYKGIELI	8	LysC-2; ArgC-1; ArgC-2; Chymotrypsin-1; LysC-1; Trypsin-1; Mirror-2; Chymotrypsin-2	232.00; 437.12; 386.56; 88.33; 221.84; 162.73; 132.89; 103.89	86; 99; 99; 17; 67; 44; 35; 17	21; 39; 39; 3; 19; 7; 4; 3	21; 39; 39; 3; 19; 7; 4; 3	WP_010889149.1 50S ribosomal protein L28 [Deinococcus radiodurans]		NZ_CP015081.1	100	81	0	0	1	81	199370	199612	3.65e-49	162	WP_010889149.1	50S ribosomal protein L28 [Deinococcus radiodurans]		100	81	0	0	1	81	1	81	2.42e-55	162	WP_010889149.1	50S ribosomal protein L28 [Deinococcus radiodurans]		100	81	0	0	1	81	1	81	2.1e-50	162
SEP044839	95	MTKSIADFQDEHGRVTGWPSDRRRAHQLAILDHLKNLFESGAGYSREQVIQLLSDHTTLEDPALLLRELLEGDYLTGDGDVFWRADGRPAAGRSS	10	ArgC-1; Trypsin-2; ArgC-2; LysC-2; Mirror-1; Mirror-2; Trypsin-3; LysN-1; LysN-2; Trypsin-1	101.47; 232.62; 119.04; 79.01; 109.77; 164.66; 197.28; 103.33; 106.42; 250.94	22; 84; 22; 12; 22; 33; 84; 11; 23; 83	2; 9; 3; 1; 2; 7; 8; 1; 2; 8	2; 9; 3; 1; 2; 7; 8; 1; 2; 8	WP_010887747.1 DUF2087 domain-containing protein [Deinococcus radiodurans]		NZ_CP015081.1	100	95	0	0	1	95	1609152	1608868	2.14e-46	155	WP_010887747.1	DUF2087 domain-containing protein [Deinococcus radiodurans]		100	95	0	0	1	95	1	95	2.25e-67	193	WP_010887747.1	DUF2087 domain-containing protein [Deinococcus radiodurans]		100	95	0	0	1	95	1	95	1.95e-62	193
SEP039704	20	LRFTIFRVGNVSKSHSQSIF	1	Mirror-1	37.15	40	1	1		nohit	NZ_CP015081.1	100	20	0	0	1	20	1750190	1750249	2.06e-08	42.7
SEP038940	75	LGEGADKLAAGTAQLSEGANTLSSKLKEAQQGTTAAVQAGRRDCAALRRGNHPLQQAEGSPARDDSGGAGRAAVG	11	Chymotrypsin-2; Mirror-2; Mirror-1; Trypsin-3; LysN-1; LysN-2; LysC-1; Chymotrypsin-1; Trypsin-1; Trypsin-2; LysC-2	73.94; 102.72; 81.73; 82.57; 97.11; 93.97; 86.46; 70.89; 91.46; 96.89; 107.37	21; 24; 24; 24; 24; 24; 24; 21; 24; 24; 24	1; 1; 1; 1; 1; 1; 1; 1; 1; 1; 1	1; 1; 1; 1; 1; 1; 1; 1; 1; 1; 1	WP_010886723.1 YhgE/Pip domain-containing protein [Deinococcus radiodurans]		NZ_CP015081.1	100	28	0	0	1	28	2622	2539	2.64e-15	54.7	WP_197480509.1	YhgE/Pip domain-containing protein [Deinococcus radiodurans]		100	38	0	0	1	38	577	614	1.43e-17	71.6	WP_010886723.1	YhgE/Pip domain-containing protein [Deinococcus radiodurans]		100	38	0	0	1	38	830	867	1.26e-12	71.6
SEP011958	82	LIEVQNFSCLFQPLKENPMRKTLVISSILALGLGAASAQTAAPVTTTAATQVTQFTDVPAGHWAKDAVDRITQCGLIQGFPD	10	LysC-2; Trypsin-2; ArgC-1; Trypsin-1; Chymotrypsin-1; LysC-1; Trypsin-3; Mirror-1; Mirror-2; Chymotrypsin-2	203.15; 127.06; 34.61; 163.60; 178.41; 95.96; 131.19; 78.59; 95.02; 196.91	44; 33; 7; 33; 37; 28; 28; 32; 40; 37	5; 2; 1; 3; 6; 1; 2; 1; 3; 6	5; 2; 1; 3; 4; 1; 2; 1; 3; 2	WP_010887767.1 S-layer homology domain-containing protein [Deinococcus radiodurans]		NZ_CP015081.1	100	82	0	0	1	82	1589027	1588782	1.37e-25	95.1	WP_010887767.1	S-layer homology domain-containing protein [Deinococcus radiodurans]		100	64	0	0	19	82	1	64	8.9e-40	132	WP_010887767.1	S-layer homology domain-containing protein [Deinococcus radiodurans]		100	64	0	0	19	82	1	64	7.72e-35	132
SEP058424	78	VRCSRSHARSPAAFDNGAMKKAVLAVPALLLALSLSGCQKQADSNTSTSTTTTKSTDSTGQNTGTTTTSTTTTDTNNK	12	Trypsin-2; ArgC-1; ArgC-2; LysC-2; Mirror-2; Mirror-1; Chymotrypsin-2; LysN-1; Trypsin-3; LysC-1; LysN-2; Trypsin-1	89.27; 93.41; 75.05; 132.19; 75.51; 105.37; 184.78; 223.68; 115.72; 104.19; 201.06; 149.97	31; 31; 31; 49; 31; 31; 36; 32; 49; 31; 32; 49	1; 1; 1; 2; 1; 1; 4; 4; 2; 1; 4; 2	1; 1; 1; 2; 1; 1; 4; 4; 2; 1; 4; 2	WP_027480015.1 hypothetical protein [Deinococcus radiodurans]	hypothetical	NZ_CP015081.1	100	43	0	0	1	43	1396531	1396403	2.23e-11	54.7	WP_027480015.1	hypothetical protein [Deinococcus radiodurans]	hypothetical	100	60	0	0	19	78	1	60	9e-35	109	WP_081816038.1	hypothetical protein [Deinococcus radiodurans]	hypothetical	98.718	78	1	0	1	78	1	78	2.77e-45	149
SEP008300	11	ITAPWCISRAL	1	Chymotrypsin-1	42.13	100	1	1		nohit
SEP014060	28	LAARRKGSSSGGSLRVARQARPVFFSPP	1	ArgC-2	39.56	36	1	1		nohit	NZ_CP015081.1	100	23	0	0	6	28	1453831	1453899	6.5e-05	33.5
SEP057898	98	ISPTRTPAPRRAGPRWCSGRRRENSVPRKRPSRPRRLRGRPPPSADGARRAKTPGLPPRSRSAVAWGPRARRGSGAGALPETPAAPAPAPAVPARHPR	1	ArgC-1	36.95	11	1	1		nohit	NZ_CP015081.1	100	53	0	0	16	68	1645757	1645599	7.69e-15	65.5
SEP024198	77	IAGRARRLAETGAPEAGRGRPRNHAAAPALGLAGSAAGRGVGGPAEIDRRGAAPPPRSRGRVAGSGRRRPLSERGLG	1	ArgC-2	46.44	32	1	1		nohit	NZ_CP015081.1	100	77	0	0	1	77	33665	33435	4.39e-09	48.1
SEP009109	68	VRVSALLPSLRPSWTRHSSSQAWRRAGSGRASSRDSLTGSAGATGSGSIGEAAGPGSGGCWRCRCWSR	1	ArgC-1	42.39	13	1	1		nohit	NZ_CP015081.1	100	68	0	0	1	68	2240778	2240575	8.05e-12	55.1
SEP028728	96	ITPGLLTGLRVTSMTNDISGRIAEDLKNRLAQEGEHLQVKDKDGEHVGTVDHFDGNQLKLTRDDSTDGQHHYVALSQVESMDNVAVYLNVSRNDIK	12	LysN-2; LysC-1; Chymotrypsin-1; Trypsin-1; Chymotrypsin-2; Mirror-2; Mirror-1; Trypsin-3; LysN-1; LysC-2; ArgC-1; Trypsin-2	272.50; 277.25; 279.92; 265.65; 273.33; 225.67; 220.78; 244.31; 315.91; 321.28; 265.20; 239.63	32; 48; 66; 71; 79; 46; 46; 53; 32; 48; 60; 71	8; 13; 17; 11; 20; 6; 6; 10; 10; 18; 11; 10	8; 13; 17; 11; 20; 6; 6; 10; 10; 18; 11; 10	WP_010887904.1 DUF2171 domain-containing protein [Deinococcus radiodurans]		NZ_CP015081.1	100	96	0	0	1	96	1450804	1451091	1.74e-60	195	WP_010887904.1	DUF2171 domain-containing protein [Deinococcus radiodurans]		100	83	0	0	14	96	1	83	6.82e-58	169	WP_010887904.1	DUF2171 domain-containing protein [Deinococcus radiodurans]		100	83	0	0	14	96	1	83	5.91e-53	169
SEP004135	55	LGSAASMKAPITLCATWPGNRSTGTSWSRSSRSRPPISRRVTPTRPPSAPRSKRC	1	Trypsin-2	37.74	27	1	1		nohit	NZ_CP015081.1	100	20	0	0	1	20	2031757	2031698	1.29e-07	42.7
SEP013484	84	LSKRRSPQPVTVRAVPAQLYRAGCLREWEVASAEPDLAYTEQAFPECPTCPHRVEPEGTLPFCTLRPVGTAHPFAALAGLQLPD	6	ArgC-1; Trypsin-2; Mirror-2; ArgC-2; Trypsin-3; Trypsin-1	63.46; 36.86; 70.64; 115.40; 44.23; 55.44	10; 10; 30; 19; 10; 10	1; 1; 2; 3; 1; 1	1; 1; 2; 3; 1; 1	WP_051618771.1 hypothetical protein [Deinococcus radiodurans]	hypothetical	NZ_CP015081.1	100	84	0	0	1	84	2294299	2294048	2.82e-52	171	WP_027479565.1	hypothetical protein [Deinococcus radiodurans]	hypothetical	98.667	75	1	0	10	84	1	75	3.79e-51	151	WP_051618771.1	hypothetical protein [Deinococcus radiodurans]	hypothetical	98.81	84	1	0	1	84	1	84	3.24e-53	169
SEP070786	82	LKKCWPSPRAEAPAASREADSREQKQKGKLTHDHDFRHRHHRYPAPRRRQGCLRHHPGRRAAAAVQTLGRLRRAGLRAAERE	1	Mirror-2	37.31	16	1	1		nohit	NZ_CP015081.1	100	67	0	0	1	67	741760	741960	1.25e-11	55.5
SEP028100	94	LVGGGPAFQARAVSIAALEFVQTGEHVLLRAHLVKPGEVKRGAAQAEQGAQLRRERLGAAASRPGAGQCRGRQHRGEGQPPPAFQGAHFTVLSS	1	ArgC-2	39.63	7	1	1		nohit	NZ_CP015081.1	100	94	0	0	1	94	277188	276907	2.8e-55	180
SEP048328	62	LRGCPWTDRVSPSTLSASSHARDRHGSTEAAPRPAPSAPAARKVAGQASPPVRRDLCRVARG	1	ArgC-2	60.55	18	1	1		nohit
SEP035345	43	VSTGKLSHSVAALKGSFGLLSPETMPLLRRRVTSAPHMLCTPT	1	Mirror-1	48.18	21	1	1		nohit	NZ_CP015083.1	100	43	0	0	1	43	7501	7629	4.31e-23	85.9
SEP043726	35	IIRAIYDKTTANIILNGQKLEAFPLKSCTRQGCTL	1	LysC-1	32.91	40	1	1		nohit																									PDZ25396.1	hypothetical protein CON85_28075, partial [Bacillus toyonensis]	hypothetical	88.571	35	4	0	1	35	3	37	4e-13	66.2
SEP040816	13	VHLDYNLIVISGK	2	LysN-2; LysN-1	52.29; 57.48	92; 92	1; 1	1; 1		nohit
SEP011416	71	LSKRWRSSGCSSQVASASTGWSRRSRFSKPTPAPKRVCLSSSERASSTLRPVAATGKTLSIIEQPMSTPTP	1	Chymotrypsin-1	64.18	17	1	1		nohit	NZ_CP015081.1	100	71	0	0	1	71	2296552	2296764	4.61e-32	112
SEP012449	38	LGEKPAAGLNSGIIYLMAAPFALIGVIGYRWWKGNQAE	1	Chymotrypsin-2	48.46	24	1	1		nohit																									WP_131853247.1	hypothetical protein [Flaviaesturariibacter sp. 17J68-15]	hypothetical	76.316	38	9	0	1	38	31	68	5.58e-13	65.5
SEP050430	46	MELIRPLPRSKALVVSGKSGKEKALMLPQSSWGWVSGKSAGFQAGL	2	Trypsin-1; Trypsin-2	39.05; 40.04	15; 15	1; 1	1; 1		nohit	NZ_CP015083.1	100	46	0	0	1	46	29219	29082	1.39e-24	90.1
SEP063541	60	LSGIGYYTALIRFPNIRKGAGCPSISLKPYFSMRSAQNCAWTCPGLNLKPYYRCFSAASR	1	ArgC-2	55.26	37	1	1	WP_010888770.1 AAA family ATPase [Deinococcus radiodurans]		NZ_CP015081.1	100	60	0	0	1	60	156155	156334	5.23e-36	123	WP_010888770.1	AAA family ATPase [Deinococcus radiodurans]		85.714	28	4	0	4	31	98	125	1.28e-12	55.1	WP_010888770.1	AAA family ATPase [Deinococcus radiodurans]		85.714	28	4	0	4	31	98	125	1.11e-07	55.1
SEP049609	67	MFPGGRALLTLPQPSRPRGARDLRCRSVGRARTVGTVFGHGRRRYRGDLKRSRASAGGGVEREVGAQ	1	ArgC-2	35.52	16	1	1		nohit
SEP054441	27	ISLKPYFFHALPAKLRPDMSGTQFETA	1	LysN-1	49.61	48	1	1	WP_010888770.1 AAA family ATPase [Deinococcus radiodurans]		NZ_CP015081.1	96.296	27	1	0	1	27	582885	582965	1.4e-13	57.8	WP_010888770.1	AAA family ATPase [Deinococcus radiodurans]		96.296	27	1	0	1	27	119	145	2.31e-14	57.8	WP_010888770.1	AAA family ATPase [Deinococcus radiodurans]		96.296	27	1	0	1	27	119	145	2.01e-09	57.8
SEP023962	94	LRSRVGKTAWARSGAGKTGPELPEQERLELGQRALRQPELGQRRQDSRVLTPPPESRPASARPARSSASRSARCRSRQTPADTARARWRGAARG	1	ArgC-2	37.28	16	1	1		nohit	NZ_CP015081.1	100	83	0	0	1	83	118635	118883	6.17e-27	99.8
SEP041198	96	ILVLSGGTMTKVSGRHQRTLEQIFARPISGTIHWDAIEKLLVHLGAEISEGSGSRVRISLRGVRAVFHRPHPQPTTDKGAVNDVRKLLENAGIRPE	3	Trypsin-1; Trypsin-3; ArgC-1	53.08; 67.71; 78.60	8; 14; 11	1; 1; 1	1; 1; 1	WP_081816096.1 type II toxin-antitoxin system HicA family toxin [Deinococcus radiodurans]		NZ_CP015083.1	100	96	0	0	1	96	96737	96450	6.44e-60	193	WP_081816096.1	type II toxin-antitoxin system HicA family toxin [Deinococcus radiodurans]		98.824	85	1	0	12	96	1	85	6.98e-59	172	WP_081816096.1	type II toxin-antitoxin system HicA family toxin [Deinococcus radiodurans]		98.824	85	1	0	12	96	1	85	6.06e-54	172
SEP054337	42	IQTCPAPAQAFSQGERKPFLVPALFRGAKQPSENVCLVKQFC	1	LysC-1	27.98	19	1	1		nohit	NZ_CP015081.1	100	42	0	0	1	42	1158775	1158650	7.79e-24	87.8
SEP061079	62	ISGPQWKTRELTDAIEVGVLEHLTKRWHSFLASEASTKQGAERKMERVAVLFRRTRNSENCS	1	LysC-1	33.63	11	1	1		nohit	NZ_CP015081.1	100	62	0	0	1	62	1172845	1172660	2.25e-38	130
SEP057379	98	MTRFEDRVLYQGDPWVRLDTLPRLLAEGWRRTLSQGGVVSVIRTPFQWVMASPVIEIETGGYLGDVGLYVPLVQWDEALELLGEDPSPAPGEPPQGEP	7	Chymotrypsin-2; Trypsin-2; Mirror-2; Mirror-1; Trypsin-3; Chymotrypsin-1; Trypsin-1	113.19; 124.10; 107.60; 112.64; 109.68; 117.11; 136.75	13; 30; 30; 30; 30; 13; 30	1; 3; 3; 3; 3; 1; 3	1; 3; 3; 3; 3; 1; 3	WP_010888925.1 hypothetical protein [Deinococcus radiodurans]	hypothetical	NZ_CP015081.1	100	98	0	0	1	98	430451	430744	1.06e-60	196	WP_010888925.1	hypothetical protein [Deinococcus radiodurans]	hypothetical	100	98	0	0	1	98	1	98	5.01e-67	193	WP_010888925.1	hypothetical protein [Deinococcus radiodurans]	hypothetical	100	98	0	0	1	98	1	98	4.34e-62	193
SEP023533	38	LPRHRQGRRDLPPPAPGPTHHCAGVADGRGGRGYTARM	1	ArgC-2	33.04	29	1	1		nohit	NZ_CP015081.1	100	38	0	0	1	38	2343925	2343812	2.23e-21	80.9
SEP034140	70	LTARPPRPGASARGAGPPLPCPPRCCPAEPSITAPRAPPLSCSGPPLLRPSLTCSPRTWGPGATSGPRLG	1	Chymotrypsin-1	35.3	11	1	1		nohit	NZ_CP015081.1	100	70	0	0	1	70	2202239	2202030	3.35e-22	84.7
SEP057689	15	VALSSLPRWLRLTRR	4	Trypsin-1; ArgC-2; Trypsin-3; Trypsin-2	42.22; 45.72; 42.87; 44.44	53; 53; 53; 53	1; 1; 1; 1	1; 1; 1; 1		nohit	NZ_CP015081.1	100	15	0	0	1	15	2342630	2342586	0.00038	30.4
SEP038882	96	LGRRAAPRPGQPLRTLFRYFLASAQTGAGRQGAAAHAGRPVWAGAGARRTATDLGRGGRGGPLFPALLGPPLADVAAQRGPAAGLGGGRARQPRAG	1	Chymotrypsin-2	37.18	6	1	1		nohit	NZ_CP015081.1	100	42	0	0	1	42	2264303	2264428	2.13e-08	47
SEP009983	95	LVPPPFSAHLYGACPSTSSASVASSRASRCASSLKPSRVPLCSPSSTRVIDVLVTLRRDQAWPGTPPSASPTATRTTPPWVKTSTRPPGCAARSA	1	ArgC-2	45.85	21	1	1		nohit	NZ_CP015081.1	100	95	0	0	1	95	1325007	1324723	9.19e-29	104
SEP071441	65	MPPLRSQIRPGLTVDIVQKQDQPTGKLTRGVVAALLTRSPSHPHGIKVRLTSGQVGRVQAVVGGE	7	ArgC-1; Trypsin-2; Trypsin-3; ArgC-2; LysN-1; LysC-2; Trypsin-1	168.77; 108.09; 89.86; 221.80; 65.06; 79.26; 107.59	75; 35; 35; 98; 20; 60; 35	3; 2; 2; 6; 1; 2; 2	3; 2; 2; 6; 1; 2; 2	WP_010889186.1 YwbE family protein [Deinococcus radiodurans]		NZ_CP015081.1	100	52	0	0	1	52	164031	164186	7.78e-29	103	WP_010889186.1	YwbE family protein [Deinococcus radiodurans]		100	65	0	0	1	65	1	65	8.74e-42	126	WP_010889186.1	YwbE family protein [Deinococcus radiodurans]		100	65	0	0	1	65	1	65	7.58e-37	126
SEP024604	55	LRRSLTTILVLARMSSARWPSLTSPARASRSAAVKTSALPVSPPSAARRSSAPSA	1	ArgC-1	44.59	18	1	1		nohit	NZ_CP015081.1	100	36	0	0	1	36	831488	831595	1.01e-15	65.5
SEP018190	77	MLPDMTKPEPDLRSEVEYLRKLNLALLTLLEKKGVLSDAEVQTVLRTAHRAAYPPKAPQPVGPALLGTRWVKAEDEK	13	Trypsin-1; Chymotrypsin-1; LysC-1; LysN-2; LysN-1; Trypsin-3; Mirror-2; Mirror-1; Chymotrypsin-2; LysC-2; ArgC-2; Trypsin-2; ArgC-1	221.43; 84.72; 193.43; 143.84; 150.41; 170.90; 155.93; 141.91; 89.65; 200.65; 181.21; 182.72; 209.80	60; 22; 66; 29; 29; 60; 44; 43; 22; 66; 44; 60; 44	9; 1; 10; 3; 3; 5; 6; 4; 1; 9; 5; 5; 5	9; 1; 10; 3; 3; 5; 6; 4; 1; 9; 5; 5; 5	WP_227086009.1 hypothetical protein [Deinococcus radiodurans]	hypothetical	NZ_CP015081.1	100	77	0	0	1	77	1759761	1759531	3.27e-32	113	WP_010887600.1	hypothetical protein [Deinococcus radiodurans]	hypothetical	100	77	0	0	1	77	1	77	5.89e-52	153	WP_010887600.1	hypothetical protein [Deinococcus radiodurans]	hypothetical	100	77	0	0	1	77	1	77	5.11e-47	153
SEP035989	14	LTQGLAARKPTPRP	1	Trypsin-2	40	57	1	1		nohit
SEP029532	37	LQSIRGGPLSQPSHGGARLGEVGVWAIYNPDSGKGNV	2	Chymotrypsin-2; Chymotrypsin-1	57.96; 55.53	22; 46	1; 1	1; 1		nohit	NZ_CP015081.1	100	37	0	0	1	37	381397	381507	5.16e-20	76.6
SEP057992	95	LGRPRTNADHHGQSQLGQALDYWCDNDYGPVLTTDLPRRHSRPAGRGVLPTSPPPRPRQARCVDGQRSYPQNEGPEGLRRAAAPSYRRVSPALRS	1	Trypsin-2	47.82	7	1	1		nohit	NZ_CP015084.1	100	95	0	0	1	95	29986	30270	1.33e-58	189
SEP053622	82	VSTALSRLDAPSIAARCELSPACIRSRIACMSTRPFSVATPETAMKPTAAETENGMPRSSSANAPPTKASGTQAKTRAASAN	1	Chymotrypsin-2	42.19	11	1	1		nohit																									CZH23989.1	Uncharacterised protein [Legionella pneumophila]	Uncharacterised	50	48	24	0	33	80	2	49	2e-06	51.2
SEP034250	94	ITRFYHQHPIHRVDTDDDRKLFAFLPQHAPSVIVGSQVSGVILPFWPPRHWRKRPRPRKSSNTGEQQVWANVSSACIVRGYVCSVLCLLSNPVR	1	LysN-2	55.37	11	1	1		nohit	NZ_CP015081.1	100	94	0	0	1	94	2105491	2105210	3.94e-37	128
SEP067656	99	MRKNTLALAFADIEDLFRPGVYVQINVIPQVLSDFRRDAGGHGPLTLRYSAPPGRPPAALPPCRTASCGRGPFSAFPAAFSCAKYRRRSTWRARPCGTP	1	Trypsin-1	37.55	19	1	1		nohit	NZ_CP015081.1	100	97	0	0	3	99	1567957	1567667	2.8e-44	149
SEP025261	77	ITHHVDVVAAEAQVLSDVGEYLVNRQVCTFDDRVADDNQGLRARTQYSLRLLQEAVGVVEILSGIVRPSLAAIHASI	1	ArgC-1	37.17	8	1	1		nohit	NZ_CP015084.1	100	77	0	0	1	77	49196	48966	3.92e-46	153
SEP051620	77	MNIDAKLDPQVIHQRLGVEAYSDHEVGVMVEVLQELYADRELEDLSEAEWLRAYGLMHQRKKTGWMTEGVVAPDAEV	7	Mirror-1; Trypsin-2; Mirror-2; ArgC-1; LysN-1; Trypsin-3; LysN-2	123.88; 119.36; 147.04; 145.54; 131.33; 118.55; 123.16	58; 27; 58; 42; 44; 27; 23	4; 2; 4; 2; 3; 3; 2	4; 2; 4; 2; 3; 3; 2	WP_027480292.1 hypothetical protein [Deinococcus radiodurans]	hypothetical	NZ_CP015081.1	100	77	0	0	1	77	2460614	2460844	1.41e-47	157	WP_027480292.1	hypothetical protein [Deinococcus radiodurans]	hypothetical	100	77	0	0	1	77	1	77	1.5e-53	157	WP_027480292.1	hypothetical protein [Deinococcus radiodurans]	hypothetical	100	77	0	0	1	77	1	77	1.3e-48	157
SEP005293	78	MKTIAIVGGSVAGVRSAEALRAAGYDGRLVLVGDDVHRPYDRPPLSKGFLDGSVDEDGIGLLDPADDDELALELRLGV	1	Trypsin-1	51.03	36	1	1		nohit																									WP_133824835.1	FAD-dependent oxidoreductase [Actinomycetospora succinea]		80.519	77	15	0	1	77	1	77	3.32e-31	121
SEP010650	47	MRRLAAESVSSFPLPRRRRRQHESSRMARHRRHSPGRRSRTQDRGPH	1	Trypsin-3	37.09	19	1	1		nohit
SEP017886	96	MMLRARSCTAGVAPGISTTTRLPPETVTVGSATPSALMRFSMTVFTRSSSSRVAVPDSGASSMRRPPLRSRPSVMNWYWSFHSDQGSFLCSQGRQM	1	ArgC-2	33.54	19	1	1		nohit	NZ_CP015081.1	100	96	0	0	1	96	876137	876424	3.29e-49	163
SEP009805	54	IAERHPHGRRVLEHQAAVLEQHVVYLRVAQWFTSDLAGRLKELLAYCLTRQLHR	1	Mirror-2	50.94	13	1	1		nohit
SEP045191	44	IISGATKQQPCHSKMAEQLLGLISNNSPVCRWRTQCEYRPLQVW	1	LysN-1	47.01	20	1	1		nohit	NZ_CP015084.1	100	44	0	0	1	44	36769	36638	5.15e-26	94.4
SEP030951	26	IGSYDQKRSKSIINIQKQAGRAQPGS	1	LysC-2	34.83	27	1	1		nohit	NZ_CP015083.1	100	26	0	0	1	26	172094	172171	1.24e-11	52.4
SEP071592	54	MVCSLQKKGEKRKSAGVLASGSFISGPEAEPGRWSMWVRGLGTAQTSRLDAPAT	1	LysN-1	40.91	11	1	1		nohit	NZ_CP015081.1	100	54	0	0	1	54	1225363	1225524	2.68e-31	109
SEP061334	68	LAWASALWMPALARSTPALTFSDAVSSGLSDTRAATSCPAARARSATSFSLAPAASARWSSVVFSLMN	1	Trypsin-2	34.99	26	1	1		nohit	NZ_CP015081.1	100	68	0	0	1	68	1166301	1166098	5.24e-36	124
SEP021411	44	LGASAPVRLAGAAAVRRKSPGGRPRSSARRRVPRTAGGGRGGRT	1	ArgC-2	45.34	18	1	1		nohit
SEP036308	28	IPSSPKSGLSGNWRRKPSDPPTRRIATT	1	LysN-1	55.36	29	1	1		nohit	NZ_CP015081.1	100	28	0	0	1	28	83283	83200	6.41e-13	56.2
SEP007712	55	VIKVQSSSSETRAVLPERTSSASRPEGAKYSRHSASPPCTLPYVTSTKVSRPAVS	1	LysC-1	30.69	22	1	1		nohit	NZ_CP015081.1	100	55	0	0	1	55	1159841	1159677	6.54e-30	105
SEP010357	100	MISVDATWEQVKEALSSDDYAVAFDTLEQAMREAAPPVRGELALRLAHLHSLYGDPAQPDVRRALNQAYAAAPALRSAPLARALEAELTARAQGEVTLAP	3	Trypsin-1; Trypsin-2; Trypsin-3	53.26; 87.38; 84.74	9; 22; 13	1; 2; 1	1; 2; 1	WP_027480147.1 tetratricopeptide repeat protein [Deinococcus radiodurans]		NZ_CP015082.1	100	100	0	0	1	100	415009	414710	2.75e-39	135	WP_027480147.1	tetratricopeptide repeat protein [Deinococcus radiodurans]		100	100	0	0	1	100	1	100	8.65e-63	194	ANC73122.1	hypothetical protein A2G07_14880 [Deinococcus radiodurans R1]	hypothetical	100	100	0	0	1	100	1	100	7.5e-58	194
SEP064152	51	LVLDRKRYPHPCLRQALSASQLYESHEGRGAKTDQIILSNALNRFFPQESP	2	ArgC-1; Trypsin-1	58.74; 48.01	24; 24	1; 1	1; 1		nohit	NZ_CP015081.1	95.349	43	2	0	9	51	1558608	1558736	2.44e-23	87
SEP060771	73	VAQGVTMNLDSWTPTDKARRLATLIAAYLATSAGLIAALGLHWPWYLALLSVLVLYGVLYVVGYAVLKAVFRA	6	Trypsin-3; Trypsin-2; Mirror-2; Trypsin-1; LysC-2; LysC-1	57.48; 66.33; 36.94; 73.17; 76.17; 75.99	15; 15; 14; 15; 15; 15	1; 1; 1; 1; 1; 1	1; 1; 1; 1; 1; 1	WP_027480010.1 hypothetical protein [Deinococcus radiodurans]	hypothetical	NZ_CP015081.1	100	45	0	0	1	45	1412911	1413045	2.99e-24	90.9	WP_027480010.1	hypothetical protein [Deinococcus radiodurans]	hypothetical	100	67	0	0	7	73	1	67	1.38e-42	129	WP_010887941.1	hypothetical protein [Deinococcus radiodurans]	hypothetical	98.63	73	1	0	1	73	1	73	1.03e-41	139
SEP004630	96	LSPAPPEQPWPERRGCFFWPLLGALEQAYSDPVDHFTLELAREAKRLELTAGGEDNDPERLLAFATFVLSELAARGLIPDERPAIGCWAAPRSTGN	4	Trypsin-1; Trypsin-3; Trypsin-2; Mirror-1	107.91; 61.71; 58.06; 34.35	33; 18; 16; 14	2; 1; 1; 1	2; 1; 1; 1	WP_010887082.1 hypothetical protein [Deinococcus radiodurans]	hypothetical	NZ_CP015081.1	100	96	0	0	1	96	2290073	2289786	8.77e-49	162	WP_027479562.1	hypothetical protein [Deinococcus radiodurans]	hypothetical	98.438	64	1	0	33	96	1	64	1.74e-41	127	WP_010887082.1	hypothetical protein [Deinococcus radiodurans]	hypothetical	98.611	72	1	0	25	96	1	72	3.43e-43	144
SEP063731	91	VAGTGTGAASSAQLKATYAASPSCLRANDTCSPCACSTVKSPRRSAAERCRAAVNSRTRVRVSWSQVCGSSQGKARRQSGSTPPGSPISSP	1	LysC-2	30.67	16	1	1		nohit	NZ_CP015081.1	100	66	0	0	13	78	1571168	1571365	6.92e-37	127
SEP021492	56	IPAAPRGSPGIAARGSAAPTRCDRCNRAAPARRGSSRDRACTGRDRDIRASPRTSG	1	ArgC-2	38.69	14	1	1		nohit
SEP001538	63	LGAWRDPHQLSGAWSRGSRLHPASDLGASRPVREQPHVRPDVAGVEAAPGPASETLAGPGGRS	1	Trypsin-2	45.85	22	1	1		nohit	NZ_CP015084.1	96.825	63	2	0	1	63	11251	11439	1.03e-33	117
SEP050224	70	VGLFARPVPAGAFRPGGRPVLRQRGGCVQSGRRRQCQSGLPGRPGSGGRGGSHSAGHVYAYAAMPGQPQH	1	Mirror-1	37.14	11	1	1		nohit	NZ_CP015082.1	100	68	0	0	3	70	428447	428244	2.91e-23	87.8
SEP059888	34	LNHECILLPTYCLSFRWGDIYQREPLLQFAQQYR	1	ArgC-2	42.51	21	1	1		nohit	NZ_CP015083.1	100	34	0	0	1	34	2071	2172	4.61e-19	73.9
SEP039045	40	IAEVAQRSESAVQQGRSTAQQLEDLARQLDTSLARFRLPG	5	Trypsin-3; Trypsin-2; Mirror-1; ArgC-1; Trypsin-1	64.43; 94.41; 58.23; 138.20; 91.95	28; 48; 28; 48; 28	1; 2; 1; 2; 1	1; 2; 1; 2; 1	WP_081824520.1 methyl-accepting chemotaxis protein [Deinococcus radiodurans]		NZ_CP015082.1	100	40	0	0	1	40	83524	83643	3.73e-21	80.1	WP_162177635.1	HAMP domain-containing protein [Deinococcus radiodurans]		100	40	0	0	1	40	433	472	2.73e-21	80.1	WP_081824520.1	methyl-accepting chemotaxis protein [Deinococcus radiodurans]		100	40	0	0	1	40	717	756	4.83e-16	79.3
SEP039848	90	MDSERHRIHRNLLRVSPRTAPRLPTRQTARVANREKSSPAKRPGGGRPPSERPSKICARCGLPFSWRKKWERDWDNVRYCSERCRRGGTA	3	ArgC-2; ArgC-1; Trypsin-1	54.99; 91.14; 46.62	9; 9; 9	1; 1; 1	1; 1; 1	WP_081816046.1 DUF2256 domain-containing protein [Deinococcus radiodurans]		NZ_CP015081.1	100	90	0	0	1	90	879260	878991	1.82e-46	155	WP_081816046.1	DUF2256 domain-containing protein [Deinococcus radiodurans]		100	90	0	0	1	90	1	90	1.46e-62	181	WP_081816046.1	DUF2256 domain-containing protein [Deinococcus radiodurans]		100	90	0	0	1	90	1	90	1.26e-57	181
SEP061670	64	MPGWQPTQYSRAQLEERRLAALEWIERGTHRNREIAQHFGVSVHTVYTWKARLKRNGGLQATVA	5	Trypsin-1; LysN-2; Trypsin-3; ArgC-2; Trypsin-2	130.83; 49.60; 66.93; 51.98; 95.48	31; 16; 30; 16; 30	3; 1; 2; 1; 2	3; 1; 2; 1; 1	WP_010888396.1 winged helix-turn-helix domain-containing protein [Deinococcus radiodurans]		NZ_CP015083.1	100	64	0	0	1	64	124759	124950	3.16e-39	132	WP_197480507.1	IS630 family transposase [Deinococcus radiodurans]		100	64	0	0	1	64	1	64	1.56e-41	134	WP_010888396.1	winged helix-turn-helix domain-containing protein [Deinococcus radiodurans]		100	64	0	0	1	64	1	64	4.4e-38	132
SEP070998	39	LSVTAGQGKSKVSPSTSNTHSWPSLRQMAALRLRLSTSR	1	Trypsin-1	37.71	23	1	1		nohit	NZ_CP015081.1	100	39	0	0	1	39	976392	976276	6.63e-20	76.6
SEP068023	58	LRRESSESRYARRPEGGPNTSSLSSGRIHTAPPRGRSPVRARTPSTFSCRRPRPSPTS	1	ArgC-1	34.9	14	1	1		nohit	NZ_CP015081.1	100	43	0	0	16	58	1624063	1623935	9.41e-21	80.1
SEP060020	79	LPGQSRRRRCPLQLPCLLQSPPPPPSCRVTLSIPGSGTSPPSACRRRGRCGRRKKPLLPSRWRCWTPATWPRRNSPGGS	1	ArgC-2	44.14	24	1	1		nohit	NZ_CP015081.1	100	51	0	0	29	79	767138	767290	1.02e-17	72.4
SEP059125	90	VRNPNRAVLRRHPANVREARHHAMRDQRRNGIAYRAALEVHAGLERIRTVECDHLLGAAAPPAIDLVVTAVRYVKDYEDAGFVDFAPEPV	1	Mirror-1	37.1	8	1	1		nohit
SEP023539	99	MNAVQSRAEVLTVIAAHADELRQLGVAEVWLFGSAARDELRPESDIDVLVRLSRPLGLAFFEIAPQLESWLGRPVDVGTFDGLHGRALGQVQREAVRAA	2	Trypsin-1; Chymotrypsin-2	79.27; 40.35	15; 10	1; 1	1; 1	WP_010887324.1 nucleotidyltransferase family protein [Deinococcus radiodurans]		NZ_CP015081.1	100	99	0	0	1	99	2039114	2038818	3.44e-60	194	WP_010887324.1	nucleotidyltransferase family protein [Deinococcus radiodurans]		100	99	0	0	1	99	1	99	1.22e-67	194	WP_010887324.1	nucleotidyltransferase family protein [Deinococcus radiodurans]		100	99	0	0	1	99	1	99	1.06e-62	194
SEP049467	84	VPRPPGAAVRTGEQLAAGGRAGRGLPADVRPHESPQRPADVPDGDAGKSRRPEGHAAKSRRPRRGGGGTPGRVCAHGPRRPRPL	1	ArgC-1	34.37	11	1	1		nohit	NZ_CP015081.1	100	84	0	0	1	84	891641	891892	8.59e-28	101
SEP030744	84	MTYQNAERMTISLPPDIARYIKDYQQTHGLESRSEAFVKAVQALREQELAEQYTALARENDPERALFLEGNTDGLEPSDGSEWL	1	Trypsin-1	113.95	17	1	1	WP_010887306.1 ribbon-helix-helix domain-containing protein [Deinococcus radiodurans]		NZ_CP015081.1	100	84	0	0	1	84	2053038	2052787	2.54e-53	174	WP_162177579.1	MULTISPECIES: hypothetical protein [Deinococcus]	hypothetical	98.611	72	1	0	13	84	1	72	5.12e-50	148	WP_010887306.1	MULTISPECIES: hypothetical protein [Deinococcus]	hypothetical	100	84	0	0	1	84	1	84	4.43e-55	174
SEP000223	65	VAACPDVRLGHVRVVRGGVVRSESRKNVEQFGAADAVAGRSADRRHRGSQQVSRHVHSRRRAVLR	1	Mirror-2	36.22	18	1	1		nohit	NZ_CP015081.1	100	65	0	0	1	65	2288135	2287941	5.92e-15	63.9
SEP004387	52	VGKDRTGWPPHPCLRQALSAAQLFESHQGRGSKTDQIILSNALNRFFPQESP	3	Trypsin-2; Trypsin-3; Trypsin-1	60.95; 38.00; 48.01	23; 23; 23	1; 1; 1	1; 1; 1		nohit	NZ_CP015081.1	86.364	44	6	0	9	52	1558605	1558736	2.83e-22	84
SEP036495	33	MVPVGNYKNKADSNEKINLQSSIQRLSSRGSDF	1	Trypsin-2	35.47	21	1	1		nohit
SEP062305	81	LVKIPIFGTIYKRICVMVDRSSPKSRAEVYERCAERMEEGDSIVIFPEGGVPDDTSVILDKFKDGAFILSNKHQSPLAVFT	1	Trypsin-1	38.47	14	1	1		nohit																									SDO71508.1	1-acyl-sn-glycerol-3-phosphate acyltransferase [Cloacibacterium normanense]		98.765	81	1	0	1	81	112	192	6.38e-51	169
SEP028103	57	VARRAERDVIRLLDVEEANAQVQVYLNRVSDLLFIMARAVNARSGLSEEAWTVKKRR	9	Trypsin-2; ArgC-1; Trypsin-1; LysN-2; LysN-1; Trypsin-3; Mirror-1; Mirror-2; Chymotrypsin-2	168.19; 42.47; 176.95; 66.06; 93.19; 119.25; 130.68; 141.88; 79.98	68; 19; 68; 19; 19; 39; 21; 35; 12	4; 1; 3; 1; 2; 2; 3; 5; 1	4; 1; 3; 1; 2; 2; 3; 5; 1	WP_010888275.1 cob(I)yrinic acid a,c-diamide adenosyltransferase [Deinococcus radiodurans]		NZ_CP015081.1	100	57	0	0	1	57	1059558	1059388	4.08e-33	115	WP_010888275.1	cob(I)yrinic acid a,c-diamide adenosyltransferase [Deinococcus radiodurans]		100	57	0	0	1	57	129	185	3.01e-35	113	WP_010888275.1	cob(I)yrinic acid a,c-diamide adenosyltransferase [Deinococcus radiodurans]		100	57	0	0	1	57	129	185	2.61e-30	113
SEP008944	19	VWLASAPASSQGRWRWLRR	1	Trypsin-3	34.43	53	1	1		nohit	NZ_CP015081.1	100	19	0	0	1	19	1659808	1659864	5.31e-07	38.9
SEP017128	45	LPNSTPCVRALPKRSPAWKNCAPSSLSRTSPSKTCALRLTSSVPR	1	LysC-2	29.8	20	1	1		nohit	NZ_CP015081.1	100	45	0	0	1	45	2610011	2609877	1.8e-22	84.3
SEP004007	89	ISTKLPGVKSPAMNIDAKLDPQVIHQRLGVEAYSDHEVGVMVEVLQELYADRELEDLSEAEWLRAYGLMHQRKKTGWMTEGVVAPDAEV	8	ArgC-1; Trypsin-2; Trypsin-1; LysN-2; Trypsin-3; LysN-1; Mirror-1; Mirror-2	145.54; 119.36; 149.46; 123.16; 118.55; 131.33; 123.88; 147.04	36; 24; 24; 20; 24; 38; 51; 51	2; 2; 3; 2; 3; 3; 4; 4	2; 2; 3; 2; 3; 3; 4; 4	WP_027480292.1 hypothetical protein [Deinococcus radiodurans]	hypothetical	NZ_CP015081.1	100	89	0	0	1	89	2460578	2460844	4.39e-56	182	WP_027480292.1	hypothetical protein [Deinococcus radiodurans]	hypothetical	100	77	0	0	13	89	1	77	1.28e-53	158	WP_027480292.1	hypothetical protein [Deinococcus radiodurans]	hypothetical	100	77	0	0	13	89	1	77	1.11e-48	158
SEP068675	85	VILMDINMPRKNGLEVLEEIKADADLRSIPVLILTTSQAEDDVRRSYSGHASSYVVKPVGFENFLQAIRAFEDFWLTFVRFPPRG	11	Trypsin-1; LysC-1; Chymotrypsin-1; LysN-1; Trypsin-3; Mirror-1; Mirror-2; Chymotrypsin-2; LysC-2; Trypsin-2; ArgC-1	270.98; 41.67; 81.66; 50.21; 213.47; 204.20; 138.35; 118.60; 43.36; 191.57; 110.61	62; 12; 24; 12; 62; 58; 45; 24; 12; 69; 20	6; 1; 2; 1; 5; 6; 3; 2; 1; 5; 1	6; 1; 2; 1; 5; 6; 3; 2; 1; 5; 1	WP_010889046.1 response regulator [Deinococcus radiodurans]		NZ_CP015081.1	100	85	0	0	1	85	302018	301764	8.61e-54	175	WP_010889046.1	response regulator [Deinococcus radiodurans]		100	85	0	0	1	85	64	148	5.06e-60	176	WP_010889046.1	response regulator [Deinococcus radiodurans]		100	85	0	0	1	85	64	148	4.39e-55	176
SEP051636	91	LVEISHAHQIVGAQHALGGQANVFGQVLRHALDVRLALRQCLRLGLRHAQPGQPRLHPFGRLGGEGAARFQPLQTRLALGVALNETGLRFL	1	Trypsin-1	40.93	9	1	1		nohit	NZ_CP015081.1	100	91	0	0	1	91	1102508	1102780	2.28e-53	174
SEP019439	86	MLTFHLMQLPRPLTCTEKLVLLYIALCGEREYSATSLALALGVSRKASHIALRRLISLGHVLVLEQPRGRRGGRYKVNSHFGSPAQ	2	Trypsin-1; Trypsin-3	105.44; 103.56	16; 30	1; 2	1; 2		nohit	NZ_CP015084.1	100	86	0	0	1	86	2240	2497	7.3e-53	173														WP_126209038.1	transcriptional regulator [Thermus scotoductus]		43.284	67	38	0	11	77	15	81	1.79e-06	51.6
SEP001198	11	LDGVAKQQQER	1	LysN-2	50.95	55	1	1		nohit
SEP014456	64	ISCVASSKDVLRLGYFFSATVMALKMKGRYDSFTSAALASSFTRWRNSTSLVRFTSSTVRVRTV	1	Chymotrypsin-1	41.34	17	1	1		nohit	NZ_CP015081.1	100	64	0	0	1	64	44405	44596	6.03e-28	100
SEP029764	20	VAAAGGGGVSGLCPLRVDAA	2	Chymotrypsin-1; Chymotrypsin-2	38.18; 42.21	75; 75	1; 1	1; 1		nohit
SEP029651	77	LGFTLFLAAALHVALILGVGFTLESPPEISKTLEITLSTFKSEEKPKEADFLAQDNQQGSGTLEHAAAPKTTEQAPF	1	LysC-2	40.96	16	1	1		nohit																									SDP70107.1	protein TonB [Pseudomonas guguanensis]		100	77	0	0	1	77	12	88	1.68e-45	156
SEP055959	91	MIDKQQVISDNAAGANDTGSTAVQVALLTARINNLAGHLQTNKKDKAGQRGLQLMNGQRRRLLKYLERTDYDAYIALTDKLGIRRGQRIVR	12	ArgC-1; Trypsin-2; ArgC-2; LysN-2; LysC-1; Chymotrypsin-1; Trypsin-1; Chymotrypsin-2; Mirror-1; Mirror-2; Trypsin-3; LysN-1	506.06; 345.71; 414.39; 272.16; 310.45; 236.86; 374.00; 237.85; 224.15; 265.62; 306.69; 279.70	100; 73; 91; 44; 81; 85; 73; 69; 67; 67; 71; 44	65; 25; 47; 9; 30; 18; 22; 19; 16; 17; 23; 8	65; 25; 47; 9; 30; 18; 22; 19; 16; 17; 23; 8	WP_010886986.1 30S ribosomal protein S15 [Deinococcus radiodurans]		NZ_CP015081.1	100	91	0	0	1	91	2386108	2385836	4.41e-55	179	WP_010886986.1	30S ribosomal protein S15 [Deinococcus radiodurans]		100	91	0	0	1	91	1	91	6.11e-62	179	WP_010886986.1	30S ribosomal protein S15 [Deinococcus radiodurans]		100	91	0	0	1	91	1	91	5.3e-57	179
SEP024165	72	LEQAYSDPVDHFTLELAREAKRLELTAGGEDNDPERLLAFATFVLSELAARGLIPDERPAIGCWAAPRSTGN	4	Chymotrypsin-2; Mirror-1; Trypsin-3; Trypsin-1	53.52; 34.35; 61.71; 107.91	21; 18; 24; 44	1; 1; 1; 2	1; 1; 1; 2	WP_010887082.1 hypothetical protein [Deinococcus radiodurans]	hypothetical	NZ_CP015081.1	100	72	0	0	1	72	2290001	2289786	3.56e-32	113	WP_027479562.1	hypothetical protein [Deinococcus radiodurans]	hypothetical	98.438	64	1	0	9	72	1	64	1.89e-42	129	WP_010887082.1	hypothetical protein [Deinococcus radiodurans]	hypothetical	98.611	72	1	0	1	72	1	72	2.61e-44	146
SEP067391	65	LGPAGAERGRPRHRRPAGRCRAGRHLRARLAVGHPQPPGAAGMVVEVCPGEPGCLICRQSSFSTL	1	ArgC-1	43.35	32	1	1		nohit	NZ_CP015081.1	100	41	0	0	25	65	1531253	1531131	2.67e-22	84.7
SEP032285	57	LNFRRFVRRDFWISSAVEQALAERPEHLRCALRDRCCVLRRSRFGYRRRLGERSGGG	1	Trypsin-2	35.46	23	1	1		nohit	NZ_CP015081.1	100	38	0	0	1	38	2185366	2185253	1.23e-20	79.7
SEP054195	100	IVVRRHPARPRQNSRRAGARPRRGQFPAKRAASRRGAKGHSSPPRALGRPGRARQARGRGHSALRAHSGGRQRLRPHRRPRAGAGAGGQGPRPPRGERPA	1	Mirror-1	34.3	8	1	1		nohit
SEP006527	50	INLFPIDYAFRPRLRGRLTLPRLTLDRNPWSSGERAFHPLYRYLCQHSHF	2	Mirror-1; Mirror-2	44.94; 46.79	12; 12	1; 1	1; 1		nohit																									ASO14827.1	hypothetical protein BGM07_010695 [Vibrio parahaemolyticus]	hypothetical	92	50	4	0	1	50	26	75	2.26e-25	97.4
SEP013418	48	VARPHPLRPPGAAGRHSRGAGPQTCWRAVALGRGAGGRLAAGETRVSL	1	Chymotrypsin-2	40.23	19	1	1		nohit	NZ_CP015081.1	100	45	0	0	4	48	701763	701897	1.14e-12	56.6
SEP058496	76	LSDGPSIQNHRITKTYFRTCSTCLSRSQARFCLYTLRPISDRSERTFVLLRYSLGGDRPSQTTHHTLSSIRITDQS	1	ArgC-2	42.74	9	1	1		nohit	NZ_CP015081.1	61.765	68	26	0	1	68	478968	478765	1.78e-18	74.7														RMQ14800.1	hypothetical protein ALQ10_01367 [Pseudomonas savastanoi pv. glycinea]	hypothetical	98.684	76	1	0	1	76	27	102	6.49e-46	151
SEP036841	47	LRPARRSAPPASPGHSPATAATARSRHSGPGPAPGLPRSTPPASSAI	3	Trypsin-1; Trypsin-3; Trypsin-2	53.34; 36.25; 42.54	19; 19; 19	1; 1; 1	1; 1; 1		nohit	NZ_CP015082.1	100	24	0	0	24	47	216207	216136	4.58e-09	46.2
SEP019201	99	VGAFLLVLRAFGLLLADLDALRTQQAAGGVGGLGALRDPVVGALDIDLQEVLAGLAGVVVAQALYVATVAGTAHVGDDDAVVGVVGRAEAGQTNFHHVQ	2	Chymotrypsin-2; Chymotrypsin-1	37.91; 47.10	8; 8	1; 1	1; 1		nohit
SEP015784	89	LGQGPRHQRGAGAWVGRGQPRRLRHPHHQPRPAGIRAAVRALPEPRPHLDARLRHRLQRRPPHRGHRLRAGKVRHRQGRPDRHLRDDGE	1	Trypsin-1	54.83	13	1	1		nohit	NZ_CP015081.1	100	89	0	0	1	89	2213592	2213858	1.71e-18	75.1
SEP022390	58	VGPGVAVPVPAPPRARCRSGRDAATGRQAPAAARAGLRWPALKLRQALPGFPHPGAER	1	ArgC-2	39.2	22	1	1		nohit	NZ_CP015081.1	100	45	0	0	14	58	1508967	1509101	6.02e-07	40.8
SEP020253	62	MSDDAKAMPPAERSPEGGSKDTNDLSDIKGIQDTGMAEKAKQADQTPESVLGTDVTKRPQQR	1	Trypsin-1	92.97	26	1	1	WP_027479807.1 hypothetical protein [Deinococcus radiodurans]	hypothetical	NZ_CP015081.1	100	62	0	0	1	62	805493	805678	7.28e-37	126	WP_027479807.1	hypothetical protein [Deinococcus radiodurans]	hypothetical	100	62	0	0	1	62	1	62	7.96e-41	124	WP_027479807.1	hypothetical protein [Deinococcus radiodurans]	hypothetical	100	62	0	0	1	62	1	62	6.9e-36	124
SEP023136	69	LKRLTKPASSIRAPRVLQGRRGAVTSISTAPSRKRSPTRTSADSAPLISTFSPKAPGSSARPSSSVQWS	1	ArgC-2	35.3	9	1	1		nohit	NZ_CP015081.1	100	69	0	0	1	69	819463	819669	6.33e-37	126														WP_139674324.1	MULTISPECIES: MFS transporter [Streptomyces]		49.275	69	34	1	2	69	686	754	2.16e-06	53.5
SEP013239	66	MPKMKTHKMAKRRIKITGTGKVMAFKSGKRHQNTGKSGDEIRGKGKGFVLAKAEWARMKLMLPRGK	6	LysN-1; Chymotrypsin-2; ArgC-1; Trypsin-2; LysN-2; Chymotrypsin-1	110.55; 212.70; 356.48; 50.17; 98.81; 204.19	23; 38; 82; 11; 23; 39	2; 7; 26; 1; 2; 8	2; 7; 26; 1; 2; 8	WP_010888638.1 MULTISPECIES: 50S ribosomal protein L35 [Deinococcus]		NZ_CP015081.1	100	66	0	0	1	66	699895	700092	1.85e-38	130	WP_010888638.1	MULTISPECIES: 50S ribosomal protein L35 [Deinococcus]		100	66	0	0	1	66	1	66	3.18e-43	130	WP_010888638.1	MULTISPECIES: 50S ribosomal protein L35 [Deinococcus]		100	66	0	0	1	66	1	66	2.76e-38	130
SEP053118	47	LGPVKEGKLIGTGLFSPPNRAASSETRARRGRRAGPRFRAPRRGAAT	1	Mirror-1	35.22	28	1	1		nohit	NZ_CP015081.1	100	19	0	0	1	19	432534	432478	2.17e-05	35.8
SEP007050	53	LGASLPKKISEVRVYRRPSRRISSRHHVSDSASDPEWLQKLAKKAVLNEENPR	1	ArgC-2	36.93	21	1	1		nohit	NZ_CP015083.1	100	53	0	0	1	53	68368	68526	2.05e-12	56.2
SEP028074	67	LMPASCRKKASSRGCSMGVSGTTTAPSCHAAKAPMAQAGLFCSHRPTRSPLRTPCAARCPARRPTWS	1	LysC-2	29.24	12	1	1		nohit	NZ_CP015082.1	100	51	0	0	1	51	384873	384721	1.65e-27	99.8
SEP036102	85	LGALHRARGDLPRLARPARAPGSRTHPGISARRSQSRRPQRPHLRPRRTGRGLSGLHSRQLRHQPGHSDRGARTHGAGAGHAAGV	1	ArgC-1	37.24	13	1	1		nohit	NZ_CP015081.1	100	69	0	0	1	69	1267035	1266829	6.58e-24	90.5
SEP046620	26	LYGAGGGSRESLVDPRYILPGEAAEI	1	Mirror-1	39.15	31	1	1		nohit
SEP005885	10	LPPPKTGRAP	1	ArgC-2	34.08	80	1	1		nohit
SEP055243	22	LRGTNSGGAPRQPGAGADAGQR	2	LysN-2; LysN-1	50.13; 44.09	45; 45	1; 1	1; 1		nohit	NZ_CP015081.1	100	22	0	0	1	22	2356158	2356093	1.12e-08	43.9
SEP029168	68	VPPWASAMRRTMKSPRPAVPAVYCCPAMTAGWALKGWARSSKDALRPGPSSCTLSRPGAAVSRTSWRA	1	LysN-1	55.79	29	1	1		nohit	NZ_CP015081.1	100	68	0	0	1	68	1827740	1827537	2.9e-38	130
SEP037393	45	LVRQAATPDCAKSWSLPGIPSCPLRMTAAPGRRNLPATHSFSGKD	1	Trypsin-3	34.62	20	1	1		nohit	NZ_CP015083.1	100	45	0	0	1	45	104752	104618	7.43e-26	94
SEP062675	65	MTRTPLTLEQLNALSDDAFTEHFAGVLEHSPHYARRAAAGRPFADVEEVAAAFARAVAADEPGAQ	7	Trypsin-2; Mirror-2; Chymotrypsin-2; ArgC-1; Trypsin-3; Chymotrypsin-1; Trypsin-1	163.05; 94.46; 117.16; 109.70; 153.05; 114.19; 199.55	78; 22; 18; 31; 78; 18; 78	3; 1; 3; 1; 3; 2; 3	3; 1; 3; 1; 3; 2; 3	WP_010887801.1 2-oxo-4-hydroxy-4-carboxy-5-ureidoimidazoline decarboxylase [Deinococcus radiodurans]		NZ_CP015081.1	100	65	0	0	1	65	1552034	1551840	4.14e-24	90.1	WP_010887801.1	2-oxo-4-hydroxy-4-carboxy-5-ureidoimidazoline decarboxylase [Deinococcus radiodurans]		100	65	0	0	1	65	1	65	7.79e-42	130	WP_010887801.1	2-oxo-4-hydroxy-4-carboxy-5-ureidoimidazoline decarboxylase [Deinococcus radiodurans]		100	65	0	0	1	65	1	65	6.76e-37	130
SEP006346	99	LTARTAGVLAEVAQERERQHAKWGEQNHDPAVWLMVLAEEVGEANQAAFEKLFPAFDKQAAARGPRTWADYREELIQVAAVAVQAVESLDRQSAGGGEG	9	ArgC-2; Trypsin-2; ArgC-1; LysC-2; Trypsin-3; Mirror-1; Mirror-2; Trypsin-1; LysC-1	100.38; 105.00; 89.15; 126.18; 101.81; 62.08; 38.45; 142.89; 117.58	12; 19; 12; 23; 19; 7; 7; 25; 23	1; 2; 1; 2; 2; 1; 1; 3; 2	1; 2; 1; 2; 2; 1; 1; 3; 2	WP_010888226.1 MazG-like family protein [Deinococcus radiodurans]		NZ_CP015081.1	100	94	0	0	1	94	1115176	1115457	1.68e-50	167	WP_010888226.1	MazG-like family protein [Deinococcus radiodurans]		98.99	99	1	0	1	99	1	99	4.08e-68	196	WP_010888226.1	MazG-like family protein [Deinococcus radiodurans]		98.99	99	1	0	1	99	1	99	3.54e-63	196
SEP030653	90	LNSNKESTNMSRECYLTGKKNLVVNSVIRRGKARADGGVGRKTTGITKRVQRANLHKKAIRENGQVKTVWLSANALRTLSKGPYKGIELI	11	Trypsin-2; LysC-2; Mirror-1; Mirror-2; Chymotrypsin-2; LysN-1; Trypsin-3; LysC-1; Chymotrypsin-1; LysN-2; Trypsin-1	156.88; 232.00; 133.90; 132.89; 103.89; 183.96; 146.11; 221.84; 88.33; 184.08; 162.73	32; 78; 31; 31; 16; 46; 32; 60; 16; 44; 40	5; 21; 3; 4; 3; 7; 5; 19; 3; 6; 7	5; 21; 3; 4; 3; 7; 5; 19; 3; 6; 7	WP_010889149.1 50S ribosomal protein L28 [Deinococcus radiodurans]		NZ_CP015081.1	100	90	0	0	1	90	199343	199612	3.19e-55	180	WP_010889149.1	50S ribosomal protein L28 [Deinococcus radiodurans]		100	81	0	0	10	90	1	81	1.6e-55	163	WP_010889149.1	50S ribosomal protein L28 [Deinococcus radiodurans]		100	81	0	0	10	90	1	81	1.39e-50	163
SEP042347	17	MRGRSGAPGVPFRLKKS	3	Trypsin-3; Trypsin-2; Trypsin-1	38.44; 39.10; 44.03	53; 53; 53	1; 1; 1	1; 1; 1		nohit	NZ_CP015081.1	100	17	0	0	1	17	611307	611357	4.44e-06	36.2
SEP048047	43	MPKNTKKHIQPYLIKMYDLNFAQYRINLKVQATIKEQATRQPS	1	LysC-2	29.6	47	1	1		nohit
SEP070854	79	MSEVRWRLKEFLAERNLTAYALSKEGGIHRLSTVYRITGSDAPTRVDLPTLAKVLDGLRKLTGEDVQIGDILEYLPDGK	8	ArgC-1; Trypsin-2; ArgC-2; LysC-2; Trypsin-3; LysN-2; LysC-1; Trypsin-1	113.55; 142.85; 77.96; 78.62; 144.03; 74.83; 102.30; 167.17	19; 46; 19; 43; 57; 20; 19; 58	1; 3; 1; 2; 4; 1; 2; 4	1; 3; 1; 2; 4; 1; 2; 4	WP_081824526.1 helix-turn-helix transcriptional regulator [Deinococcus radiodurans]		NZ_CP015084.1	100	79	0	0	1	79	7602	7838	1.98e-48	160	WP_081824526.1	helix-turn-helix transcriptional regulator [Deinococcus radiodurans]		100	79	0	0	1	79	1	79	1.57e-54	160	WP_081824526.1	helix-turn-helix transcriptional regulator [Deinococcus radiodurans]		100	79	0	0	1	79	1	79	1.36e-49	160
SEP016849	88	LRNTAKQAKSLPCAQCQRQPPLPLWGKGRGDGAKSSSQSANKKGSRQLPPRPPQALTFRTSGCTPRTRRRASARRSRPPAGSSARWGC	1	Trypsin-2	57.6	20	2	2		nohit	NZ_CP015081.1	100	68	0	0	21	88	958422	958625	5.58e-23	87.8														AAF10536.1	N-acetyl-gamma-glutamyl-phosphate reductase [Deinococcus radiodurans R1]		73.333	45	12	0	1	45	3	47	1.37e-10	66.2
SEP065478	68	IAKRMAGVTTSAYKITSPFTLRAARPMVWMRARSERRKPGLSASRMATSETSGRSSPSRSRLMPTSTS	1	Mirror-2	34.34	12	1	1		nohit	NZ_CP015081.1	100	47	0	0	1	47	450099	450239	6.93e-25	92.4														CNI14967.1	Uncharacterised protein [Mycobacterium tuberculosis]	Uncharacterised	71.875	64	18	0	5	68	1	64	5.88e-22	89.4
SEP061145	68	MTSACASGPERRSSRASSRRSSRASATGTTKVMAKVRLTNPLSAATLVSIRQGVAVVLRSPSPSVLMV	1	Trypsin-3	34.89	12	1	1		nohit	NZ_CP015081.1	100	68	0	0	1	68	792616	792819	1.86e-25	94
SEP069887	39	IAETQPKDGGNPGLHNMYRTRRDPKAKKRNSEQVESDQE	1	Mirror-1	56.2	15	1	1		nohit
SEP030827	63	IHDLDLRPALESARRRCRSVPRAVRRACSHASATASGKGVAADSRAGTSSRPSSALGPRRFLC	1	Mirror-2	64.92	21	1	1		nohit	NZ_CP015081.1	100	63	0	0	1	63	1840272	1840460	7.89e-22	83.6
SEP067098	100	LTMLPPSAASAETTTRSAPELMTAVTWVVKSVSVVSDFCTVTMFRPCALRVDWKVSVSLTEKASFCAYITATFLILGLSLSACLTAAGAMTAIGAETRAT	1	Trypsin-2	35.56	14	1	1		nohit	NZ_CP015081.1	100	100	0	0	1	100	596693	596394	5.1e-41	140
SEP001382	75	LRHPARPHTGGLPPGQPGEAVPRRRRYRAATALPEPESALADAHGAGLRLQRGGRRRSGVGGGAGALRAVAQLSF	1	ArgC-2	35.89	11	1	1		nohit	NZ_CP015081.1	100	44	0	0	1	44	2487402	2487271	2.94e-15	65.5
SEP003802	88	VWHRARFLPATARGTPQRHPTLKKSLDHQTLFPNGVSKRKYGAERRGRDGGAFPPSLKKSSAPYHILLSLAFIHSFTAGLAGNGTPAR	1	ArgC-2	45.99	15	1	1		nohit	NZ_CP015081.1	97.143	70	2	0	19	88	941013	940804	1.59e-40	137														ADY25278.1	Methyltransferase type 12 [Deinococcus proteolyticus MRP]		74.074	27	7	0	21	47	5	31	0.000595	47.4
SEP022047	87	MSDRPFLLLTQGACPGCERLKKMLAGPLRGQFDSHIEVIHRQSAQERFDALSAHFGVRSVPALIRVSDGTRAHDPGSLGAVRAFLQG	11	LysN-2; Chymotrypsin-1; Trypsin-1; Chymotrypsin-2; Mirror-2; Mirror-1; Trypsin-3; LysN-1; ArgC-1; Trypsin-2; ArgC-2	166.49; 191.20; 212.52; 208.56; 218.85; 218.84; 179.12; 173.49; 315.86; 181.33; 266.82	22; 49; 76; 52; 68; 68; 76; 22; 99; 68; 99	2; 6; 6; 9; 10; 10; 7; 2; 14; 6; 13	2; 6; 6; 9; 10; 10; 7; 2; 14; 6; 12	WP_010884021.1 thioredoxin [Deinococcus radiodurans]		NZ_CP015083.1	100	87	0	0	1	87	136861	136601	4.19e-54	176	WP_010884021.1	thioredoxin [Deinococcus radiodurans]		100	87	0	0	1	87	1	87	7.12e-61	176	WP_010884021.1	thioredoxin [Deinococcus radiodurans]		100	87	0	0	1	87	1	87	6.18e-56	176
SEP027827	64	IGLSSGRPPRCETRCWSCSGRPYRCQSRSESAKPYPRRTTQALFQLAADLYCRATPLEVLGARM	1	Mirror-2	40.1	16	1	1		nohit	NZ_CP015081.1	100	64	0	0	1	64	2174873	2174682	1.07e-38	131
SEP014486	46	LESEERSVLRRLTLDLNSEPPFGIFQSPLWKAQGHLAYLLTVLLKK	1	Chymotrypsin-1	49.78	17	1	1		nohit	NZ_CP015081.1	100	46	0	0	1	46	76420	76283	9e-26	93.6
SEP059116	61	VRRPRRAPCPTPGSRRCCAPRTMTRPPPVPAWERRTCRRAARSRRRRCPLGCRRTRSRSRF	1	ArgC-1	39.08	21	1	1		nohit	NZ_CP015081.1	100	21	0	0	13	33	2000424	2000486	7.43e-08	43.5
SEP001636	53	IFSMRSRQNCARTCPGLNLKPYQNGHTSGITTMDTAKASSVSPAPTRTKSMKV	1	ArgC-2	33.05	15	1	1		nohit	NZ_CP015081.1	95.556	45	2	0	9	53	1310798	1310664	7.9e-24	88.6
SEP069218	73	VDALAVRGDERRGSLRKALGSRQTDCDPEISEWGNPPGISRVSCTESIGARGEPGELKHLSTPRKRNQPRFPQ	1	Mirror-1	36.97	15	1	1		nohit																									RMO18049.1	hypothetical protein ALQ47_100676 [Pseudomonas cichorii]	hypothetical	87.5	72	9	0	1	72	28	99	1.74e-37	129
SEP023245	35	LKPYQNGHTSGITTMDTAKASSVSPAPTRTKSMKV	1	ArgC-2	33.05	23	1	1		nohit	NZ_CP015081.1	100	35	0	0	1	35	1310768	1310664	2.74e-18	71.6
SEP054799	14	VPGAARCPRLPPQR	1	Trypsin-1	42.33	64	1	1		nohit	NZ_CP015081.1	100	14	0	0	1	14	2441626	2441585	0.00038	30.4
SEP011372	90	VGSGAGPRAHRMAAGAARPDSVGVRPGAGAGTRQYRRRSGGGPRQPRAAPPRRGRQRCRRRRRSARQPRRGGGRVGRAGAAAVGVGESAL	1	Mirror-2	43.65	12	1	1		nohit	NZ_CP015081.1	100	35	0	0	1	35	619536	619432	9.37e-16	67.4
SEP048098	89	LESQEKGGKESLPGSMSGGAGKAGKVARLAEKAAGRSPLCRAMRYTAGLTALLGRPLPRTRGGTGQTAGPERSRKITTRRPGNGAWRTM	1	LysC-2	38.19	16	1	1		nohit	NZ_CP015082.1	100	89	0	0	1	89	300241	300507	4.37e-28	102
SEP047130	76	LATATCSGGPTGARRRAAAAKAFDKKMAQLFGERTGTARRERVQNTEQNREWSGWRCCSDARVIRRTALKAGDRSG	1	Trypsin-1	46.5	14	1	1		nohit	NZ_CP015081.1	100	76	0	0	1	76	1608926	1608699	6.06e-34	118														WP_010887573.1	endonuclease III [Deinococcus radiodurans]		73.214	56	15	0	21	76	9	64	4.22e-19	89
SEP053634	75	LMAGSAVAGFISMATGCLLRAPHGGIFVLFIPNAVTNLPMYIVAIVAGTAVSTLLLGLLKKPLAVTPVPSGEGTL	9	Trypsin-2; LysC-2; LysN-1; Chymotrypsin-2; Mirror-2; Mirror-1; LysN-2; Chymotrypsin-1; LysC-1	82.47; 114.78; 144.12; 55.31; 119.78; 122.56; 151.11; 48.22; 125.51	20; 20; 21; 16; 21; 21; 21; 16; 20	1; 2; 2; 1; 2; 2; 2; 1; 2	1; 2; 2; 1; 2; 2; 2; 1; 2	WP_010884012.1 PTS fructose-like transporter subunit IIB [Deinococcus radiodurans]		NZ_CP015083.1	100	75	0	0	1	75	177360	177584	3.02e-35	122	WP_063653108.1	hypothetical protein [Deinococcus radiodurans]	hypothetical	100	74	0	0	2	75	1	74	1.3e-47	142	ANC73297.1	hypothetical protein A2G07_14955 (plasmid) [Deinococcus radiodurans R1]	hypothetical	100	74	0	0	2	75	1	74	1.13e-42	142
SEP065314	70	LRCGARSRSWARTRNRATAPRLRAITSAATATTRGFTPCSSMPATPHSSATPHRMTAVRRAEAVRASTRW	1	ArgC-1	51.73	16	1	1		nohit	NZ_CP015081.1	100	70	0	0	1	70	1141750	1141541	3.34e-31	110
SEP005502	91	VTGGHHLGRGNRHAAGQRADQTQHRLVGDHAPRRRGAGGGIGLVVVGDEREIHAQFGELRLHLVDGELGAVFHLHAEVAHGARQRADGGDL	1	ArgC-2	43.24	10	1	1		nohit	NZ_CP015081.1	100	86	0	0	1	86	1923696	1923439	9.55e-38	130
SEP006896	46	MQWNRTAPTSGRVMSELKAEQQPATISPAELRKVRAAIKAAVAQAK	2	Chymotrypsin-2; Chymotrypsin-1	80.94; 91.47	54; 54	2; 2	2; 2		nohit	NZ_CP015084.1	100	31	0	0	1	31	15988	16080	8.17e-16	65.5	WP_197480535.1	hypothetical protein [Deinococcus radiodurans]	hypothetical	100	46	0	0	1	46	15	60	3.03e-28	91.7
SEP014997	63	VERLPRRRLARARHARLRHRYPRRRRRGHGAGRGRGLRARVGSHVDPRAAGHVRRAGAEHGPR	1	ArgC-2	41.44	13	1	1		nohit
SEP025256	47	LARRPRPRARAGDFAEKRPRLRPPSRPPGPPDGGPFRRRPQRKLPAL	1	LysC-2	30.75	15	1	1		nohit
SEP042384	44	LTASNGYRNYGNYRNRPMCLLSQPRAQRRKCQGPGVNKNFGSGS	1	Trypsin-1	57.79	25	1	1		nohit
SEP040461	95	VLGQSHEVDRLAVVLKLAHGSKNLAVALAVKHFGGHGVAQSGEGVVVEQHTAQHADFSVVAVRRHTRSRFQGGWPLSRTRRRAGPAKGAATPGRK	1	Mirror-1	38.18	14	1	1		nohit	NZ_CP015081.1	100	95	0	0	1	95	2171332	2171616	1.87e-57	186
SEP002154	90	LAAAGGKGDHRHAAQTDAASSPGRGRGDGAGQRIYLPGRRIRRHPPRPTLDECATDRLGAVGAQLLVVGDAGAARSPFSRRAPCSGGNLM	1	Trypsin-1	38.25	29	1	1		nohit	NZ_CP015081.1	100	90	0	0	1	90	1542882	1543151	9.81e-45	150
SEP043613	92	LVQQGALLVDVREPEEFANVHAEGAQLIPLSEFESRFAELPKDQPLVMICRSGARSQRAGELLLENGYSDVVNLRGGTNAWVEDGLPSVRGQ	11	Trypsin-2; ArgC-1; ArgC-2; Chymotrypsin-1; LysN-2; Trypsin-1; Mirror-1; Mirror-2; Chymotrypsin-2; LysN-1; Trypsin-3	246.26; 251.95; 204.28; 199.94; 156.16; 290.45; 145.24; 143.84; 185.53; 138.35; 224.95	90; 61; 39; 53; 29; 90; 51; 34; 57; 29; 90	9; 5; 4; 8; 2; 11; 4; 4; 9; 2; 9	1; 2; 4; 1; 1; 1; 1; 2; 2; 1; 1	WP_027479927.1 rhodanese-like domain-containing protein [Deinococcus radiodurans]		NZ_CP015081.1	100	92	0	0	1	92	561964	562239	2.29e-58	189	WP_027479927.1	rhodanese-like domain-containing protein [Deinococcus radiodurans]		100	92	0	0	1	92	12	103	9.69e-65	187	ANC70773.1	sulfurtransferase [Deinococcus radiodurans R1]		100	92	0	0	1	92	12	103	8.4e-60	187
SEP033464	91	VGVRFSGFLPRCLRCGDLGARASGARGRPCGVARRGSSLLGRSPFLCVIPYRCLVLGAGWISPRPCVLGVSRLPVGGVWGRRGPCEPAAGI	1	Trypsin-1	41.32	15	1	1		nohit
SEP056853	14	MEARDAAQAVASVL	2	ArgC-2; LysN-1	52.32; 57.69	71; 71	1; 1	1; 1		nohit
SEP067739	74	MSAREKTRSGVRIISSRMRASCSVRFTFLSFTVSSRLEVESAVLPRFTPVPAAVRRSSAVIRASSSGMANGLVR	2	Mirror-2; Mirror-1	51.59; 41.02	12; 12	1; 1	1; 1		nohit	NZ_CP015081.1	100	74	0	0	1	74	308947	309168	2.82e-28	102
SEP013608	93	MSELPAHVIDLRPVGERDAAPLTGARVTALTLAQIEDGQHGLTPAAGPLLVVCSRGTQADLAARYLRSDGLDAQAWRGTVAELRAHTESGAQE	7	Trypsin-1; Trypsin-3; ArgC-2; Mirror-1; Trypsin-2; ArgC-1; Chymotrypsin-2	142.97; 86.13; 136.89; 58.71; 54.01; 127.41; 78.51	48; 28; 41; 10; 17; 41; 34	2; 2; 2; 1; 1; 2; 2	2; 2; 2; 1; 1; 2; 2	WP_010887215.1 rhodanese-like domain-containing protein [Deinococcus radiodurans]		NZ_CP015081.1	100	93	0	0	1	93	2146938	2146660	1.26e-56	184	WP_010887215.1	rhodanese-like domain-containing protein [Deinococcus radiodurans]		100	93	0	0	1	93	1	93	1.15e-63	184	WP_010887215.1	rhodanese-like domain-containing protein [Deinococcus radiodurans]		100	93	0	0	1	93	1	93	9.98e-59	184
SEP037865	68	ISSLTKAVYNPKAFFLHAALLDQACAHCPKFPTAASRRSLGRVSVPVWRIILSDPLQIVALVGLYPTN	2	Mirror-1; Mirror-2	37.46; 44.62	9; 9	1; 1	1; 1		nohit	NZ_CP015081.1	68.852	61	19	0	8	68	438158	437976	1.3e-21	83.2														GBG13986.1	histone deacetylase [Novimethylophilus kurashikiensis]		86.765	68	9	0	1	68	6	73	2.3e-35	123
SEP060916	34	LPSALNVKVKKFNQARVNGGSNYDSLKVAKCLVI	1	LysC-1	26.11	32	1	1		nohit																									XP_021996407.1	collagen alpha-1(II) chain-like [Helianthus annuus]		97.059	34	1	0	1	34	1948	1981	1.04e-15	78.2
SEP002441	30	MVISTGMIASPLSAVWALNALVNSMMFAPY	1	Chymotrypsin-1	48.03	37	1	1		nohit	NZ_CP015081.1	100	30	0	0	1	30	665034	664945	4.41e-14	59.7
SEP064168	96	VTGGHHLGRGNRHAAGQRADQTQHRLVGDHAPRRRGAGGGIGLVVVGDEREIHAQFGELRLHLVDGELGAVFHLHAEVAHGARQRADGGDLDGGGG	3	Trypsin-2; Trypsin-3; Trypsin-1	37.38; 53.99; 40.88	9; 9; 9	1; 1; 1	1; 1; 1		nohit	NZ_CP015081.1	100	86	0	0	1	86	1923696	1923439	9.06e-38	130
SEP007651	58	MMFTPRSWRAGRVEEVRLAPPRWPLPSAGGSRIPACRERRPRSRRCRVRQKRAGSGEY	1	Trypsin-1	34.32	10	1	1		nohit	NZ_CP015081.1	100	58	0	0	1	58	835925	836098	1.12e-20	79.7
SEP021493	54	LRAATSPGSRTSMPPPWPKYILSSRAQSPGLPGRSAMGFMSSVAARSSSGVPSR	1	LysC-1	34.35	56	1	1		nohit	NZ_CP015081.1	100	54	0	0	1	54	1320066	1319905	2.75e-28	101
SEP063404	97	ISALPGCAASGTQWWIDQRWRRRRRGPVARSRGQRSPCRPSGRSPAQIRSGTCGRQWHWTGAADPSSPYCSGVAGRRGHRAWRPPARWPFPRVYRGT	1	Chymotrypsin-1	43.2	10	1	1		nohit	NZ_CP015081.1	100	97	0	0	1	97	2180738	2180448	9.23e-30	107
SEP021757	76	MKKREWEKPERACHTAGMKIDERMDLQELATQMGSEDTAEAARLRDLLLGTGRERTEDFSGEEWAELLIRAGEQNK	4	Trypsin-1; ArgC-1; Trypsin-2; ArgC-2	125.67; 46.66; 51.61; 61.28	36; 13; 13; 13	3; 1; 1; 1	3; 1; 1; 1	WP_034349506.1 hypothetical protein [Deinococcus radiodurans]	hypothetical	NZ_CP015081.1	100	76	0	0	1	76	2310456	2310229	1.01e-45	152	WP_034349506.1	hypothetical protein [Deinococcus radiodurans]	hypothetical	100	59	0	0	18	76	1	59	3.52e-37	115	WP_010887058.1	hypothetical protein [Deinococcus radiodurans]	hypothetical	100	76	0	0	1	76	1	76	1.48e-46	152
SEP070012	21	LMGLEELPRREGLAKQGVRVS	1	Chymotrypsin-1	34.47	52	1	1		nohit	NZ_CP015081.1	100	21	0	0	1	21	2402247	2402309	7.2e-09	44.3
SEP018211	73	LGAVVRAGDGAGRRAGGGGPVFRRQRVAATGAVRPRPCGGADGGRPHRRPHSAAARRPARPAGPRPRPRRARV	1	ArgC-1	64.11	12	1	1		nohit	NZ_CP015081.1	100	19	0	0	25	43	400447	400391	3.35e-06	39.7
SEP040425	21	LRSVLALPRKGSVSKPPDTAR	1	Mirror-1	34.28	38	1	1		nohit	NZ_CP015082.1	100	21	0	0	1	21	411603	411541	3.38e-08	42.4
SEP021011	100	MFAIIQTGGKQYRVSEGDVIRVESLQGEAGDKVELKALFVGGEQTVFGEDAGKYTVQAEVVEHGRGKKIYIRKYKSGVQYRRRTGHRQNFTAIKILGIQG	13	LysC-2; Trypsin-2; ArgC-1; ArgC-2; LysC-1; Chymotrypsin-1; LysN-2; Trypsin-1; Mirror-1; Mirror-2; Chymotrypsin-2; LysN-1; Trypsin-3	323.76; 284.33; 322.72; 283.83; 305.26; 300.13; 328.60; 321.71; 289.16; 302.40; 270.60; 378.97; 265.41	64; 76; 77; 77; 83; 77; 84; 76; 78; 80; 68; 84; 70	17; 19; 17; 14; 20; 19; 19; 18; 17; 20; 17; 23; 15	17; 19; 17; 14; 20; 19; 19; 18; 17; 20; 17; 23; 15	WP_027480310.1 50S ribosomal protein L21 [Deinococcus radiodurans]		NZ_CP015081.1	100	100	0	0	1	100	2636038	2636337	6.05e-62	199	WP_027480310.1	50S ribosomal protein L21 [Deinococcus radiodurans]		100	100	0	0	1	100	1	100	3.06e-68	196	WP_027480310.1	50S ribosomal protein L21 [Deinococcus radiodurans]		100	100	0	0	1	100	1	100	2.65e-63	196
SEP036732	82	LSSSTRHSLGFLVSVRSSVWVRPSAPGGPGGMVGRVMAPRIGRAPPPKGAADFRTGSAPLLATPRRRAAAARPQPQTRPADR	1	Mirror-1	36.82	7	1	1		nohit	NZ_CP015081.1	100	19	0	0	39	57	2125985	2126041	1.47e-06	41.2
SEP061543	96	MKKTFTGVVVSDKADKTVSVKVERRFAHPLYGKVVTRSHKYAAHDENNEYKIGDRVEIIAVRPISKTKTWKVTKLIERPRGIETTLAETEVAGGEA	13	Trypsin-1; LysN-2; Chymotrypsin-1; LysC-1; Trypsin-3; LysN-1; Chymotrypsin-2; Mirror-1; Mirror-2; LysC-2; ArgC-2; ArgC-1; Trypsin-2	308.58; 369.31; 305.44; 280.21; 260.23; 363.59; 291.67; 280.74; 279.35; 295.61; 497.99; 561.29; 282.87	79; 83; 95; 95; 74; 86; 93; 73; 72; 93; 100; 100; 82	29; 23; 34; 31; 24; 28; 29; 18; 21; 33; 78; 80; 24	29; 23; 34; 31; 24; 28; 29; 18; 21; 33; 78; 79; 24	WP_010886965.1 MULTISPECIES: 30S ribosomal protein S17 [Deinococcus]		NZ_CP015081.1	100	96	0	0	1	96	2408478	2408191	3.17e-60	194	WP_010886965.1	MULTISPECIES: 30S ribosomal protein S17 [Deinococcus]		100	96	0	0	1	96	1	96	4.62e-67	192	WP_010886965.1	MULTISPECIES: 30S ribosomal protein S17 [Deinococcus]		100	96	0	0	1	96	1	96	4.01e-62	192
SEP037445	95	IEAMPKPSVSSQPAPNPYAEWFEQLRSEYGDQLSAMPLPDGLPEHLRNLIEQGDEDAIQFMVRLAWQLGAQVGYAAGSRRQDVHAPPKRSGNVQA	3	Trypsin-3; Trypsin-2; Trypsin-1	108.32; 92.23; 189.75	40; 45; 62	2; 2; 3	2; 2; 3	WP_027479561.1 hypothetical protein [Deinococcus radiodurans]	hypothetical	NZ_CP015081.1	100	95	0	0	1	95	2289433	2289717	2.36e-60	194	WP_027479561.1	hypothetical protein [Deinococcus radiodurans]	hypothetical	100	92	0	0	4	95	1	92	8.66e-66	189	ANC72312.1	DdrH [Deinococcus radiodurans R1]		100	92	0	0	4	95	1	92	7.51e-61	189
SEP024572	67	LRHPARPHTGGLPPGQPGEAVPRRRRYRAATALPEPESALADAHGAGLRLQRGGRRRSGVGGGAGAL	1	ArgC-2	35.89	12	1	1		nohit	NZ_CP015081.1	100	44	0	0	1	44	2487402	2487271	2.84e-15	65.1
SEP038297	69	MTVPCTPTKGLHLPLAPGGVGKGAMPKSMPALRMSSMSQGPLIIMAARPCVKALLTASPLMPSGIRLYL	1	LysN-1	54.2	13	1	1		nohit	NZ_CP015081.1	100	69	0	0	1	69	2156883	2157089	5.86e-39	132
SEP052484	73	MTAPMPTPMRASFIMWNICARPRPGSPTSSPMVSPPSPKLSSVLVVPRCPSLWFRPASTTWLLSPTLPSGLMR	1	LysC-2	27.06	48	1	1		nohit	NZ_CP015082.1	100	73	0	0	1	73	367090	367308	2.7e-23	88.2
SEP003846	81	VAIECDGAEVTYAQLASDVARTIGALRALGLKPGDRIAQIAANGYEAFLVVAAAYVGGFTLVPLQYNGDLEDHRFAIEDSR	1	Trypsin-3	37.44	12	1	1	WP_027480118.1 long-chain fatty acid--CoA ligase [Deinococcus radiodurans]		NZ_CP015081.1	44.444	54	24	2	11	61	218076	218228	5.94e-07	42	WP_027480118.1	long-chain fatty acid--CoA ligase [Deinococcus radiodurans]		43.636	55	25	2	10	61	49	100	2.3e-06	40	RKL17873.1	hypothetical protein BFJ72_g15252 [Fusarium proliferatum]	hypothetical	100	81	0	0	1	81	19	99	4.62e-50	163
SEP035038	40	LHRRSAPTEPGVSSSTVTSGRFSALTAKASIMKCRLSASA	1	Trypsin-2	47.12	30	1	1		nohit	NZ_CP015081.1	100	40	0	0	1	40	2268262	2268381	2.2e-20	78.2
SEP027037	76	MTPILTIFLILFAAICVGLVFFVLLQVPKQAGLSASMASGGSLLGGRGVEGGLVRTTAVLGGLFMLLAFLIVFVSR	7	Trypsin-3; LysN-1; Trypsin-2; Mirror-2; Trypsin-1; LysN-2; Chymotrypsin-1	89.26; 99.88; 86.18; 61.68; 96.80; 105.81; 44.47	24; 25; 24; 22; 24; 25; 14	1; 1; 1; 2; 1; 1; 1	1; 1; 1; 2; 1; 1; 1	WP_027479791.1 preprotein translocase subunit SecG [Deinococcus radiodurans]		NZ_CP015081.1	100	76	0	0	1	76	871667	871894	2.92e-15	65.5	WP_027479791.1	preprotein translocase subunit SecG [Deinococcus radiodurans]		100	76	0	0	1	76	1	76	1.17e-46	140	WP_027479791.1	preprotein translocase subunit SecG [Deinococcus radiodurans]		100	76	0	0	1	76	1	76	1.01e-41	140
SEP026034	15	LGASTAPPGGKGPVT	2	LysC-1; LysC-2	32.41; 29.14	73; 73	1; 1	1; 1		nohit	NZ_CP015081.1	100	15	0	0	1	15	2632706	2632662	0.000388	30.4
SEP044610	89	LPHADSEPCKTTGQPGAGDAHGGSAGFGLSGGAVKAALVWTPPHPLASQGPSPAGGEGKKTLSPCGGGRCKAAGGGACDHSTLTPGGPQ	1	Mirror-1	40.81	16	1	1		nohit	NZ_CP015081.1	100	87	0	0	1	87	965755	965495	1.91e-31	112
SEP057461	90	VLVCDSCNAEMEVTRNGGGEDFELELLGILTVCPACSEEFEVTEDMLLTTPVIESVDGVSVSLVDCPHCHARIELELTDETPPDEEQPRR	10	ArgC-1; Trypsin-2; Trypsin-3; LysN-1; Chymotrypsin-2; Mirror-2; Mirror-1; Trypsin-1; LysN-2; Chymotrypsin-1	69.14; 137.09; 125.27; 121.60; 131.43; 126.23; 143.58; 144.19; 108.34; 130.60	20; 20; 20; 20; 49; 21; 21; 20; 20; 33	1; 2; 2; 1; 5; 2; 2; 2; 1; 3	1; 2; 2; 1; 5; 2; 2; 2; 1; 3	WP_027479920.1 hypothetical protein [Deinococcus radiodurans]	hypothetical	NZ_CP015081.1	100	90	0	0	1	90	534971	534702	2.79e-43	145	WP_027479920.1	hypothetical protein [Deinococcus radiodurans]	hypothetical	100	90	0	0	1	90	30	119	5.63e-61	178	ANC70747.1	hypothetical protein A2G07_02625 [Deinococcus radiodurans R1]	hypothetical	100	90	0	0	1	90	30	119	4.88e-56	178
SEP061457	94	VRHRRTRVWRGEKRVATRRKAERQYPRHVRLGGGPGLRGAAARRVRREHGQLQPLADRRTRPAVERTGAADRAGRAAGGPVAGGDAGHGPPQTV	2	ArgC-1; ArgC-2	48.43; 44.83	9; 9	1; 1	1; 1		nohit	NZ_CP015082.1	100	67	0	0	1	67	193169	193369	7.46e-17	70.9
SEP020410	91	IGRQRNVLWPTGADFVIHINHLSHSSLRPRSQVNHCTVPAAIGIQRNPGRVPPARLQRFRAFVMTGISVKRAVLKQVHPDLAFVGHALQRE	1	LysC-2	34.68	18	1	1		nohit	NZ_CP015082.1	100	91	0	0	1	91	335703	335431	4.85e-57	185
SEP038081	71	LSCVTVSMTMRGGSARVNTSLRPSPVCSRTQPPPASCSSVSRSPEGKACSPGVRPTPGSRTASPSVMRCTS	1	ArgC-2	56.64	25	1	1		nohit	NZ_CP015081.1	100	71	0	0	1	71	1859954	1860166	2.03e-38	130
SEP028089	82	VAGARAGRGHPQGRQWQQWRDQRAALAGQGAGAAGGQLRHPQGGARGAARPRPGPERRVGRAVRRAGRHRAQLQPLSGLPGG	1	Chymotrypsin-1	36.69	17	1	1		nohit
SEP010336	77	LFDPLPRGEGLPEAGVRGLYYVKCSRRSPDLVWCTADKKVLSALLRLIRPPESRCCRPCSCSPAGGSATARRGSRRG	1	Chymotrypsin-1	38.66	17	1	1		nohit	NZ_CP015081.1	100	48	0	0	1	48	777789	777932	1.45e-26	97.8
SEP070555	40	LLAAALASRTVATSLTRRPVDGSTTMRATSAALRGVLRVL	1	ArgC-2	43.22	22	1	1		nohit	NZ_CP015081.1	100	40	0	0	1	40	1970932	1971051	4.22e-18	71.6
SEP033980	47	MKRTYQPNNRKRAKTHGFRARMKTKSGRNILARRRAKGRHQLTVSDE	5	LysC-2; LysC-1; ArgC-1; Mirror-2; Mirror-1	93.62; 65.58; 211.05; 76.36; 83.66	21; 21; 91; 19; 19	1; 1; 8; 2; 2	1; 1; 8; 2; 2	WP_010888783.1 MULTISPECIES: 50S ribosomal protein L34 [Deinococcus]		NZ_CP015081.1	100	47	0	0	1	47	571623	571763	1.24e-26	96.3	WP_010888783.1	MULTISPECIES: 50S ribosomal protein L34 [Deinococcus]		100	47	0	0	1	47	1	47	5.52e-30	95.9	WP_010888783.1	MULTISPECIES: 50S ribosomal protein L34 [Deinococcus]		100	47	0	0	1	47	1	47	4.79e-25	95.9
SEP033119	20	VMRAGPGKGNSGAGNSRSAA	1	LysN-1	43.82	55	1	1		nohit	NZ_CP015081.1	100	20	0	0	1	20	840037	839978	4.3e-07	39.3
SEP016565	76	LIAGLRPFVGRGRFVLRQSFDMLRRRRGVPESYFPIADDAPDGELTTLAFADLFILHSPAWQPPARQQMTISVAFH	1	Chymotrypsin-1	45.91	9	1	1		nohit	NZ_CP015083.1	100	76	0	0	1	76	26021	25794	1.6e-46	154
SEP012519	64	IRWAGSAQKPGKRAASAVSSSTKPMSSSGVAGSRQGGRGECAWPNSGGWVGQGCPDSFARYSSA	1	LysC-1	28.89	17	1	1		nohit	NZ_CP015081.1	100	64	0	0	1	64	783153	783344	5.55e-36	123
SEP054218	80	LLEQFHEGNMTDKSEGIHSKFPEVFLEISPELAAERGVKDGSIVRVESPYGAVKLSILGPERVQGKTVYLPMHSSSHETA	1	LysC-1	26.49	25	1	1		nohit																									WP_102346022.1	formate dehydrogenase subunit alpha [Bacillus sp. Marseille-P3661]		70	80	24	0	1	80	829	908	1.55e-32	128
SEP019578	86	MITVANRIFVNPERAAAFEERFRRRPRRVDRQPGFIADHVLRPTQAGDPYVVLSFWDSRAAFEAWRTSPGFKDGHKGGGPCPKTPC	10	Trypsin-3; Chymotrypsin-2; Mirror-2; Mirror-1; Trypsin-1; LysN-2; Chymotrypsin-1; ArgC-2; ArgC-1; Trypsin-2	73.39; 83.80; 154.85; 135.55; 121.76; 49.28; 79.69; 149.71; 129.42; 84.19	16; 23; 43; 29; 49; 8; 23; 35; 27; 16	2; 2; 5; 3; 3; 1; 2; 6; 5; 2	2; 2; 5; 3; 3; 1; 2; 6; 5; 2	WP_010886917.1 antibiotic biosynthesis monooxygenase [Deinococcus radiodurans]		NZ_CP015081.1	100	86	0	0	1	86	2449589	2449332	3.29e-39	134	WP_010887091.1	antibiotic biosynthesis monooxygenase [Deinococcus radiodurans]		54.878	82	37	0	1	82	1	82	1.63e-27	92.8	WP_010886917.1	antibiotic biosynthesis monooxygenase [Deinococcus radiodurans]		95.181	83	4	0	1	83	1	83	8.46e-41	139
SEP004452	89	LGEFAPRPGRIVAPARRLQTGTISWAGCAGGRRAKTTQGVTTMKRTYQPNNRKRAKTHGFRARMKTKSGRNILARRRAKGRHQLTVSDE	7	LysC-2; LysC-1; Trypsin-1; ArgC-1; Mirror-2; Mirror-1; ArgC-2	93.62; 65.58; 116.20; 211.05; 76.36; 83.66; 223.55	11; 11; 20; 48; 10; 10; 49	1; 1; 3; 8; 2; 2; 12	1; 1; 3; 8; 2; 2; 12	WP_010888783.1 MULTISPECIES: 50S ribosomal protein L34 [Deinococcus]		NZ_CP015081.1	100	89	0	0	1	89	571497	571763	1.21e-54	178	WP_010888783.1	MULTISPECIES: 50S ribosomal protein L34 [Deinococcus]		100	47	0	0	43	89	1	47	2.02e-29	96.3	WP_010888783.1	MULTISPECIES: 50S ribosomal protein L34 [Deinococcus]		100	47	0	0	43	89	1	47	1.75e-24	96.3
SEP039161	90	LGLLSRDTDGHRRLTGMASLPKLLILAGVFAIVLGLLWAYQPGLLRTLFGWFGRLPGDIRYQNGNTFVFVPWVSMLVLSVVLSLLARLFR	4	Trypsin-1; Trypsin-3; Trypsin-2; Chymotrypsin-2	62.99; 57.82; 59.05; 38.64	9; 9; 9; 10	1; 1; 1; 1	1; 1; 1; 1	WP_027479953.1 DUF2905 domain-containing protein [Deinococcus radiodurans]		NZ_CP015081.1	100	90	0	0	1	90	625751	626020	2.23e-43	146	WP_027479953.1	DUF2905 domain-containing protein [Deinococcus radiodurans]		100	74	0	0	17	90	1	74	1.15e-47	143	WP_010888717.1	DUF2905 domain-containing protein [Deinococcus radiodurans]		98.889	90	1	0	1	90	1	90	1.12e-54	173
SEP046357	56	IREQATDYKAGRKAEFCAKKLINWQQSGRQMQQVVTPKQAQSKKEGARNGASSGES	1	LysC-2	41.9	32	1	1		nohit
SEP067747	57	IERFTIASIAARSPIRRSLKEAPKNRCTPSCSTVMIAKAKERTSSKSAWLSSFWPRG	1	ArgC-2	50.46	16	1	1		nohit	NZ_CP015084.1	100	57	0	0	1	57	32644	32814	4.78e-32	112
SEP005265	24	IRFQIESRTCPGAILRGAHGKIRF	1	LysN-2	38.6	92	1	1	WP_162177786.1 RNA 2'-phosphotransferase [Deinococcus radiodurans]		NZ_CP015081.1	100	24	0	0	1	24	1184657	1184586	1.17e-11	52.4														WP_082865512.1	hypothetical protein [Deinococcus radiodurans]	hypothetical	95.238	21	1	0	1	21	8	28	0.000115	43.9
SEP045496	42	VPRPSGLSAGGWSRAVLWCWSRRRGWFRASAHSRRGSAAPTR	1	ArgC-2	38.69	19	1	1		nohit	NZ_CP015081.1	100	27	0	0	1	27	157764	157844	2.07e-12	55.5
SEP035933	32	LAAGAARESGRSAGDHARMAGVAPSGAGAVRT	1	LysC-2	29.97	31	1	1		nohit	NZ_CP015081.1	100	18	0	0	15	32	1587074	1587021	3.26e-06	37.4
SEP043759	71	LLRAHAAVAASQVYARLLRQPNIPRNQRRVHEPSNGILELILLHAVFNLVAHKIELFADAVVLPGVAMDAK	1	LysC-2	28.56	17	1	1		nohit
SEP023398	38	LNPVVSDSIRADASRKEDGFRGMEAQAVLSRLCWNGAE	1	Trypsin-1	38.65	53	1	1		nohit	NZ_CP015081.1	100	38	0	0	1	38	1930692	1930805	5.07e-21	79.7
SEP044492	57	LGLRARALAARALPGGGRRRGRARRVGGAADGGGGDFARHVAGVSLPRQQATEPRRA	1	Trypsin-2	36.05	14	1	1		nohit	NZ_CP015081.1	100	15	0	0	40	54	754248	754204	0.000336	33.1
SEP054117	100	LRGAGAGGLLLCGRNRRAVSQRGEHHARLYHHLHVPQAVRGGGPELQRTRHPFGGAGAGRAVKRRQEPIKRARGRWKTSSHVPRFLCCEGQKRRLGPLAL	2	Mirror-2; Mirror-1	43.45; 43.95	12; 12	1; 1	1; 1		nohit	NZ_CP015081.1	100	78	0	0	19	96	2363890	2364123	5.48e-38	131
SEP050776	12	ILKMPLGKVNAI	1	LysC-1	26.31	67	1	1		nohit
SEP007340	86	LRRELEWDFVRTGLDAPSPLAAQGPLPQGARVNIRKSRPSFRQSSLVLSPQLLGRWGTAHWPSSQPSAGASWPSMVSGAGCCSAQT	1	Trypsin-1	35.76	6	1	1		nohit	NZ_CP015081.1	100	86	0	0	1	86	2055032	2054775	9.41e-53	172
SEP012848	48	VRRGKHRSRQAAHVTARQYSARAARMVHSDAEKPVSRRPGRGPGASFA	1	Trypsin-2	36.11	31	1	1		nohit	NZ_CP015081.1	100	48	0	0	1	48	1414795	1414938	1.26e-25	93.2
SEP014801	94	LPVLGFSPLQHQGSRSPGAADEGEREGQRTPAQAARKEADAQESADRIGHWQAQAAGEGAAQVVDADAQASGDQQPRQRKHQQRRAEQTRKGQR	2	Trypsin-2; Trypsin-1	48.64; 40.84	7; 7	1; 1	1; 1		nohit	NZ_CP015081.1	100	51	0	0	1	51	149900	150052	2.97e-28	103
SEP014072	62	IQSEAVAGHAGLTPADSSPGAAPRRRAGAPGPSGPPVRRRPGRRGWGTSSAAATARAGTRWE	2	ArgC-1; ArgC-2	44.71; 38.42	21; 21	1; 1	1; 1		nohit
SEP010318	76	LAWATARYTTAPIFRSWGPMRRGEAGTSADRRTPTSPGPERALPRCPTGCRSRSDSGPNPEFVRSVLGPARLCADL	1	Mirror-1	45.03	11	1	1		nohit	NZ_CP015081.1	100	76	0	0	1	76	2007225	2006998	5.02e-45	150
SEP067924	86	IPSWPMAMPSSTAMVLNSFATPPAAAISPATSCPRSLRCTCPGTNWVNELTTAMIGFWKSPSVMPVARHRARAPAILRPSVVVLER	1	Trypsin-1	46.31	15	1	1		nohit	NZ_CP015081.1	100	86	0	0	1	86	1578426	1578169	1.7e-40	137														VVN49252.1	hypothetical protein PS647_06268 [Pseudomonas fluorescens]	hypothetical	79.07	86	18	0	1	86	148	233	5.3e-35	128
SEP038524	46	LVGCRCADTLLKRWLRLATVRSGLSFLPARQATRCGLPCRVCLCAG	1	ArgC-1	38.18	28	1	1		nohit	NZ_CP015082.1	100	46	0	0	1	46	107556	107693	2.17e-24	89.7
SEP026083	96	LRTRLTTLWAINSAASGMPASSQPSLPSSQLPSGRRASQDCAPLLGPCVFITWPGAVLGTAALAMPVTLAQAITLIPRSCASLVTMARGSKFFSSA	2	ArgC-2; ArgC-1	42.15; 50.67	8; 8	1; 1	1; 1		nohit	NZ_CP015081.1	100	88	0	0	9	96	312595	312858	4.04e-42	142
SEP046731	31	VAALALPAGLRHLGAGRGAGRRARRGAGPEQ	1	Trypsin-1	35.61	35	1	1		nohit
SEP060291	37	MKVRSSVKKMCDNCKVVRRHGRVLVICSNVKHKQRQG	11	LysN-2; LysC-1; Trypsin-1; Mirror-1; Mirror-2; Trypsin-3; LysN-1; LysC-2; ArgC-1; Trypsin-2; ArgC-2	106.70; 114.99; 63.60; 112.88; 105.94; 56.76; 113.26; 98.21; 372.12; 62.21; 359.67	27; 43; 24; 30; 30; 24; 27; 43; 100; 24; 100	2; 4; 1; 3; 3; 1; 3; 3; 25; 1; 30	2; 4; 1; 3; 3; 1; 3; 3; 25; 1; 30	WP_010888755.1 50S ribosomal protein L36 [Deinococcus radiodurans]		NZ_CP015081.1	100	37	0	0	1	37	595342	595232	5.85e-19	73.9	WP_010888755.1	50S ribosomal protein L36 [Deinococcus radiodurans]		100	37	0	0	1	37	1	37	2.65e-21	73.2	WP_010888755.1	50S ribosomal protein L36 [Deinococcus radiodurans]		100	37	0	0	1	37	1	37	2.3e-16	73.2
SEP010029	72	LPVADAPARAERTAPPHRRVAAPPAGLGIRALYLDLSAQGTADAGNIGTALAPTACSGQERQRGAAAPQTRL	1	Trypsin-1	52.22	15	1	1		nohit	NZ_CP015081.1	100	72	0	0	1	72	453064	452849	6.35e-30	107
SEP040232	75	MSENRQKMNKTYQRILSGLLLNAERDVRLARAGTDEAARAKANVRLETLRAALEIYAASHKLAYGERPWPREERT	7	LysC-2; Trypsin-1; Mirror-2; Trypsin-2; Mirror-1; ArgC-1; Trypsin-3	40.45; 130.74; 58.24; 109.94; 76.20; 55.36; 101.72	19; 43; 15; 43; 15; 19; 43	1; 3; 1; 3; 1; 1; 3	1; 3; 1; 3; 1; 1; 3	WP_010886878.1 hypothetical protein [Deinococcus radiodurans]	hypothetical	NZ_CP015081.1	100	75	0	0	1	75	2493470	2493246	4.16e-45	150	WP_162177746.1	hypothetical protein [Deinococcus radiodurans]	hypothetical	100	68	0	0	8	75	1	68	2.9e-45	136	WP_010886878.1	hypothetical protein [Deinococcus radiodurans]	hypothetical	100	75	0	0	1	75	1	75	7.14e-46	150
SEP063308	77	LWASNSSNTPLTLPSTWESSSRCRGNTSRKASIRPLMVGIIPEQSSRVPAAKVPMLTRAGTNSRVAIITPCSRCRRA	1	Chymotrypsin-2	36.2	9	1	1		nohit
SEP003604	42	LDARDFCGREARAPSAPDGPGVLRFTIFRVGNVSKSHSQSIF	1	Mirror-1	37.15	19	1	1		nohit	NZ_CP015081.1	97.619	42	1	0	1	42	1750124	1750249	5.2e-23	85.5														WP_149357977.1	hypothetical protein [Deinococcus radiodurans]	hypothetical	72.727	33	9	0	10	42	27	59	7.69e-07	50.1
SEP055466	26	IQQRHLGRVSPPLAARRAAGAGRAAP	1	Trypsin-1	36.8	31	1	1		nohit
SEP047655	96	MIDAAQIDHLTALARLELSPAERRTMQQDLTRMLGYFEQLGRVPTEGVQEMQRPVSLVNVLRDDAPGETFPSGVVSALAPETQDGFIRVPRTVDTE	10	Chymotrypsin-2; Mirror-2; Mirror-1; Trypsin-3; LysN-1; LysN-2; Trypsin-1; ArgC-1; Trypsin-2; ArgC-2	130.73; 142.87; 134.20; 120.54; 79.41; 97.03; 221.47; 192.00; 139.40; 158.66	25; 54; 54; 40; 16; 16; 82; 44; 40; 36	2; 5; 5; 4; 1; 1; 6; 6; 4; 6	2; 5; 5; 4; 1; 1; 6; 6; 4; 6	WP_010887918.1 Asp-tRNA(Asn)/Glu-tRNA(Gln) amidotransferase subunit GatC [Deinococcus radiodurans]		NZ_CP015081.1	100	96	0	0	1	96	1437955	1437668	1.18e-60	196	WP_010887918.1	Asp-tRNA(Asn)/Glu-tRNA(Gln) amidotransferase subunit GatC [Deinococcus radiodurans]		100	96	0	0	1	96	1	96	4.1e-67	193	WP_010887918.1	Asp-tRNA(Asn)/Glu-tRNA(Gln) amidotransferase subunit GatC [Deinococcus radiodurans]		100	96	0	0	1	96	1	96	3.55e-62	193
SEP003851	77	MAASPWAARARRRWRSPGWRSAEVEVRKEAGPRARLLFCLCCGLLRRHSRHLEQFSELRVRRNSTATRSILCFAALQ	2	Chymotrypsin-1; Chymotrypsin-2	38.69; 33.57	13; 13	1; 1	1; 1	WP_010887829.1 hypothetical protein [Deinococcus radiodurans]	hypothetical	NZ_CP015082.1	100	55	0	0	23	77	238442	238278	2e-20	80.1	WP_010887829.1	hypothetical protein [Deinococcus radiodurans]	hypothetical	78.571	28	2	1	51	74	30	57	3.61e-07	40	WP_081816051.1	hypothetical protein [Deinococcus radiodurans]	hypothetical	97.368	38	1	0	40	77	1	38	6.48e-17	77.4
SEP019027	95	VSHYDILQAPVISEKAYSAMERGVYSFWVSPKATKTEIKDAIQQAFGVRVIGISTMNVPGKRKRVGRFIGQRNDRKKAIVRLAEGQSIEALAGQA	2	Chymotrypsin-1; Chymotrypsin-2	274.67; 275.44	74; 71	18; 17	18; 17	WP_010886958.1 50S ribosomal protein L23 [Deinococcus radiodurans]		NZ_CP015081.1	100	95	0	0	1	95	2411667	2411383	1.38e-59	192	WP_010886958.1	50S ribosomal protein L23 [Deinococcus radiodurans]		98.947	95	1	0	1	95	1	95	7.04e-67	192	WP_010886958.1	50S ribosomal protein L23 [Deinococcus radiodurans]		98.947	95	1	0	1	95	1	95	6.11e-62	192
SEP006370	93	IMALRHKSAQKRHRQSLKRRAINRAKKSTIKTFSKKALVAAQGGAEDATAMQQRAESLIDKAAKGSTLHKNAAARKKSRLAKAINKAKAAQQA	13	Mirror-1; Mirror-2; Chymotrypsin-2; LysN-1; Trypsin-3; Chymotrypsin-1; LysC-1; LysN-2; Trypsin-1; Trypsin-2; ArgC-1; ArgC-2; LysC-2	238.04; 225.34; 220.34; 306.86; 209.39; 215.91; 265.71; 268.04; 255.86; 223.40; 525.14; 478.57; 277.89	30; 31; 53; 31; 28; 63; 32; 31; 28; 28; 74; 78; 32	12; 10; 10; 7; 5; 12; 10; 8; 7; 5; 44; 54; 11	12; 10; 10; 7; 5; 12; 10; 8; 7; 5; 44; 54; 11	WP_010887951.1 30S ribosomal protein S20 [Deinococcus radiodurans]		NZ_CP015081.1	100	69	0	0	1	69	1403315	1403521	3.37e-39	134	WP_010887951.1	30S ribosomal protein S20 [Deinococcus radiodurans]		100	92	0	0	2	93	1	92	1.02e-58	171	WP_010887951.1	30S ribosomal protein S20 [Deinococcus radiodurans]		100	92	0	0	2	93	1	92	8.8e-54	171
SEP007348	95	MDMQALRGHRQAIDALARRHGVADLRVFGSTVRGTASPQSDLDLLVRLETGRSLLDRAAFRADLQDLLGLPVDVVNPATLHPLIRDRIQREAQPL	8	ArgC-1; Trypsin-2; ArgC-2; Trypsin-1; Chymotrypsin-2; Mirror-2; Mirror-1; Trypsin-3	94.50; 79.69; 113.47; 78.08; 68.75; 62.37; 64.78; 92.70	27; 23; 42; 15; 16; 15; 15; 23	4; 2; 4; 1; 1; 1; 1; 2	4; 2; 4; 1; 1; 1; 1; 2	WP_010888441.1 nucleotidyltransferase [Deinococcus radiodurans]		NZ_CP015081.1	100	95	0	0	1	95	890859	890575	2.01e-56	183	WP_010888441.1	nucleotidyltransferase [Deinococcus radiodurans]		100	95	0	0	1	95	1	95	2.04e-63	183	WP_010888441.1	nucleotidyltransferase [Deinococcus radiodurans]		100	95	0	0	1	95	1	95	1.77e-58	183
SEP014041	89	MTNRYGDEPLGKSVEQVQRESGNLVNSPVEGEARREQENAEMLVVPAVPNANQTGTPAVAVNPGALVEPGSGADDGRAQSVSDGETENA	2	Trypsin-1; Trypsin-2	53.22; 82.43	17; 17	1; 1	1; 1	WP_010888071.1 hypothetical protein [Deinococcus radiodurans]	hypothetical	NZ_CP015081.1	100	89	0	0	1	89	1289393	1289127	7.43e-54	176	WP_010888071.1	hypothetical protein [Deinococcus radiodurans]	hypothetical	100	89	0	0	1	89	1	89	6.01e-60	174	WP_010888071.1	hypothetical protein [Deinococcus radiodurans]	hypothetical	100	89	0	0	1	89	1	89	5.21e-55	174
SEP056972	86	IAPDGPVPRGPRQGRRRLVRPGDRGERHRLSACQRAETDRRGGPGDLDHAVFAGCQILRRAGGAGAVQAAALSGGQEWASVTARPA	2	Trypsin-2; Trypsin-1	36.23; 44.90	10; 10	1; 1	1; 1		nohit	NZ_CP015081.1	100	59	0	0	28	86	566539	566363	1.3e-22	87
SEP044721	56	LRRFFSSAARDVCVSSSSSVSVCRVKLVFTSPVPGRPPTIFSTRATQLAQSMPSTK	2	ArgC-2; ArgC-1	58.24; 39.05	12; 12	1; 1	1; 1		nohit	NZ_CP015082.1	100	56	0	0	1	56	182387	182554	2.75e-15	64.3
SEP062739	94	ISAAPTRKTGSDSSLPPANPTTAPSAPTVKARPSPSRRPRASISAPNSPAESAADVLMRVDGSPTSDSKPRLPTTSAARMVLTLTAPVARACAA	2	Trypsin-3; Chymotrypsin-2	47.49; 52.28	9; 9	1; 1	1; 1		nohit	NZ_CP015081.1	100	94	0	0	1	94	678956	678675	1.29e-26	98.6
SEP040732	86	MTTHAYNLKLQAQGRIVVPTDVRTELGVQEGDELILVKEDFGYRMTSRRLLAESLYGSLKKAEGDERDFTQELLDERQAEAKEKGW	13	LysC-2; ArgC-2; Trypsin-2; ArgC-1; Trypsin-1; LysC-1; Chymotrypsin-1; LysN-2; LysN-1; Trypsin-3; Mirror-1; Mirror-2; Chymotrypsin-2	184.45; 227.53; 216.56; 235.10; 243.61; 164.11; 166.30; 152.34; 181.04; 210.54; 140.89; 168.92; 193.94	51; 59; 63; 70; 63; 51; 50; 38; 48; 60; 50; 50; 58	7; 5; 8; 6; 8; 5; 4; 4; 8; 8; 7; 7; 7	7; 5; 8; 6; 8; 5; 4; 4; 8; 8; 7; 7; 7	WP_081816091.1 AbrB/MazE/SpoVT family DNA-binding domain-containing protein [Deinococcus radiodurans]		NZ_CP015083.1	100	86	0	0	1	86	74303	74560	1.82e-53	174	WP_081816091.1	MULTISPECIES: AbrB/MazE/SpoVT family DNA-binding domain-containing protein [Bacteria]		100	86	0	0	1	86	1	86	3.68e-60	174	WP_081816091.1	MULTISPECIES: AbrB/MazE/SpoVT family DNA-binding domain-containing protein [Bacteria]		100	86	0	0	1	86	1	86	3.19e-55	174
SEP056480	60	IGPEPGRLPSRRAGRRPLRGYRARSGSWGRRGSAPDYAAGKRGAAAASAGRAAARRGGDR	1	ArgC-1	37.09	12	1	1		nohit
SEP018927	15	MQELLEKLASLREYL	1	LysC-2	35.59	47	1	1	WP_149357985.1 peptide chain release factor 2 [Deinococcus radiodurans]		NZ_CP015081.1	100	15	0	0	1	15	2549320	2549364	0.00011	32	WP_149357985.1	peptide chain release factor 2 [Deinococcus radiodurans]		100	15	0	0	1	15	1	15	0.000207	30.8
SEP033885	56	VLRSSRHKRNLGSGKIMETVRFAFGAFSSSFSCPCPHHFSTCCHSSGVMPAACTSE	1	Trypsin-1	35.39	14	1	1		nohit
SEP028917	65	MPVLTPTMSSMFSVSGVWRGWPRYFSSSLSVTFARLVLPVAMLRATLRATVPISRSRLRTPASRV	1	Trypsin-1	40.25	11	1	1		nohit	NZ_CP015081.1	100	65	0	0	1	65	2377389	2377583	2.8e-35	121														KJU83314.1	conserved hypothetical protein, membrane [Candidatus Magnetobacterium bavaricum]	hypothetical	50	64	32	0	2	65	159	222	0.000202	47.8
SEP028013	84	MPHYQAKIYVTLRPSILDPQGRTVERALSHLNHDNVGSVRIGKYIELNLSGEKADVEAQLKDIVENVLSNPIMEDARWELEEVQ	13	Trypsin-1; LysN-2; LysC-1; Chymotrypsin-1; Trypsin-3; LysN-1; Chymotrypsin-2; Mirror-1; Mirror-2; LysC-2; ArgC-2; ArgC-1; Trypsin-2	226.15; 166.72; 130.34; 131.14; 182.42; 178.09; 150.35; 180.27; 224.79; 176.06; 175.76; 198.36; 173.77	65; 61; 55; 21; 75; 61; 56; 68; 79; 64; 21; 39; 64	6; 4; 3; 3; 7; 4; 5; 6; 9; 5; 3; 4; 6	6; 4; 3; 3; 7; 4; 5; 6; 9; 5; 3; 4; 6	WP_010886870.1 MULTISPECIES: phosphoribosylformylglycinamidine synthase subunit PurS [Bacteria]		NZ_CP015081.1	100	84	0	0	1	84	2498506	2498757	6.97e-53	172	WP_010886870.1	MULTISPECIES: phosphoribosylformylglycinamidine synthase subunit PurS [Bacteria]		100	84	0	0	1	84	1	84	1.6e-59	172	WP_010886870.1	MULTISPECIES: phosphoribosylformylglycinamidine synthase subunit PurS [Bacteria]		100	84	0	0	1	84	1	84	1.39e-54	172
SEP045438	28	LSSTRPLSSPVILTRVPVRRLRSSSSCR	1	Trypsin-2	39.68	39	1	1		nohit	NZ_CP015081.1	100	18	0	0	1	18	64389	64336	2.73e-05	34.7
SEP035346	60	IKSRAQRPPGRLECKKKKQRPERKQICFSVGAGLLAKNLRAPRLSRMPASSLTTFASKPA	1	ArgC-2	38.37	23	1	1		nohit																									WP_143503651.1	hypothetical protein [Pseudomonas sp. ATCC PTA-122608]	hypothetical	87.097	31	4	0	30	60	26	56	4.91e-07	52.8
SEP067970	72	MVCRSAAARRTGSPGPPPAPTRRARRRARGGPHHPQRSRRRAARRSGRPRVTGRSPRRRPRRGSATRPARGR	1	ArgC-1	40.16	12	1	1		nohit
SEP016963	13	MNKSPPAGKGFFV	1	LysC-1	28.39	69	1	1		nohit	NZ_CP015081.1	100	13	0	0	1	13	2177805	2177843	0.000682	29.6
SEP035685	63	VAATAMKGLRFRPGELRRSEVPRTNLLPGAGQPARARREDRWRAWLLVGLSVCLLALLGVTLL	3	ArgC-1; Trypsin-3; Trypsin-1	68.99; 43.61; 42.87	30; 19; 19	2; 1; 1	2; 1; 1	WP_162177673.1 hypothetical protein [Deinococcus radiodurans]	hypothetical	NZ_CP015081.1	100	33	0	0	1	33	1058909	1058811	3.93e-16	67.4	WP_162177673.1	hypothetical protein [Deinococcus radiodurans]	hypothetical	100	58	0	0	6	63	1	58	1.86e-36	113	WP_010888277.1	hypothetical protein [Deinococcus radiodurans]	hypothetical	98.413	63	1	0	1	63	1	63	2.2e-34	120
SEP034520	97	LEPCRAPGAGGVGSWRRDLRAAADGPAARALRAGGRVERRRLSRPFVNEVKSHLSLQGLRKAQKKRTWDRYAGARHRPDLPRLTVKESAVRSGCRSG	1	Chymotrypsin-1	37.88	8	1	1		nohit	NZ_CP015081.1	100	97	0	0	1	97	545082	545372	8e-37	127
SEP069982	42	LGLAGPGRRHRRAPRLAATHLDQRTEGRGRQRDGPSRRGRRQ	1	Trypsin-1	35.56	29	1	1		nohit
SEP023677	95	MLKPLGDRVLVEIIEEAEQKTAGGLYVPDSAKEKSQRGKVVAVGTGKTLDNGTKVAMEVKEGDTVYFAKYGGTEVSLEGKNYSLLSERDLLAIVE	13	LysC-2; ArgC-1; Trypsin-2; ArgC-2; LysN-2; LysC-1; Chymotrypsin-1; Trypsin-1; Chymotrypsin-2; Mirror-1; Mirror-2; Trypsin-3; LysN-1	318.96; 290.75; 249.32; 232.18; 266.82; 244.18; 286.37; 327.71; 307.88; 221.53; 224.66; 232.53; 286.71	77; 65; 88; 73; 75; 72; 95; 91; 93; 87; 87; 88; 83	13; 12; 14; 14; 15; 10; 24; 20; 24; 12; 15; 13; 15	13; 12; 14; 14; 15; 10; 24; 20; 24; 12; 15; 13; 15	WP_010887251.1 co-chaperone GroES [Deinococcus radiodurans]		NZ_CP015081.1	100	95	0	0	1	95	2107711	2107427	1.14e-57	187	WP_010887251.1	co-chaperone GroES [Deinococcus radiodurans]		100	95	0	0	1	95	1	95	1.31e-64	186	AAF10185.1	chaperonin [Deinococcus radiodurans R1]		100	95	0	0	1	95	26	120	1.1e-59	187
SEP009950	58	LLPTLSRLSVTFCPVTCLRHWCSSWYLRIPPLHQEFQLPLQRSRNPVSSPSPRLSPGL	1	Trypsin-1	37.81	12	1	1		nohit	NZ_CP015081.1	100	41	0	0	1	41	438493	438371	5.01e-22	83.6														EDM97733.1	hypothetical protein BACCAP_04476 [Pseudoflavonifractor capillosus ATCC 29799]	hypothetical	69.643	56	17	0	1	56	1	56	7.62e-17	76.3
SEP058922	91	VARPLAHLGGGLVGKRHRQNLAGMHPVMPDEVRDAVNQRARLAAARPGNHERGASEMVGSLRLGGVEGLEQVGAGGRSHRKSLAGAVLPGA	2	Mirror-1; Trypsin-3	41.24; 55.32	9; 12	1; 1	1; 1		nohit	NZ_CP015081.1	100	91	0	0	1	91	919833	920105	8.38e-53	173														KGX95450.1	hypothetical protein X997_5532 [Burkholderia pseudomallei A79C]	hypothetical	40.299	67	40	0	1	67	42	108	0.000357	46.6
SEP013746	93	IPMIDKQQVISDNAAGANDTGSTAVQVALLTARINNLAGHLQTNKKDKAGQRGLQLMNGQRRRLLKYLERTDYDAYIALTDKLGIRRGQRIVR	9	LysC-2; Trypsin-2; LysN-2; LysC-1; Trypsin-1; Mirror-1; Mirror-2; Trypsin-3; LysN-1	333.93; 345.71; 272.16; 310.45; 374.00; 224.15; 265.62; 306.69; 279.70	80; 71; 43; 80; 71; 66; 66; 70; 43	29; 25; 9; 30; 22; 16; 17; 23; 8	29; 25; 9; 30; 22; 16; 17; 23; 8	WP_010886986.1 30S ribosomal protein S15 [Deinococcus radiodurans]		NZ_CP015081.1	100	93	0	0	1	93	2386114	2385836	6.73e-57	184	WP_010886986.1	30S ribosomal protein S15 [Deinococcus radiodurans]		100	91	0	0	3	93	1	91	6.08e-62	179	WP_010886986.1	30S ribosomal protein S15 [Deinococcus radiodurans]		100	91	0	0	3	93	1	91	5.28e-57	179
SEP056050	78	IPPRWVYPFSMQTELNVTGMSCGHCVKAVEGALKAVPGVEGVQVSLEGGKATVQGDADAQALIAAVKEEGYGAEVAGQ	11	LysC-2; Trypsin-2; LysN-2; Chymotrypsin-1; LysC-1; Trypsin-1; Chymotrypsin-2; Mirror-1; Mirror-2; Trypsin-3; LysN-1	183.16; 175.08; 214.91; 128.57; 176.74; 183.47; 129.71; 174.30; 162.92; 153.88; 187.57	78; 78; 58; 49; 78; 78; 58; 78; 78; 78; 37	4; 4; 4; 3; 4; 4; 4; 5; 5; 4; 3	4; 4; 4; 3; 4; 4; 4; 5; 5; 4; 3	WP_010889077.1 heavy-metal-associated domain-containing protein [Deinococcus radiodurans]		NZ_CP015081.1	100	78	0	0	1	78	276132	276365	1.8e-47	157	WP_010889077.1	heavy-metal-associated domain-containing protein [Deinococcus radiodurans]		100	68	0	0	11	78	1	68	1.23e-43	132	WP_010889077.1	heavy-metal-associated domain-containing protein [Deinococcus radiodurans]		100	68	0	0	11	78	1	68	1.07e-38	132
SEP001829	88	LERARRARHPASAGPQWPDPAGTGAGVCPHPRVDLQRGLPYSARPQPVSRRCPQLREGLGTEPLQQRAVQHGVARRQELEEEVKRTMQ	1	Chymotrypsin-2	55.41	12	1	1		nohit	NZ_CP015082.1	100	88	0	0	1	88	360341	360078	5.95e-53	173
SEP036641	95	VFMTQYTNPDVIGDSPAWLSFIWIAFGISLTLMIIGIYYLPVDWWIKGYLYMGTLFLTASTLTLSKSLRDRHEYERLVNRVKNARTEQVLSKYEG	2	LysC-2; LysC-1	73.44; 57.86	27; 27	2; 2	2; 2	WP_034349694.1 hypothetical protein [Deinococcus radiodurans]	hypothetical	NZ_CP015081.1	100	95	0	0	1	95	1619093	1619377	8.59e-50	164	WP_034349694.1	hypothetical protein [Deinococcus radiodurans]	hypothetical	100	93	0	0	3	95	1	93	1.08e-66	192	WP_010887737.1	hypothetical protein [Deinococcus radiodurans]	hypothetical	98.947	95	1	0	1	95	1	95	8.46e-63	194
SEP037052	85	LTLWCFTSVMEVLCKKPGSSMKKAVSRSQLPSKLCRWNPIRKVFGSLHYRRWRSIKCSTLCRSTHWIASISMPKQPGTPALRDVA	1	Trypsin-1	56.85	9	1	1		nohit	NZ_CP015083.1	100	85	0	0	1	85	181171	180917	5.88e-53	173
SEP067986	79	LCRLISCLDLCSRSPPCCRPTTSVKSPRTRSVDRRPASRRTGWRWRPSPWSSAPWRSGGSSVTKAARVEECRASPPHPR	1	ArgC-1	39.31	11	1	1		nohit	NZ_CP015082.1	100	79	0	0	1	79	111894	112130	1.3e-26	97.8
SEP009749	80	MNTDQIKEHMPIICADGKNHGEVDHLDGEYIKIAKDAQGQHHWLPLSAVDHVDEHVHLKLSHEQVHQQMLSEDPHPEHRK	7	Trypsin-1; LysC-2; Chymotrypsin-1; Trypsin-3; LysN-1; Chymotrypsin-2; Trypsin-2	195.13; 262.61; 202.25; 135.78; 199.57; 201.86; 135.10	86; 88; 44; 56; 45; 44; 56	5; 5; 6; 3; 4; 6; 3	5; 5; 6; 3; 4; 6; 3	WP_010887989.1 DUF2171 domain-containing protein [Deinococcus radiodurans]		NZ_CP015081.1	100	80	0	0	1	80	1366717	1366956	2.37e-49	162	WP_010887989.1	DUF2171 domain-containing protein [Deinococcus radiodurans]		100	80	0	0	1	80	1	80	2.25e-55	162	WP_010887989.1	DUF2171 domain-containing protein [Deinococcus radiodurans]		100	80	0	0	1	80	1	80	1.95e-50	162
SEP030046	26	IIWSAASAAKMASCPRLGGLSMRATS	1	Mirror-2	37.45	27	1	1		nohit	NZ_CP015082.1	100	26	0	0	1	26	104533	104456	2.73e-11	51.2
SEP071020	51	LFDPLPRGDSESCEAEGLPKAGVRGLYSVKWSRPGGRGAARFLRSTLSHAL	1	LysC-2	28.64	29	1	1		nohit	NZ_CP015081.1	100	51	0	0	1	51	2336194	2336042	4.1e-29	103
SEP046118	88	LSTTASVRSGWSSKKPSTANSSCISWSKYCSSVRWVMGRLWQRARRAKNPCTGAGVRIGFGDHGGSFHPSGTPSRSPSGSRRTTTGRK	1	ArgC-1	35.47	12	1	1		nohit	NZ_CP015081.1	100	68	0	0	1	68	649240	649443	4.02e-31	111
SEP000879	70	MKLKMSDLMILLGYASIGYSAYRYFTASDDDSKRDALFVGQWAPTFFILGVGAENREYRKQNTLALDANA	7	ArgC-1; Chymotrypsin-2; Mirror-1; Trypsin-2; ArgC-2; LysN-2; Trypsin-1	169.04; 159.63; 154.20; 109.01; 137.31; 104.45; 103.47	36; 36; 43; 16; 31; 16; 29	3; 5; 4; 1; 2; 1; 2	3; 5; 4; 1; 2; 1; 2	WP_010889188.1 hypothetical protein [Deinococcus radiodurans]	hypothetical	NZ_CP015081.1	100	70	0	0	1	70	163102	163311	1.58e-43	145	WP_010889188.1	hypothetical protein [Deinococcus radiodurans]	hypothetical	100	70	0	0	1	70	1	70	1.18e-48	144	WP_010889188.1	hypothetical protein [Deinococcus radiodurans]	hypothetical	100	70	0	0	1	70	1	70	1.02e-43	144
SEP071182	41	ISPSLSSVVFFLKKAIRPVCKSFGYSKRMGFICLAKVLASR	1	Trypsin-3	35.81	22	1	1		nohit
SEP021339	90	LTPMRLTALVSGHVQGVGYRLFVQRYARDLGLHGYAENLSDGKVEVIAEGDEDALNRLLHWLRRGPPHARVQAVDTQYSEETGLREFHIY	7	Mirror-2; Trypsin-2; Mirror-1; Chymotrypsin-2; Trypsin-3; Chymotrypsin-1; Trypsin-1	182.79; 185.85; 193.25; 123.69; 148.28; 136.98; 250.68	61; 78; 62; 24; 61; 24; 78	6; 6; 7; 3; 5; 3; 8	6; 6; 7; 3; 5; 3; 7	WP_010887574.1 MULTISPECIES: acylphosphatase [Bacteria]		NZ_CP015081.1	100	90	0	0	1	90	1783598	1783867	6.78e-57	184	WP_010887574.1	MULTISPECIES: acylphosphatase [Bacteria]		100	87	0	0	4	90	1	87	2.09e-61	178	WP_010887574.1	MULTISPECIES: acylphosphatase [Bacteria]		100	87	0	0	4	90	1	87	1.81e-56	178
SEP013386	52	LPQANGPLGEASCAGTRKPKVAGPAGPTRCRGDAALAEPDATGASARDWRQL	1	ArgC-1	35.43	60	1	1		nohit	NZ_CP015083.1	100	52	0	0	1	52	87430	87275	7.61e-29	102
SEP009558	28	VPRGTWQRKKARARKAPRRRAPEFDPRA	1	ArgC-1	55.23	25	1	1		nohit
SEP033100	79	IPHAPSTLLVPGSSRLRPARRGGRSAGRNRRRPLHGAARPAAGRTGGKGRRTRRPRPYAGLRGGGRSTRRIAGRGRPHP	1	Trypsin-3	39.96	13	1	1		nohit	NZ_CP015081.1	100	79	0	0	1	79	274270	274034	0.000218	34.7
SEP054429	72	VTCLAHFDGTDAVQALGEGSGELLRHMLHDDDTGAVHRQLTQHHLQGLGATGGGAQRHHPVGGGQMNGRCPF	1	Mirror-2	56.36	18	1	1		nohit
SEP046586	92	LAFLTLYPCGTRRAAPQRGPCEARGEGVGGLFLSNALSSGYGAPTMNALGRAEKGLGLLHGSTTPRVFNWQTSNPALKRRQVVSAERSAPLL	1	Chymotrypsin-1	49.14	9	1	1		nohit	NZ_CP015081.1	79.775	89	8	2	1	89	1893409	1893173	2.02e-35	123
SEP016078	92	MSSRSRRVMPSRFRLDRVVNGSRLLRSPTGKGRQVGPVYYRGPRHEAAEIRGRGQKGTTSPRCRPSSFILRSSRRQPHAQDPFSRPQHFLSR	1	Mirror-1	46.44	8	1	1		nohit	NZ_CP015081.1	100	78	0	0	15	92	70751	70984	1.01e-46	155
SEP047158	53	ILGAGRHHLLRQHRRQWAENRSKCHCPPRRAPRTGPALPRLFRQPAEKVRSFK	1	ArgC-2	34.04	13	1	1		nohit	NZ_CP015082.1	100	53	0	0	1	53	333498	333656	2.28e-22	84.3
SEP049266	94	MRGMDRTLDIAHQIDLTGFPAGVTVTHEQASEGVLLRAEQGGRGLELWLTTDAMKMYGPGPAVAMALSHLKQAVEAGLPEKEDGAYHRAVFLGD	11	LysC-2; Trypsin-2; Trypsin-1; LysC-1; Chymotrypsin-1; LysN-2; LysN-1; Trypsin-3; Mirror-1; Mirror-2; Chymotrypsin-2	175.09; 170.12; 243.04; 147.44; 137.13; 92.49; 118.03; 170.79; 62.39; 77.35; 124.85	41; 68; 81; 41; 26; 19; 19; 68; 22; 11; 26	3; 3; 5; 3; 2; 2; 2; 3; 2; 1; 2	3; 3; 5; 3; 2; 2; 2; 3; 2; 1; 2	WP_165439358.1 hypothetical protein [Deinococcus radiodurans]	hypothetical	NZ_CP015081.1	100	94	0	0	1	94	807973	807692	4.67e-59	191	WP_165439358.1	hypothetical protein [Deinococcus radiodurans]	hypothetical	100	91	0	0	4	94	1	91	4.89e-64	185	WP_010888531.1	hypothetical protein [Deinococcus radiodurans]	hypothetical	100	94	0	0	1	94	1	94	1.8e-61	191
SEP000316	88	LPGKLADCAGQNPLRCELFLVEGDSAGGSAKQARDKEFQAIMPLRGKILNTWEVDGSEVLASQEVHDIAVAVGIDPGSSDLSGLRYGK	1	LysC-1	38.44	25	1	1	WP_010887551.1 type IIA DNA topoisomerase subunit B [Deinococcus radiodurans]		NZ_CP015081.1	50	94	41	2	1	88	1814086	1813805	2.34e-24	92	WP_010887551.1	type IIA DNA topoisomerase subunit B [Deinococcus radiodurans]		50	94	41	2	1	88	422	515	2.05e-24	91.7	PZR42077.1	DNA topoisomerase IV subunit B, partial [Pseudomonas oleovorans]		98.864	88	1	0	1	88	399	486	1.67e-52	181
SEP014340	59	LPPQRPASAPPSRGNSGPTPTGCSAGSRSGAGRPRRRPPGCSAPTRASSSSTAPLSTVA	1	ArgC-1	35.43	19	1	1		nohit
SEP007424	48	IRLLGGDGQKIASYTGIVKLMHRLGRFPIAAPLPRAPATPGCTSRTRA	1	ArgC-1	34.82	21	1	1		nohit	NZ_CP015081.1	100	48	0	0	1	48	615905	615762	6.91e-27	97.1
SEP054679	85	VWARCCLSARTPAPVVCAGRWRTPGTALFVMSASAAWTLANMASTPCSLGTTECRWPSPRATTWRWAKSAPNWARESKRWRSRKG	1	LysC-2	48.22	19	1	1		nohit	NZ_CP015081.1	100	85	0	0	1	85	853786	854040	3.58e-49	162
SEP045159	38	VTSSSSPQISVLGRPGGSTNSAGRLSAPSAVSKSEALT	1	Trypsin-3	44.41	61	1	1		nohit	NZ_CP015081.1	100	38	0	0	1	38	1516467	1516580	9.7e-18	70.5
SEP040866	100	LPGRRAARGPLQAAEGAKQRAFARAVGAEQHHDFAGLHGEVDAVERREVAVFDAQVADFKHGRPPRPERCPVARPAPAPDPSARRGRASRGRLRPPPGRG	1	Chymotrypsin-2	34.66	8	1	1		nohit	NZ_CP015081.1	100	62	0	0	1	62	2440531	2440716	1.01e-24	93.6														KDV07255.1	hypothetical protein BF16_01235 [Brucella suis 1330]	hypothetical	47.5	40	21	0	19	58	25	64	0.000558	45.1
SEP030532	63	MKKPGLGPDFGERRISRDGGRGRSRSGLGSRRPRPGFPRCRPGANRHPCRVPCQAPRPIGRRR	1	Trypsin-2	46.13	19	1	1		nohit																									SVJ60866.1	Uncharacterised protein [Klebsiella pneumoniae]	Uncharacterised	98.413	63	1	0	1	63	286	348	5.03e-32	122
SEP031812	65	LPGAGLVVGRARRALVVGNAPGIVRHVAERPRRAHHRQHPPVAQQGALGLVYRHAVTASPGPARS	2	Trypsin-1; Trypsin-3	52.94; 52.64	25; 25	1; 1	1; 1		nohit	NZ_CP015081.1	100	47	0	0	19	65	2385320	2385180	9.74e-15	63.5
SEP052033	78	MKLLKTVAVVAALALPVAASAQDTNNTTGTTQTTTTTTTEKRGFDWGWLGLLGLAGLLGLGRQQPAPTVHTTTTTTRR	11	Trypsin-3; Chymotrypsin-2; Mirror-2; Mirror-1; Trypsin-1; Chymotrypsin-1; LysC-1; ArgC-2; ArgC-1; Trypsin-2; LysC-2	173.23; 89.58; 134.73; 96.40; 195.09; 115.99; 113.19; 264.88; 302.75; 179.46; 140.71	47; 28; 19; 19; 46; 31; 26; 63; 60; 49; 27	7; 2; 3; 2; 5; 3; 2; 14; 16; 6; 4	7; 2; 3; 2; 5; 3; 2; 14; 16; 6; 4	WP_010887710.1 WGxxGxxG-CTERM domain-containing protein [Deinococcus radiodurans]													WP_010887710.1	WGxxGxxG-CTERM domain-containing protein [Deinococcus radiodurans]		100	78	0	0	1	78	1	78	6.03e-50	148	WP_010887710.1	WGxxGxxG-CTERM domain-containing protein [Deinococcus radiodurans]		100	78	0	0	1	78	1	78	5.23e-45	148
SEP022978	78	MPHVITSPCIGVKDQACTEVCPVECIYEGGEQFFIHPDECIDCGACVPACPVSAIFPEEDVPDGEQDFIVKNSAHFGL	9	Trypsin-2; LysC-2; Trypsin-3; LysN-1; Mirror-2; Mirror-1; Trypsin-1; LysN-2; LysC-1	80.10; 109.91; 64.36; 120.18; 117.04; 114.03; 61.81; 119.43; 104.77	15; 24; 15; 24; 51; 51; 15; 24; 24	1; 2; 1; 3; 3; 3; 1; 3; 2	1; 2; 1; 3; 3; 3; 1; 3; 2	WP_027480082.1 ferredoxin family protein [Deinococcus radiodurans]		NZ_CP015081.1	100	78	0	0	1	78	397642	397409	1.84e-48	160	WP_027480082.1	ferredoxin family protein [Deinococcus radiodurans]		100	78	0	0	1	78	1	78	3.6e-53	156	WP_010888956.1	ferredoxin family protein [Deinococcus radiodurans]		100	78	0	0	1	78	46	123	5.92e-49	159
SEP011181	96	MDMKKLMKQMQQAQVAAGKIQDELAAQSVEGTASGLVTVQMNGHGKVTSLKIKPEAVDGDDVEALEDLILAAINDAAEKAEGLQREATAGLGLPGF	7	Trypsin-3; LysN-1; Mirror-1; Mirror-2; Trypsin-1; LysC-1; Chymotrypsin-1	133.41; 117.12; 119.68; 104.15; 182.68; 106.96; 135.17	64; 23; 24; 12; 51; 29; 38	4; 2; 2; 2; 3; 3; 3	4; 2; 2; 2; 3; 3; 3	WP_010886845.1 YbaB/EbfC family nucleoid-associated protein [Deinococcus radiodurans]		NZ_CP015081.1	100	77	0	0	20	96	2521394	2521624	2.81e-45	152	WP_010886845.1	YbaB/EbfC family nucleoid-associated protein [Deinococcus radiodurans]		100	96	0	0	1	96	1	96	4.65e-65	187	WP_010886845.1	YbaB/EbfC family nucleoid-associated protein [Deinococcus radiodurans]		100	96	0	0	1	96	1	96	4.04e-60	187
SEP057491	79	VAGNQPRPAPGQRDAPGNVLRPDVLLPPLAESEPVPLAGRAGAVPHRRQHPPRRRHHGRLGTQRGAGHREGPDAEALEM	1	ArgC-1	58.75	11	1	1		nohit	NZ_CP015081.1	100	79	0	0	1	79	2631145	2631381	3.17e-33	116
SEP031126	53	LSLPIRPPRALAFSMAWEIANRRSRPRRNFGLSVSSASGKTWRVMALVMRKTS	1	ArgC-2	42.08	43	1	1		nohit
SEP045589	83	MTNDISGRIAEDLKNRLAQEGEHLQVKDKDGEHVGTVDHFDGNQLKLTRDDSTDGQHHYVALSQVESMDNVAVYLNVSRNDIK	11	ArgC-1; Trypsin-2; ArgC-2; Chymotrypsin-2; Mirror-2; Trypsin-3; LysN-1; LysN-2; Chymotrypsin-1; LysC-1; Trypsin-1	265.20; 239.63; 295.89; 273.33; 225.67; 244.31; 315.91; 272.50; 279.92; 277.25; 265.65	70; 82; 71; 92; 53; 61; 37; 37; 76; 55; 82	11; 10; 18; 20; 6; 10; 10; 8; 17; 13; 11	11; 10; 18; 20; 6; 10; 10; 8; 17; 13; 11	WP_010887904.1 DUF2171 domain-containing protein [Deinococcus radiodurans]		NZ_CP015081.1	100	83	0	0	1	83	1450843	1451091	1.67e-51	169	WP_010887904.1	DUF2171 domain-containing protein [Deinococcus radiodurans]		100	83	0	0	1	83	1	83	5.7e-58	169	WP_010887904.1	DUF2171 domain-containing protein [Deinococcus radiodurans]		100	83	0	0	1	83	1	83	4.95e-53	169
SEP046667	79	MALMAFAELPPELSRQLEALGGQLVWRIGKDELSDNVVVRLGYASATPRFAHLPRLRSAGDAEVQEAAQTGRLVIEWVD	6	Mirror-2; Trypsin-2; ArgC-1; Trypsin-3; ArgC-2; Trypsin-1	72.41; 169.29; 213.34; 157.33; 69.94; 196.33	19; 62; 44; 62; 11; 76	1; 4; 3; 4; 1; 5	1; 4; 3; 4; 1; 5	WP_010888640.1 DUF3248 domain-containing protein [Deinococcus radiodurans]		NZ_CP015081.1	100	79	0	0	1	79	698993	699229	3.28e-48	159	WP_010888640.1	DUF3248 domain-containing protein [Deinococcus radiodurans]		100	79	0	0	1	79	1	79	3.41e-54	159	WP_010888640.1	DUF3248 domain-containing protein [Deinococcus radiodurans]		100	79	0	0	1	79	1	79	2.96e-49	159
SEP047112	96	ILPAVVSNRPPVRAGGHVPRRRPRRDAPCGSPRRKIMAKHPVPKKKTSKSKRDMRRSHHALTAPNLTECPQCHGKKLSHHICPNCGYYDGRQVLAV	13	ArgC-2; Trypsin-2; ArgC-1; LysC-2; LysN-1; Trypsin-3; Mirror-1; Mirror-2; Chymotrypsin-2; Trypsin-1; Chymotrypsin-1; LysC-1; LysN-2	359.22; 244.19; 376.08; 319.99; 294.11; 231.64; 220.56; 259.80; 161.85; 322.97; 140.46; 256.39; 286.54	43; 36; 43; 47; 43; 36; 43; 43; 30; 38; 30; 41; 43	24; 9; 18; 17; 8; 8; 10; 11; 6; 14; 5; 10; 8	24; 9; 18; 17; 8; 8; 10; 11; 6; 14; 5; 10; 8	WP_010888992.1 50S ribosomal protein L32 [Deinococcus radiodurans]		NZ_CP015081.1	100	96	0	0	1	96	361455	361742	9.05e-60	193	WP_010888992.1	50S ribosomal protein L32 [Deinococcus radiodurans]		100	60	0	0	37	96	1	60	5.02e-41	126	WP_010888992.1	50S ribosomal protein L32 [Deinococcus radiodurans]		100	60	0	0	37	96	1	60	4.36e-36	126
SEP061286	63	LGAWRDPRQLSGAWSRGSRLHPASDLGASRPVREQPHVRPDVAGVEAAPGPASETLAGPGGRS	1	Trypsin-1	37.7	22	1	1		nohit	NZ_CP015084.1	95.238	63	3	0	1	63	11251	11439	8.75e-33	114
SEP062822	35	VKLVQALGIGRRAGQVGHAPTMPPGAGWGLRKTPP	1	ArgC-2	35.65	86	1	1		nohit	NZ_CP015081.1	100	35	0	0	1	35	497889	497993	1.13e-17	70.1
SEP000433	53	LPVKRHHCHLPSANVSSPLPLWGKGRGDGAKSSSQSANKKGSRQLPPRPPQAL	1	Trypsin-2	57.6	34	2	2		nohit	NZ_CP015081.1	100	53	0	0	1	53	958371	958529	4.74e-30	106
SEP064409	99	LRFRRLSLEQFADRTGLGAKGPSQRLFLPARGRVGADVHPTSGALALLDCPAFALLGQAQQFSLGALAAAGDAGALGRVPLRNRPGHARAAGPALSFRG	1	Chymotrypsin-1	49.1	15	1	1		nohit	NZ_CP015081.1	100	91	0	0	9	99	896858	897130	1.47e-42	144
SEP068184	83	VLRVLTEQELLSGAAAGKIQLAPQERGGVVTPEEATRTALRAFEDGLYYVFVDDEQVETLDETVALQPDSTLLLLRLTALAGG	5	LysN-1; Trypsin-3; Trypsin-2; Trypsin-1; LysN-2	68.45; 74.32; 119.85; 138.80; 48.40	11; 23; 41; 41; 11	1; 2; 3; 3; 1	1; 2; 3; 3; 1	WP_227086044.1 hypothetical protein [Deinococcus radiodurans]	hypothetical	NZ_CP015082.1	100	70	0	0	1	70	268089	268298	2.65e-40	137	WP_162177645.1	hypothetical protein [Deinococcus radiodurans]	hypothetical	100	83	0	0	1	83	22	104	3.07e-54	160	WP_010889425.1	hypothetical protein [Deinococcus radiodurans]	hypothetical	98.795	83	1	0	1	83	1	83	7.37e-49	158
SEP018071	62	ISEPFAFSLPSGVCYEKSLDCCPRYRLPRRPCCRCSDGGGPYPRSGGGGPRPAPGPGQHCRR	1	Trypsin-3	40.84	11	1	1		nohit	NZ_CP015081.1	100	20	0	0	1	20	962594	962653	1.09e-07	43.1
SEP013071	85	VSGRHQRTLEQIFARPISGTIHWDAIEKLLVHLGAEISEGSGSRVRISLRGVRAVFHRPHPQPTTDKGAVNDVRKLLENAGIRPE	3	Trypsin-1; Trypsin-3; ArgC-1	53.08; 67.71; 78.60	9; 15; 13	1; 1; 1	1; 1; 1	WP_081816096.1 type II toxin-antitoxin system HicA family toxin [Deinococcus radiodurans]		NZ_CP015083.1	100	85	0	0	1	85	96704	96450	1.6e-52	172	WP_081816096.1	type II toxin-antitoxin system HicA family toxin [Deinococcus radiodurans]		98.824	85	1	0	1	85	1	85	8.92e-59	171	WP_081816096.1	type II toxin-antitoxin system HicA family toxin [Deinococcus radiodurans]		98.824	85	1	0	1	85	1	85	7.74e-54	171
SEP058892	55	IFPSLPTSTMASPRSLTASLSNSARWASVISATRPSTRWSWSASAASPSSPRPFA	1	ArgC-2	34.84	42	1	1		nohit	NZ_CP015081.1	100	32	0	0	1	32	1566056	1566151	5.78e-14	60.5
SEP046142	78	LAFYRVVRGAARQGGRGHAAAVAGAASRSGGVRGRRAARQPCATGPRAGGEPLERTPAGADAARWGQTLDLPGAGAAL	1	Trypsin-3	48.45	14	1	1		nohit	NZ_CP015081.1	100	38	0	0	41	78	433660	433547	1.22e-18	75.1
SEP069459	35	LAVQMTKYSRLLLTSVRSRATTSSARRSRAASTMA	1	Mirror-2	36.16	23	1	1		nohit
SEP001428	28	IQGALESGEKAAAIVLGDLAALSRPRGA	6	LysC-1; LysC-2; LysN-2; Trypsin-3; Trypsin-2; Mirror-1	69.32; 74.25; 42.32; 62.21; 64.69; 62.02	64; 64; 82; 57; 57; 50	1; 1; 1; 1; 1; 1	1; 1; 1; 1; 1; 1	WP_010888648.1 FAD-dependent oxidoreductase [Deinococcus radiodurans]		NZ_CP015081.1	100	28	0	0	1	28	692422	692505	2.67e-12	54.3	WP_010888648.1	FAD-dependent oxidoreductase [Deinococcus radiodurans]		100	28	0	0	1	28	394	421	2.69e-12	53.9	WP_010888648.1	FAD-dependent oxidoreductase [Deinococcus radiodurans]		100	28	0	0	1	28	394	421	2.33e-07	53.9
SEP049153	100	MARVPHTSPHTRAVLAALLAAYPAHRYGYDLSKQTELKSGTLYPILQRLHEQGYLVAEWEASPHAGKPPRHIYRLTEDGLRLAREQRGENQRLRLKGALA	6	Trypsin-1; Trypsin-2; Mirror-1; Mirror-2; Trypsin-3; ArgC-2	119.58; 102.82; 90.08; 92.84; 94.49; 111.16	24; 21; 23; 23; 21; 14	2; 2; 2; 2; 2; 1	2; 2; 2; 2; 2; 1	WP_010887019.1 PadR family transcriptional regulator [Deinococcus radiodurans]		NZ_CP015081.1	100	100	0	0	1	100	2351052	2350753	2.06e-55	181	WP_010887019.1	PadR family transcriptional regulator [Deinococcus radiodurans]		100	100	0	0	1	100	1	100	5.81e-70	200	WP_010887019.1	PadR family transcriptional regulator [Deinococcus radiodurans]		100	100	0	0	1	100	1	100	5.03e-65	200
SEP001406	89	LIEGAAEGAGLGIRFLKHLQRTRVLLHLVDIAPLDPDADPVKDARSIVAELKKFDPELASKPRWLVLNKRDLMPDEDAEKRARQIVRGL	1	Trypsin-1	45.4	8	1	1	WP_010886732.1 GTPase ObgE [Deinococcus radiodurans]		NZ_CP015081.1	35.484	62	34	2	15	75	2637451	2637621	3.88e-07	43.1	WP_010886732.1	GTPase ObgE [Deinococcus radiodurans]		40.789	76	39	2	1	75	223	293	3.9e-14	62.4	TLY60919.1	GTPase ObgE [Gammaproteobacteria bacterium]		85.057	87	13	0	1	87	217	303	2.81e-44	155
SEP047741	20	LPMSRSVSAPEAVTKHSPCS	1	Mirror-2	43.92	65	1	1		nohit	NZ_CP015081.1	100	20	0	0	1	20	1128018	1128077	5.83e-08	41.6
SEP016891	84	MRSGLYSLGRYLASRLHQKSDAPLPTVRYPDLNVKIPANTAAPGAAGCPGSSTGGPTYELSGAGVRRWRAERQGGSPSLDVDGR	2	LysC-2; LysC-1	34.46; 33.05	13; 13	1; 1	1; 1		nohit	NZ_CP015081.1	100	82	0	0	1	82	1945743	1945498	1.16e-33	118
SEP017925	27	LPTSVGAAPAPKTTPRCARRKLAGAKS	1	LysC-2	47.91	26	1	1		nohit	NZ_CP015081.1	100	27	0	0	1	27	354951	355031	1.12e-11	52.4
SEP059978	98	IRRGHGSRWSPRRWGHVQTGKTRVRCPRTSPARAPAPVPPALAAPGGGRLQRGCRRAASRRRSAGRRGPARGRRGQTAGRPERWTGRARAACPTPPPA	2	Mirror-1; Mirror-2	37.46; 39.35	10; 10	1; 1	1; 1		nohit	NZ_CP015081.1	100	30	0	0	1	30	2278782	2278693	3.36e-13	60.5
SEP068726	81	MVRGGRSPDAGAHHDQPAAHGAWHYRHRPRAGVVRPHRPPLHLRRVGLSQGQSAARRPSSGHARGAAPGHRAPRGSVAAAR	1	Trypsin-2	44.88	17	1	1		nohit	NZ_CP015081.1	100	54	0	0	4	57	2354825	2354664	2.48e-17	71.6
SEP045115	43	VPGSPAKPTQVTSAKGRPGSCAHRSIRTHSPGCRVALRCSLGS	1	ArgC-1	41.93	23	1	1		nohit	NZ_CP015081.1	100	43	0	0	1	43	2245361	2245489	6.69e-23	85.5
SEP055709	43	ITAVSAFSARRRGSRKPGKYVPLRSLGIRSSTVPARVSQSRSR	1	ArgC-2	36.22	60	1	1		nohit
SEP044167	63	LRVGEFFLGRWAAESQKLNQALYQGEREGAAARRKGEGSFARQASTPTPFPFPRYPAPDDSPP	1	Trypsin-1	38.07	10	1	1		nohit	NZ_CP015081.1	100	45	0	0	1	45	558928	559062	1.73e-23	88.2
SEP017924	85	LKFYIDMSQIISKIMVNVMPGKILSFLQTTMVRAVLWSLQRAIKILLSRTPFALPHPNLPRKEGGTKNAVFIAAWLAEFQNCTDY	1	LysC-2	27.44	11	1	1	WP_162177654.1 hypothetical protein [Deinococcus radiodurans]	hypothetical	NZ_CP015081.1	100	85	0	0	1	85	2578022	2578276	1.65e-54	177	WP_162177654.1	hypothetical protein [Deinococcus radiodurans]	hypothetical	93.75	16	1	0	70	85	1	16	3.83e-06	39.7	WP_149358000.1	hypothetical protein [Deinococcus radiodurans]	hypothetical	98.214	56	1	0	30	85	17	72	1.57e-33	119
SEP040231	20	IGSYIMQPLTLSAMPQGKKS	1	LysC-1	35.62	60	1	1		nohit
SEP001476	70	LRSPGSTNSKVSSPLMPRLSAVSPFLYWRGSTPMPTRLERWIRSKLSAITAFTPSRKVPLAAQSRLEPMP	1	Chymotrypsin-1	51.68	11	1	1		nohit	NZ_CP015081.1	100	70	0	0	1	70	978812	979021	6.07e-40	135														SST09268.1	Uncharacterised protein [Acinetobacter baumannii]	Uncharacterised	82.979	47	8	0	24	70	17	63	3.48e-16	75.5
SEP011499	85	LVSLGNTSSSIRARLRGAGVVGGVTGGVTGGAYRRGCRGRGSLPGRHPRGHLREHVGRPAAPPFCEVTDPPLKPVVKLPAQKVNK	2	Mirror-2; ArgC-1	34.35; 33.09	12; 21	1; 1	1; 1		nohit	NZ_CP015081.1	100	85	0	0	1	85	2445040	2444786	1.98e-30	108
SEP023571	56	LLVSYFVLGCGSLPCFLVPCIFFHGFWALRVGREIFRGGRRVELSAKEFELLELLA	2	Mirror-2; Mirror-1	70.21; 63.52	14; 14	2; 1	2; 1	WP_010887388.1 MULTISPECIES: response regulator transcription factor [Deinococcus]		NZ_CP015081.1	100	25	0	0	32	56	1966914	1966988	3.23e-10	50.1	WP_010887388.1	MULTISPECIES: response regulator transcription factor [Deinococcus]		100	25	0	0	32	56	141	165	2.29e-10	49.7	WP_117237470.1	response regulator transcription factor [Thermus sediminis]		92	25	2	0	32	56	140	164	1.04e-05	50.4
SEP061434	42	MPRLRFLNDCFGGRLESESCKSKDIQLMLRFNKKHHRWKKQF	1	Mirror-1	47.25	17	1	1		nohit
SEP053375	49	MLPTPLTGFCESSQGLTGPQRAASATNSASVKSSESGSGPIAARVGMDA	1	Trypsin-3	42.47	22	1	1		nohit	NZ_CP015081.1	100	49	0	0	1	49	2231059	2231205	7.4e-20	77
SEP066085	83	LPLRNPRWTKEHPMKLKMSDLMILLGYASIGYSAYRYFTASDDDSKRDALFVGQWAPTFFILGVGAENREYRKQNTLALDANA	10	Chymotrypsin-2; Mirror-2; Mirror-1; Trypsin-3; LysN-1; LysN-2; Chymotrypsin-1; Trypsin-1; Trypsin-2; ArgC-2	159.63; 167.03; 154.20; 102.91; 92.56; 104.45; 156.27; 103.47; 109.01; 137.31	30; 47; 36; 24; 13; 13; 29; 24; 13; 27	5; 5; 4; 2; 1; 1; 3; 2; 1; 2	5; 5; 4; 2; 1; 1; 3; 2; 1; 2	WP_010889188.1 hypothetical protein [Deinococcus radiodurans]	hypothetical	NZ_CP015081.1	100	83	0	0	1	83	163063	163311	1.37e-53	175	WP_010889188.1	hypothetical protein [Deinococcus radiodurans]	hypothetical	100	70	0	0	14	83	1	70	2.05e-48	144	WP_010889188.1	hypothetical protein [Deinococcus radiodurans]	hypothetical	100	70	0	0	14	83	1	70	1.78e-43	144
SEP018824	96	IQVQRTLRYSHTSSKLNPSSPVVHLDISQANRDESVFTQAQQFCPHRKNVRQHLSFGKGEHACLGQSLVYTICRVMAHALELLSAPAGQRTDQVSQ	1	LysC-1	44.12	10	1	1	WP_162177807.1 cytochrome P450 [Deinococcus radiodurans]		NZ_CP015084.1	100	96	0	0	1	96	26491	26778	3.66e-62	200	WP_162177807.1	cytochrome P450 [Deinococcus radiodurans]		100	96	0	0	1	96	238	333	4.32e-67	201	WP_010884098.1	cytochrome P450 [Deinococcus radiodurans]		98.75	80	1	0	17	96	24	103	1.36e-51	166
SEP005938	91	MRWLPSVLLLLTGLLLAALALGVFAVLGGSGPLWLRSLGSVTLGGPGPNGFARGLALMLLASSALALATLRRPEPRYLEPEPALEPAPPQG	8	Trypsin-2; ArgC-2; Chymotrypsin-2; Mirror-1; Mirror-2; Trypsin-3; LysN-1; Trypsin-1	121.13; 94.63; 56.57; 66.68; 96.81; 114.13; 80.10; 114.15	35; 30; 16; 18; 18; 35; 16; 35	2; 2; 1; 1; 2; 2; 1; 2	2; 2; 1; 1; 2; 2; 1; 2	WP_063653057.1 hypothetical protein [Deinococcus radiodurans]	hypothetical	NZ_CP015081.1	100	54	0	0	1	54	1639638	1639477	3.06e-10	52	WP_063653057.1	hypothetical protein [Deinococcus radiodurans]	hypothetical	100	91	0	0	1	91	1	91	8.37e-56	164	WP_063653057.1	hypothetical protein [Deinococcus radiodurans]	hypothetical	100	91	0	0	1	91	1	91	7.26e-51	164
SEP023086	34	LNLLSFPDWSVPVTGRFFVVTQVKPRFGAAQPRY	1	Trypsin-2	42.03	24	1	1		nohit	NZ_CP015081.1	100	34	0	0	1	34	625672	625773	3e-18	71.6
SEP049167	11	ISEHPGVSLPR	1	Trypsin-3	35.45	64	1	1		nohit
SEP048477	61	MNEEQHEQFRSQVEHLVATGKLTAEEAAELLDGLAGDEPGEPLNLAPLTAATDTPRTCIWT	3	LysN-2; Trypsin-3; Trypsin-2	47.29; 51.88; 50.79	16; 18; 18	1; 1; 1	1; 1; 1	WP_010886667.1 hypothetical protein [Deinococcus radiodurans]	hypothetical	NZ_CP015081.1	100	61	0	0	1	61	58724	58906	5.99e-24	89.4														WP_010886667.1	hypothetical protein [Deinococcus radiodurans]	hypothetical	100	55	0	0	1	55	1	55	3.74e-28	111
SEP006844	81	LQEVFDGDLMFRLQGQLHPFGKFPMLEVELSLPRPLACPGLLYFKAVEEFPGLLHSAEAFESEVVKKPLGGLDEVGELLPV	1	LysC-1	27.97	17	1	1		nohit	NZ_CP015083.1	100	81	0	0	1	81	85334	85092	2.17e-47	157
SEP017939	13	VKAGLERRLGSGV	1	LysC-2	34.69	85	1	1		nohit
SEP033665	38	IAPEAAGRHGRPPARGRRRNPAHHRQLPGRQGRRTGHG	1	Trypsin-1	38.25	21	1	1		nohit

## Sheet: 545 SEP candidates
ORF Accession	ORF Length	ORF Sequence	Annotation gene type			Proteomics						Genome Coordinate Annotation													Deinococcus radiodurans Protein Annotation													NR Database Annotation
			overlap gene type	Genome type	NR protein type	Enzyme Hits Count	Enzyme Name	logP Peaks	Coverage	# Peptides	# Unique Peptides	Overlap Gene	Overlap gene type	Genome	Identities	Alignment length	Mismatch	Gaps	QueryStart	QueryEnd	SubjctStart	SubjctEnd	EValue	Score	Proteins	Description	Protein type	Identities(%)	Match AAs	Mismatch AAs	Gap AAs	ORF start	ORF end	Target start	Target end	E-Value	Score	Target Protein Name	Description	NR protein type	Identities (%)	Match AAs	Mismatch AAs	Gap AAs	ORF start	ORF end	Target start	Target end	E-Value
SEP043146	67	LPAPAVALKVEKVGASHKVTAPKELDEEHRVNQLGTGKEMQKLRGRTGHRPATGGGAFRLSPHIKAH	nohit	nohit	nohit	1	LysC-2	28.99	31	1	1		nohit	NZ_CP015084.1	100	67	0	0	1	67	50959	50759	9.62e-40	134																nohit
SEP016666	68	IRAPRVNIATVTIQSCGAKPNSARNGKLLTCTASTVGNCPSRRTSRGCTNEVSAVARLVQANRLPRLA	nohit	nohit	nohit	1	ArgC-2	52.34	28	1	1		nohit	NZ_CP015081.1	100	68	0	0	1	68	2432542	2432745	7.08e-39	132																nohit
SEP046381	86	VRAGEVAREGGRCRAAQLSSCAAISSPSAASRSSGVSATITCRSTSSTARSALSSSVSLSSIGTSYCRASRLSSSCMVRISSKYRM	nohit	nohit	nohit	1	Trypsin-3	36.96	12	1	1		nohit	NZ_CP015081.1	100	84	0	0	3	86	1191704	1191955	4.48e-12	57																nohit
SEP001023	80	VMARFAYLTDDGKAKKSKKKKSAKKTPAPDGRGQNEERVEPVYVRKETVRAVWREVKKEGGESVSELVEDLLLQWLRERA	hypothetical	hypothetical	hypothetical	10	LysC-2; ArgC-2; Trypsin-2; ArgC-1; Trypsin-1; LysC-1; LysN-2; Trypsin-3; Mirror-1; Mirror-2	98.05; 111.19; 102.99; 137.11; 120.54; 109.23; 156.01; 111.42; 89.40; 108.99	54; 16; 20; 22; 21; 54; 32; 30; 24; 24	3; 2; 2; 3; 2; 3; 4; 3; 4; 4	3; 2; 2; 3; 2; 3; 4; 3; 4; 4	WP_027479906.1 hypothetical protein [Deinococcus radiodurans]	hypothetical	NZ_CP015081.1	100	80	0	0	1	80	1017102	1016863	1.3e-28	103	WP_027479906.1	hypothetical protein [Deinococcus radiodurans]	hypothetical	100	79	0	0	2	80	1	79	3.5e-53	156	WP_010888321.1	hypothetical protein [Deinococcus radiodurans]	hypothetical	98.75	80	1	0	1	80	1	80	1.42e-48
SEP044285	50	IYIFFIKSQIARLTGSTRLDVALSRTPAKVLAGWTRLSLLGKYGTGSVRR	nohit	nohit	nohit	1	ArgC-1	35.49	20	1	1		nohit	NZ_CP015081.1	100	32	0	0	17	48	2171842	2171747	2.48e-15	64.3																nohit
SEP052015	43	IQKQTQREDVRRQGENSHLQAKKEGLEPVLLLQPQEEPTLLRQ	nohit	nohit	nohit	1	ArgC-1	35.15	14	1	1		nohit																											nohit
SEP038227	77	IKSVIVFLMVPYYSDNRSNSRANTCNKPRLLEGMHLLDKRSTRALPVAAMIHDNSTDRTALVLAMLHSNFCPINFRW	nohit	nohit	hypothetical	1	ArgC-2	45.09	26	1	1		nohit																									RZB41102.1	hypothetical protein D0Y65_055488 [Glycine soja]	hypothetical	89.394	66	7	0	12	77	45	110	1.84e-35
SEP038895	67	IQNNWIQSEAVAGHAGLTPADSSPGAAPRRRAGAPGPSGPPVRRRPGRRGWGTSSAAATARAGTRWE	nohit	nohit	nohit	1	ArgC-2	38.42	19	1	1		nohit	NZ_CP015081.1	100	18	0	0	1	18	1820662	1820715	1.23e-06	40.4																nohit
SEP019717	79	LPRRGRSGRRGSTLWPTPASRPVYGHVWCSMSLLSSLKRSGGKCADRVAPGAAPIGQAAATLFAPHVYRTVRHSAMRAV	nohit	nohit	nohit	1	Chymotrypsin-1	36.13	19	1	1		nohit	NZ_CP015081.1	100	42	0	0	38	79	98345	98470	1.75e-18	59.7																nohit
SEP067681	100	LMISSRLRAISASLGVWPGRSALVESEMSSSTPSLPACSTRSRSLTMPAPVPTSGSILKSPVCSTSPTGVLRMYPALSGIEWVMQKNSATKLWPKRTSSP	nohit	nohit	Uncharacterised	1	ArgC-2	44.83	10	1	1		nohit	NZ_CP015081.1	100	100	0	0	1	100	306188	305889	1.46e-58	190														CPU64079.1	Uncharacterised protein [Mycobacteroides abscessus]	Uncharacterised	50.704	71	33	1	18	88	142	210	1.4e-05
SEP035655	57	MNRAGVAIESGKHASYELRLKPSVLGFNPNGVSSSKDGFWEMDPHPVPSRMWGNWRK	nohit	nohit	hypothetical	1	Mirror-2	34.76	12	1	1		nohit	NZ_CP015081.1	100	57	0	0	1	57	863668	863498	1.28e-35	122														WP_010888468.1	hypothetical protein [Deinococcus radiodurans]	hypothetical	100	57	0	0	1	57	1	57	2.9e-34
SEP069668	93	IRRDGAPRHGGHRRGAGAGAGAGAGAARRHAGHPQGPRAGRGSGADAAGGAEPRGAARLKHLTEKDTLTPRCARPSPIKVEGQKYRAFFYPML	nohit	nohit	nohit	1	Mirror-1	38.57	9	1	1		nohit	NZ_CP015081.1	88.889	36	4	0	58	93	2376589	2376696	5.15e-17	71.2																nohit
SEP033921	77	VSISTARAAKITSGARPARRGFWRTGCRGTGGTTRRSCGRPGVFMRWTTRRSTPGASSCTRRSKSRTTRAARPAPAR	nohit	nohit	nohit	1	Trypsin-1	43.11	6	1	1		nohit	NZ_CP015081.1	100	55	0	0	1	55	2451401	2451237	1.72e-09	49.3																nohit
SEP016519	86	MPPTKRHHCHLPSANVSSPLPLWGKGRGDGAKSSSQSANKKGSRQLPPRPPQALTFRTSGCTPRTRRRASARRSRPPAGSSARWGC	nohit	nohit	nohit	1	Trypsin-2	57.6	21	2	2		nohit	NZ_CP015081.1	98.81	84	1	0	3	86	958374	958625	5.71e-34	119																nohit
SEP050353	15	VTWSMWSGSLPKIVT	nohit	nohit	nohit	1	LysC-2	30.69	80	1	1		nohit	NZ_CP015082.1	100	15	0	0	1	15	183277	183233	7.33e-05	32.3																nohit
SEP063402	65	VRVEQARHLHRQGAAAGDHPRAAQVLPGCPHQRQRVYAGVLVEPTVFIGEQRVEVIRRNFAGVYR	nohit	nohit	hypothetical	1	Mirror-2	34.2	20	1	1		nohit																									GDX03717.1	hypothetical protein ExPUPEC61_01308 [Escherichia coli]	hypothetical	46.875	64	34	0	1	64	21	84	1.66e-11
SEP052764	94	ISPTSSGWVPNACTALNAKGSKIAALSAAARWVGIACTARVSGAKVPSKKTSAADTRKAPTASAKGIPGRAVTSSAMPGVDQVERIGIRVRRLR	nohit	nohit	nohit	1	Trypsin-1	48.34	13	1	1		nohit	NZ_CP015081.1	100	94	0	0	1	94	26164	26445	4.87e-55	179																nohit
SEP029029	98	LPVLPEQRFCAGSRRDWAPAGAARLFAPAHSGRGGLRGRRRASRGRSCSAFRLRVAPFCGPGRPSAPVPHTLCPARLFTAARRRPRKENTPCKNSSLC	nohit	nohit	nohit	1	Mirror-1	36.74	13	1	1		nohit	NZ_CP015082.1	100	98	0	0	1	98	17157	16864	6.54e-37	128																nohit
SEP011479	9	LSVLLSGKM	nohit	nohit	nohit	1	LysC-2	33.9	89	1	1		nohit																											nohit
SEP062209	44	MLLPPPLPPWAPRKKSCSSGCAASKGKCAGFRRWWRKAATATTS	nohit	nohit	nohit	1	ArgC-2	34.51	45	1	1		nohit																											nohit
SEP019656	39	LRQALSASQLYESHEGRGAKTDQIILSNALNRFFPQESP	nohit	nohit	nohit	3	Trypsin-3; ArgC-1; Trypsin-1	38.00; 58.74; 48.01	31; 31; 31	1; 1; 1	1; 1; 1		nohit	NZ_CP015081.1	97.436	39	1	0	1	39	1558620	1558736	3.49e-21	80.1																nohit
SEP004207	76	LPSANVSSPLPLWGKGRGDGAKSSSQSANKKGSRQLPPRPPQALTFRTSGCTPRTRRRASARRSRPPAGSSARWGC	nohit	nohit	nohit	1	Trypsin-2	57.6	24	2	2		nohit	NZ_CP015081.1	100	76	0	0	1	76	958398	958625	3.38e-28	102																nohit
SEP054778	73	MPKKERKRLQVVISEEQDALLTRTAYELSSPERLISKSEVVRLAIEKIAKDLGEGESLEDYRAILESEDISDE	hypothetical	hypothetical	hypothetical	13	ArgC-2; Trypsin-2; ArgC-1; LysC-2; LysN-1; Trypsin-3; Mirror-2; Mirror-1; Chymotrypsin-2; Trypsin-1; LysC-1; Chymotrypsin-1; LysN-2	190.27; 150.31; 209.57; 54.22; 55.21; 134.56; 145.75; 125.24; 84.64; 176.27; 51.90; 94.59; 103.99	64; 66; 92; 14; 18; 59; 47; 47; 27; 66; 14; 27; 18	7; 4; 7; 1; 1; 4; 4; 3; 2; 4; 1; 2; 1	7; 4; 7; 1; 1; 4; 4; 3; 2; 4; 1; 2; 1	WP_010888507.1 MULTISPECIES: hypothetical protein [Deinococcus]	hypothetical	NZ_CP015081.1	100	73	0	0	1	73	829919	830137	3.12e-41	139	WP_010888507.1	MULTISPECIES: hypothetical protein [Deinococcus]	hypothetical	100	73	0	0	1	73	1	73	1.91e-46	139	WP_010888507.1	MULTISPECIES: hypothetical protein [Deinococcus]	hypothetical	100	73	0	0	1	73	1	73	1.65e-41
SEP021527	97	MPGRIERRRAGAGAAERRTSKKLKVGRRGAGCYAGFMASRLSGRTAHRARSRGSQGSALWLLLVLAIGALGGIAVASRYLHAQDRLPPDDSDEPLFI	nohit	nohit	hypothetical	7	Chymotrypsin-2; Mirror-2; Mirror-1; LysN-1; LysN-2; Chymotrypsin-1; Trypsin-1	113.72; 119.33; 121.20; 101.94; 97.43; 107.37; 100.77	16; 14; 14; 20; 20; 16; 20	1; 2; 2; 1; 1; 1; 2	1; 2; 2; 1; 1; 1; 2		nohit	NZ_CP015081.1	100	79	0	0	19	97	1246884	1247120	1.03e-30	110														WP_010888102.1	hypothetical protein [Deinococcus radiodurans]	hypothetical	100	97	0	0	1	97	1	97	6.86e-61
SEP055480	85	LRNHSENSPRRAPTLTPSTMGRTYHSTVLPGYGVCNTLRLSRYAPACSAAPSTKASQMGGRRRARGSSSGKIRYTCSATSMKYRW	nohit	nohit	nohit	1	LysC-1	54.14	31	1	1		nohit	NZ_CP015081.1	100	85	0	0	1	85	695604	695350	3.33e-43	145																nohit
SEP051514	70	IPRACASSMPRGKSVALRFMTAASAALTRLTVNSPPEPMLSAESFGVPSARSPGAKATTGGSEPIKPKKE	nohit	nohit	nohit	1	LysC-2	32.77	14	1	1		nohit	NZ_CP015081.1	100	70	0	0	1	70	132701	132492	5.04e-40	135																nohit
SEP041831	54	VPLLVTVTCDCLTDAGLLCALTPSAGSSQLVGGGLGKTPRSSREISSAEAQWRR	nohit	nohit	nohit	2	Trypsin-2; Trypsin-1	38.79; 37.52	22; 22	1; 1	1; 1		nohit	NZ_CP015081.1	100	54	0	0	1	54	2174346	2174185	2.44e-30	107																nohit
SEP004439	60	IQELRLGPDATPRELLGTRAVFVCCPPRRMMVHTGLLWRAKKVEAGLVKRVGSSRTVDTR	nohit	nohit	nohit	1	Trypsin-1	38.34	33	1	1		nohit	NZ_CP015081.1	100	60	0	0	1	60	322096	322275	1.8e-35	122																nohit
SEP048772	79	MKCRRIVLSEAGLYPEPMFGRRVPPNVVFMLSLLLAVVCGLICYKALSVNNIVGGVIAGLFALWFAVDAVRSFGWTRQK	hypothetical	hypothetical	hypothetical	3	Mirror-1; Chymotrypsin-2; Chymotrypsin-1	46.65; 79.11; 54.97	20; 11; 11	1; 2; 1	1; 2; 1	WP_027479843.1 hypothetical protein [Deinococcus radiodurans]	hypothetical	NZ_CP015081.1	100	79	0	0	1	79	691207	690971	2.04e-48	160	WP_027479843.1	hypothetical protein [Deinococcus radiodurans]	hypothetical	100	62	0	0	18	79	1	62	1.06e-40	124	WP_010888649.1	hypothetical protein [Deinococcus radiodurans]	hypothetical	100	79	0	0	1	79	1	79	1.4e-49
SEP014450	85	MKLTEDQGAHITLDITRDELTVLAGGLLTALDLLTRADAAEDLRLHLEAEFHGRVGVSRASATALLTELVGIIQAGEDAAQAPLA	hypothetical	hypothetical	hypothetical	1	Trypsin-1	95.19	12	1	1	WP_010887722.1 hypothetical protein [Deinococcus radiodurans]	hypothetical	NZ_CP015081.1	100	85	0	0	1	85	1634039	1634293	1.01e-28	104	WP_010887722.1	hypothetical protein [Deinococcus radiodurans]	hypothetical	100	85	0	0	1	85	1	85	1.34e-54	160	WP_010887722.1	hypothetical protein [Deinococcus radiodurans]	hypothetical	100	85	0	0	1	85	1	85	1.17e-49
SEP013807	20	VRGAAVRGVAQAGLAPHGAR	nohit	nohit	nohit	2	LysN-1; LysN-2	52.59; 90.92	50; 55	1; 2	1; 2		nohit																											nohit
SEP067920	72	LGRLVPDGAADPRPRRKGPRTDARGGELGRHGEGHRVGRAQAPHRGIGGPQTGPYRPGRGRDCRREQVPPDR	nohit	nohit	nohit	1	ArgC-2	53.81	18	1	1		nohit	NZ_CP015081.1	100	72	0	0	1	72	1629676	1629461	8.71e-28	100																nohit
SEP054668	48	LNKREDNTNAPISGQGNGRREQALTRRWAAAPAALSGCRPFARSTRRR	nohit	nohit	nohit	1	Chymotrypsin-1	39.66	25	1	1		nohit	NZ_CP015081.1	100	42	0	0	1	42	1047319	1047444	2.17e-19	75.5																nohit
SEP005572	81	MTRLLVNVELDEQGQPVFQLTPAQLAKLGLSGSAVHVARWEVAAQEAAQPAQSPFRRYVGIAPPLEGGSVEYHRQQLGYEE	hypothetical	hypothetical	hypothetical	8	Trypsin-3; Mirror-2; Mirror-1; Trypsin-1; LysN-2; ArgC-2; ArgC-1; Trypsin-2	141.47; 100.20; 88.91; 176.70; 58.54; 112.92; 65.33; 143.88	57; 35; 35; 57; 16; 31; 22; 57	3; 2; 2; 3; 1; 2; 1; 3	3; 2; 2; 3; 1; 2; 1; 3	WP_010888170.1 hypothetical protein [Deinococcus radiodurans]	hypothetical	NZ_CP015081.1	100	81	0	0	1	81	1176233	1176475	9.98e-42	140	WP_010888170.1	hypothetical protein [Deinococcus radiodurans]	hypothetical	100	81	0	0	1	81	1	81	9.94e-56	163	WP_010888170.1	hypothetical protein [Deinococcus radiodurans]	hypothetical	100	81	0	0	1	81	1	81	8.62e-51
SEP044077	89	LVRNQPIDVRLRQTSLGKRCMGSLFQHPHRQLEHCLAVHLQQRITQDLPTRHIAGNAQNAHVLAIGVQVTGQNTGRVRRLQHHSACTVA	nohit	nohit	Uncharacterised	1	Chymotrypsin-1	40.3	16	1	1		nohit	NZ_CP015081.1	39.394	66	24	2	1	66	757970	757821	0.000104	36.2														SQC39924.1	Uncharacterised protein [Clostridium sporogenes]	Uncharacterised	40.449	89	53	0	1	89	28	116	2.22e-09
SEP058195	78	VRGGAVGERQKHAALAAGGLFAAPAGRDSAGRRPGEWPAPGADAGAAGSRALSLADGGRQRGVRPEGGQRRRKSRAGG	nohit	nohit	nohit	1	Trypsin-1	34.25	13	1	1		nohit	NZ_CP015081.1	100	75	0	0	1	75	527834	527610	9.21e-14	61.2																nohit
SEP065212	90	LSRPGSRSSGPDPLSAVSLLLLLVLAGLLLWPLLSGGAAPSPYLIAGLLFARLGVQVFRAQKDERLKRPASWAVDLLLIALIFWVASNGQ	hypothetical	hypothetical	hypothetical	3	Trypsin-2; Trypsin-3; Trypsin-1	49.46; 37.12; 44.68	8; 8; 8	1; 1; 1	1; 1; 1	WP_010888482.1 hypothetical protein [Deinococcus radiodurans]	hypothetical	NZ_CP015081.1	100	50	0	0	41	90	851959	852108	2.84e-27	100	WP_010888482.1	hypothetical protein [Deinococcus radiodurans]	hypothetical	98.889	90	1	0	1	90	1	90	3.93e-57	167	WP_010888482.1	hypothetical protein [Deinococcus radiodurans]	hypothetical	98.889	90	1	0	1	90	1	90	3.41e-52
SEP019699	44	VIVSPKTTVVGLLVLVSSKLPGLNTVLVAGGDSSGVGSSVLVRV	nohit	nohit	nohit	2	LysC-1; LysC-2	29.06; 28.54	16; 16	1; 1	1; 1		nohit																											nohit
SEP002204	43	VLAPSATPARSAVRWRRHSAPARPRARLRAGATRAAPAARTTP	nohit	nohit	nohit	1	ArgC-1	43.4	23	1	1		nohit																											nohit
SEP011790	32	LVGTSEPVVRARNTSTLEPAAALTLKFTVPLT	nohit	nohit	nohit	1	Trypsin-3	34.68	25	1	1		nohit	NZ_CP015081.1	100	32	0	0	1	32	215858	215763	5.24e-15	62.4																nohit
SEP064043	95	MPVPPTTSVFRARAPQPVRREWSAPRTCHCGRSARSRAREAAPRRGAFSSRRRRRETHHSLARHTARSPGRPTATPAPLPAGQGPSRSAYPPRCS	nohit	nohit	nohit	2	ArgC-2; ArgC-1	51.07; 56.63	12; 12	1; 1	1; 1		nohit	NZ_CP015081.1	100	95	0	0	1	95	1944290	1944574	2.02e-30	109																nohit
SEP016394	59	LMGLEELPRREGLAKQGVQVSFSVKCSKAEGNTQRSRAPLSNRLPIPVFLPLSGRRASR	nohit	nohit	nohit	1	Chymotrypsin-1	34.47	19	1	1		nohit	NZ_CP015082.1	96.61	59	2	0	1	59	373655	373831	8.66e-32	111																nohit
SEP027669	18	IVSQDKKNWSLDIDKFVF	nohit	nohit	nohit	1	LysC-2	38.84	50	1	1		nohit																											nohit
SEP037640	35	MNRTHSLRRSTRRDRDNEQLIRPKHAAAVVTSAPR	nohit	nohit	nohit	1	LysN-2	44.63	31	1	1		nohit																											nohit
SEP069387	64	MAEPADIDTHAKWETGAGAGPVVRASRARRKGSEVTDYLRYTFATPFTVRMLPPSKSAVQAPLT	nohit	nohit	nohit	1	ArgC-1	33.61	9	1	1		nohit	NZ_CP015081.1	100	64	0	0	1	64	1599507	1599698	1.21e-38	131																nohit
SEP068760	71	LVCPNPPSAPRCSRRLPPLPRRLPPLRRAASPSRPRPATPGRRRAKPAPSPWPSPANGAGSATQTCAKSAA	nohit	nohit	nohit	1	Trypsin-3	46.8	21	1	1		nohit																											nohit
SEP016247	47	ISSAPLSSVFSFTHPVRKKSLMIQTIFQSGMSCHQPAARRTCYNLKR	nohit	nohit	nohit	1	Mirror-2	43.23	19	1	1		nohit	NZ_CP015081.1	100	47	0	0	1	47	940921	941061	2.52e-27	98.2																nohit
SEP010084	77	VERRVRAYPGIVENGVVVVIGARLPEGTAVTVTVGETELLRARISNVIRRAPKVRIRLKPQSPRLALEKCPPEPDED	hypothetical	hypothetical	hypothetical	5	Trypsin-1; LysC-2; LysC-1; ArgC-2; ArgC-1	106.33; 47.01; 50.85; 40.28; 137.76	23; 13; 13; 12; 40	1; 1; 1; 1; 3	1; 1; 1; 1; 3	WP_027479506.1 hypothetical protein [Deinococcus radiodurans]	hypothetical	NZ_CP015081.1	100	77	0	0	1	77	2073705	2073935	2.71e-25	94	WP_027479506.1	hypothetical protein [Deinococcus radiodurans]	hypothetical	98.63	73	1	0	5	77	1	73	7.61e-47	140	WP_010887282.1	hypothetical protein [Deinococcus radiodurans]	hypothetical	98.701	77	1	0	1	77	1	77	2.22e-44
SEP001383	77	MRTVRGGGLGAVARRARHSGGHRGRAEHRGESFNLCLSPQAPALRAAARGPRYLGAGGRTRQRHRPRRGRGAGAKPH	nohit	nohit	nohit	1	Trypsin-3	35.04	27	1	1		nohit																											nohit
SEP018895	80	IGIEDLEGDVFVGVFMVQRRDDRGIVIAPARDPQTRCLARRRVAAFRRDQQWRGDDRARIERDGDAVLTAIDRDRARLHP	nohit	nohit	nohit	1	Chymotrypsin-1	38.41	16	1	1		nohit																											nohit
SEP002985	42	MTGGFWGSRVRRKGPASSLNSPRGPLTVCSKVQSPSRSFSGG	nohit	nohit	nohit	1	Trypsin-2	74.28	17	2	1		nohit	NZ_CP015081.1	100	42	0	0	1	42	1666716	1666841	3.72e-22	83.2																nohit
SEP065418	55	LSAAAPGAERVKGPVRSALRRAPAGWWAAPRRPHFQLPATAAARTPARRGCFPRR	nohit	nohit	nohit	1	Mirror-2	42.59	20	1	1		nohit	NZ_CP015082.1	100	55	0	0	1	55	89404	89240	5.67e-10	49.3																nohit
SEP060923	94	IAEQVGPAAGRGGLRVPRRRGRAVLRRVAPLRADRRRAGAGQRAPQLHGRHRLHGRSAPQRGGGRAAAARVAGQQHRNRADGPPRHARGWRTHV	nohit	nohit	nohit	1	Trypsin-3	45.42	12	1	1		nohit	NZ_CP015081.1	100	47	0	0	48	94	1285573	1285433	2.88e-07	43.5																nohit
SEP016473	63	LDHQTLFPNGVSKRKYGAERRGRDGGAFPPSLKKSSAPYHILLSLAFIHSFTAGLAGNGTPAR	nohit	nohit	nohit	1	ArgC-2	45.99	21	1	1		nohit	NZ_CP015081.1	100	63	0	0	1	63	940992	940804	4.5e-38	129																nohit
SEP022271	94	ISVSLFSFRSPFFSGEKKFTTPLQICQHPAAAVVNFSVYKTLKAAPARVRRHAERPRRTAPFAPKGRGDFSKSPEWSPARWERRGPTDSRRRQC	nohit	nohit	nohit	1	ArgC-2	43.87	22	1	1		nohit	NZ_CP015081.1	100	94	0	0	1	94	437547	437266	8.36e-45	150																nohit
SEP050788	17	LNPVTGGFNCSLTSDRG	nohit	nohit	nohit	1	Chymotrypsin-2	34.09	47	1	1		nohit	NZ_CP015081.1	100	17	0	0	1	17	1327729	1327779	3.72e-07	38.9																nohit
SEP026888	85	LPVKRHHCHLPSANVSSPLPLWGKGRGDGAKSSSQSANKKGSRQLPPRPPQALTFRTSGCTPRTRRRASARRSRPPAGSSARWGC	nohit	nohit	nohit	1	Trypsin-2	57.6	21	2	2		nohit	NZ_CP015081.1	100	85	0	0	1	85	958371	958625	3e-35	122																nohit
SEP050789	74	ITASRRLRNSGVKVRLTASACSPARPSREKPSAGRLASAAPALVVKIRIRPRPSTFLPAWSVRVPWSISCRKML	nohit	nohit	nohit	1	Chymotrypsin-2	53.54	20	1	1		nohit	NZ_CP015081.1	100	74	0	0	1	74	2122786	2123007	2.46e-41	139																nohit
SEP006573	31	MPSPAPKMSAAVSSPVCKSTCCPTARPRNVK	nohit	nohit	nohit	1	LysN-1	53.89	39	1	1		nohit	NZ_CP015081.1	100	31	0	0	1	31	1053836	1053744	2.81e-14	60.1																nohit
SEP002669	65	LLDQQRHPDRSPGQARRPWCLHPPPGRGPAGAAAGFCPRSAFRECLPEKGVVLLRPQVALWSEPR	nohit	nohit	nohit	1	LysN-1	39.65	9	1	1		nohit	NZ_CP015083.1	100	65	0	0	1	65	74650	74844	4.53e-28	101																nohit
SEP054299	73	IHRGRRSRGCRPPRPRARHSARGGPAAALPAARGRPPPPRRAPAAARAAAPPAAGPGRRMQGVKRGPGRKGLP	nohit	nohit	nohit	1	LysC-1	27.61	19	1	1		nohit																											nohit
SEP007353	85	MERVRRASGKVKATAVPSPVLPAKPDAAAQRRAFEGLEARRNDPDMEKRAQADIAAARERLAAQRDAASRRIAQALGLEQPEAAA	nohit	nohit	hypothetical	1	Mirror-1	40.03	13	1	1		nohit																									EQB14847.1	hypothetical protein RLDS_11810 [Sphingobium lactosutens DS20]	hypothetical	87.059	85	11	0	1	85	40	124	5.49e-40
SEP067769	94	MPESALSWRALETRVGLDALPDFHRAFLHWRGVEGVDAMPLRRVQQRVEAELNRMVQGDLAAREGDDWRLIPGALEGFEAAAPYLPEAPDSLPL	hypothetical	hypothetical	hypothetical	9	ArgC-2; Trypsin-2; ArgC-1; Trypsin-1; Chymotrypsin-1; Trypsin-3; Mirror-2; Mirror-1; Chymotrypsin-2	111.10; 151.42; 94.74; 159.54; 90.38; 124.27; 124.04; 115.63; 95.46	37; 36; 23; 39; 11; 36; 39; 30; 22	4; 5; 2; 5; 1; 4; 5; 4; 2	4; 5; 2; 5; 1; 4; 5; 4; 2	WP_010887295.1 hypothetical protein [Deinococcus radiodurans]	hypothetical	NZ_CP015081.1	100	94	0	0	1	94	2064224	2063943	4.3e-58	188	WP_010887295.1	hypothetical protein [Deinococcus radiodurans]	hypothetical	100	94	0	0	1	94	1	94	1.18e-64	186	WP_010887295.1	hypothetical protein [Deinococcus radiodurans]	hypothetical	100	94	0	0	1	94	1	94	1.02e-59
SEP041068	82	VPPEYGCGWTESRPAGLVWPARGWPRPAAPGPQARRGGVGGRLADCRKCVFPAHGRRVRAACCARSSRGIRSFFRPATAAGS	nohit	nohit	nohit	1	ArgC-2	43	11	1	1		nohit	NZ_CP015081.1	100	76	0	0	1	76	778875	779102	1.65e-14	63.5																nohit
SEP047540	99	LTLMGAPCPLSRPPRSRLSASASRTFRPRLRICSKAHRRSASGCVRTARAWLALMLPSSSARSTGSGRVSRRRALVTVLRPLPTACATPSWFRPWSSSA	nohit	nohit	nohit	1	ArgC-2	45.14	13	1	1		nohit	NZ_CP015081.1	100	95	0	0	1	95	64290	64006	3.28e-29	106																nohit
SEP014721	81	VVAPLPLGGSWLELCPTPLKWERPGPIPGRVNRAPTRAFRLSEPRLSSPASRATRHHQAPQTIRPSPPTTPQVHRMRCGIQ	nohit	nohit	nohit	1	Trypsin-1	63.14	12	1	1		nohit	NZ_CP015081.1	100	81	0	0	1	81	902245	902487	2.33e-48	159																nohit
SEP060929	80	VYLFRRRGVPVSAIGRGKNDELREPARALIAAYLAGIFMPDGSARVEALRSKWQLHKVRGKGGMRRRLPLTGLLPRRRLP	nohit	nohit	nohit	1	Trypsin-1	47.5	11	1	1		nohit	NZ_CP015084.1	100	61	0	0	1	61	18002	18184	1.5e-35	123																nohit
SEP034477	58	LRLQMLFQVRPQRPHLLLRSAAGLQLAGEQRFTLVRQQLVFGEQAAHHLGILHPAQGV	nohit	nohit	nohit	1	Chymotrypsin-2	42.22	14	1	1		nohit	NZ_CP015081.1	100	58	0	0	1	58	102892	102719	1.69e-31	110																nohit
SEP011158	22	LCFQPFYDKDLSRVRAQGAGPC	nohit	nohit	nohit	1	ArgC-2	41.94	45	1	1		nohit																											nohit
SEP027812	29	LSKRRPNVCRVSIVGGGGPYLASRSTPAE	nohit	nohit	nohit	1	ArgC-2	35.45	31	1	1		nohit	NZ_CP015081.1	100	29	0	0	1	29	1813260	1813174	8.63e-15	61.6														WP_010887552.1		nohit	95.455	22	1	0	8	29	1	22	4.45e-05
SEP054158	34	VLGGAAQHLEPVGKAVAGGFDVEHVEGVEVEFAL	nohit	nohit	nohit	1	Chymotrypsin-1	36.35	32	1	1		nohit	NZ_CP015081.1	100	34	0	0	1	34	830417	830518	6.87e-16	65.1																nohit
SEP042691	23	LTASPGKAASFGPWCAARERTGR	nohit	nohit	nohit	1	ArgC-2	37.12	35	1	1		nohit	NZ_CP015081.1	100	23	0	0	1	23	513414	513346	2.73e-10	48.5																nohit
SEP013251	53	VPSAAKGHPAHKNQSRVSALGDSALAPARVTGSARSCCRSWGWRRAGRRCSTG	nohit	nohit	nohit	2	LysC-2; Trypsin-2	35.54; 44.89	23; 23	1; 1	1; 1		nohit	NZ_CP015081.1	100	53	0	0	1	53	1981929	1982087	2.1e-29	104																nohit
SEP001044	89	LMVSLRFCSRVARCVPDPAVCHSAHHAEESSAGCTLANKALISGGSARGEDISWTEYKNHRDQERRVRMGHFKDRVEASFPAQKGTTSI	nohit	nohit	nohit	2	LysN-2; LysN-1	56.01; 60.42	11; 10	1; 1	1; 1		nohit	NZ_CP015083.1	100	89	0	0	1	89	51419	51153	1.37e-57	186																nohit
SEP015970	65	LHRLSGAGNKKEAGRCGPGFFFRLLYSQRSSQAKYSFSRVSRLSGRPERDSSWFSSGKRTKRTGT	nohit	nohit	nohit	1	Mirror-2	48.35	20	1	1		nohit	NZ_CP015081.1	100	65	0	0	1	65	2557314	2557120	8.31e-38	129																nohit
SEP000603	33	VYPLALRAVKSARWYGTSPLRGLPGASSSRSPP	nohit	nohit	nohit	1	Chymotrypsin-2	34.27	27	1	1		nohit	NZ_CP015081.1	100	33	0	0	1	33	2000071	1999973	1.04e-15	64.3																nohit
SEP057622	60	LEMAALFFGSSTKSMNLRARAGFGLPRSSASRSVEMVVPGRGKKTLRCGSSAAPASRSPT	nohit	nohit	nohit	1	Trypsin-2	38.98	15	1	1		nohit	NZ_CP015081.1	100	60	0	0	1	60	1407430	1407609	2.12e-33	116																nohit
SEP014593	93	LLYPDPMKLPARVRVSRPPLPLAPALAQAAARLCPQAPAELTAAALAIAGGSVIGAQLHWDGGEAQSIEPAWRGRGIEEALAEILNPPVNQSI	hypothetical	hypothetical	hypothetical	3	Trypsin-1; Trypsin-3; Trypsin-2	90.73; 63.09; 59.59	19; 19; 19	1; 1; 1	1; 1; 1	WP_010887899.1 hypothetical protein [Deinococcus radiodurans]	hypothetical	NZ_CP015081.1	100	37	0	0	57	93	1458268	1458378	1.68e-19	78.2	WP_010887899.1	hypothetical protein [Deinococcus radiodurans]	hypothetical	100	87	0	0	7	93	1	87	1.13e-56	166	WP_010887899.1	hypothetical protein [Deinococcus radiodurans]	hypothetical	100	87	0	0	7	93	1	87	9.79e-52
SEP053136	26	MRGRSGAPGVPFRLKKSKCWRWIPTS	nohit	nohit	nohit	3	Trypsin-3; Trypsin-2; Trypsin-1	38.44; 39.10; 44.03	35; 35; 35	1; 1; 1	1; 1; 1		nohit	NZ_CP015081.1	100	26	0	0	1	26	611307	611384	1.12e-12	55.5																nohit
SEP006981	79	VGGQQAGLALPGFVQRGVHLPLHAAFPVVGGLTVAHQNQAGGRLGRSGRDGGGRLSSHAPHCAGFGPPLACAGRVYTAL	nohit	nohit	nohit	1	Trypsin-3	37.19	15	1	1		nohit	NZ_CP015081.1	100	79	0	0	1	79	1616696	1616460	2.35e-32	114																nohit
SEP027198	85	MAASPWAARARRRWRSPGWRSAEVEVRKEAGPRARLLFCLCCGLLRRHSRHLEQFSELRVRRNSTATRSILCFAALQVRSARYFV	hypothetical	hypothetical	hypothetical	2	Chymotrypsin-1; Chymotrypsin-2	38.69; 33.57	12; 12	1; 1	1; 1	WP_010887829.1 hypothetical protein [Deinococcus radiodurans]	hypothetical	NZ_CP015082.1	100	63	0	0	23	85	238442	238254	1.66e-25	95.1	WP_010887829.1	hypothetical protein [Deinococcus radiodurans]	hypothetical	78.571	28	2	1	51	74	30	57	4.57e-07	40	WP_081816051.1	hypothetical protein [Deinococcus radiodurans]	hypothetical	97.826	46	1	0	40	85	1	46	9.42e-23
SEP038723	75	VSARIRPAARRRGLPARRGSASDIPESPAGCRARSACERRSAPAADTPAPAAPARAWAAGSGRGSRGRYGPRQGG	nohit	nohit	nohit	1	Trypsin-2	37.22	17	1	1		nohit																											nohit
SEP013742	58	ICRKLWAAGWTVRRCIRSTNSLMHRSYQWPGAGAGGSMPGPSMRWPTCNGSPHWGWTA	nohit	nohit	nohit	1	ArgC-1	39.11	26	1	1		nohit	NZ_CP015081.1	100	58	0	0	1	58	2176775	2176948	7.52e-24	89																nohit
SEP047996	56	LSTPTILASPTSAACPVWPPTTCAPAKTTTRHSNSPPATSRRRKGPTASSRHPPAT	nohit	nohit	nohit	1	LysN-1	49.42	36	1	1		nohit	NZ_CP015081.1	100	56	0	0	1	56	812850	813017	3.37e-20	78.6																nohit
SEP052187	53	IHQKQWAAPASPSAPWANRQIYPGGRRAAPACEPPRWPGGRSCAGTGHEPGRG	nohit	nohit	nohit	1	Trypsin-2	43.42	25	1	1		nohit	NZ_CP015083.1	100	53	0	0	1	53	57557	57715	6.5e-21	80.1																nohit
SEP029265	60	LSNALSSGYGAPTMNALGRAEKGLGLLHGSTTPRVFNWQTSNPALKRRQVVSAERSAPLL	nohit	nohit	nohit	1	Chymotrypsin-1	49.14	13	1	1		nohit	NZ_CP015081.1	100	60	0	0	1	60	1893343	1893164	3.8e-35	121																nohit
SEP005312	84	IDFRQSAAGIMRTMTGTATRVLLGVRGMNKEAGVKVAAALLALPGVSKATPDDGQIEVHYDPSFHTVMDLVRTVRMQGFLAGML	hypothetical	hypothetical	hypothetical	9	LysN-1; Trypsin-3; Mirror-2; Mirror-1; Trypsin-1; LysC-1; LysN-2; Trypsin-2; LysC-2	90.74; 96.93; 80.77; 82.21; 114.94; 87.27; 87.90; 124.77; 106.01	15; 44; 27; 15; 44; 15; 15; 44; 15	2; 2; 2; 1; 2; 2; 2; 2; 2	2; 2; 2; 1; 2; 2; 2; 2; 2	WP_010888118.1 hypothetical protein [Deinococcus radiodurans]	hypothetical	NZ_CP015081.1	100	84	0	0	1	84	1230148	1230399	2.81e-47	157	WP_010888118.1	hypothetical protein [Deinococcus radiodurans]	hypothetical	100	74	0	0	11	84	1	74	1.23e-50	150	WP_010888118.1	hypothetical protein [Deinococcus radiodurans]	hypothetical	100	74	0	0	11	84	1	74	1.07e-45
SEP058093	47	IQRRVLPLMPATTRKPTSGAVTARANSCVASRGESQVERWRRSFGRG	nohit	nohit	nohit	1	Mirror-2	34.14	28	1	1		nohit	NZ_CP015082.1	100	47	0	0	1	47	336394	336254	4.36e-26	94.7																nohit
SEP036340	63	LNEPPCKEALSDGKISGGPSRAFLYPEGAGRVQAPGGSRVSSVISGSQRLRTGNPLMPRPRLT	nohit	nohit	nohit	2	LysC-2; LysC-1	34.88; 42.56	14; 14	1; 1	1; 1		nohit	NZ_CP015081.1	100	63	0	0	1	63	383814	383626	5.55e-28	100																nohit
SEP070178	67	LNTLHARWARQRGPRRFPECGGARPEPSRLLSPCPTWYALETCGGLCSVKLAYSGCLFAAAGLILRA	nohit	nohit	nohit	1	Chymotrypsin-2	34.1	19	1	1		nohit	NZ_CP015081.1	100	67	0	0	1	67	439562	439762	7.05e-40	135																nohit
SEP001731	27	LLTAGPTSGQDWKDCPLPNSRQKCKPV	nohit	nohit	nohit	1	Trypsin-2	36.17	26	1	1		nohit	NZ_CP015081.1	100	27	0	0	1	27	51893	51813	9.72e-14	58.5																nohit
SEP010408	57	LGMSPRHRPHIFEGKVLSDDVAPAVGSEFDRHRVSTPNLAEAPSAAKKVQGNVYSAM	nohit	nohit	nohit	1	LysC-1	26.07	25	1	1		nohit	NZ_CP015082.1	100	57	0	0	1	57	154609	154439	2.37e-34	118																nohit
SEP061765	66	ITSGSGRGKEDETGRRRATRPPRRESTAHPARSPTRRRPAGQRAGPESRSAMARPAARRGRTDRSR	nohit	nohit	nohit	1	Trypsin-2	34.93	14	1	1		nohit	NZ_CP015081.1	100	48	0	0	1	48	45543	45686	6.53e-18	72.4																nohit
SEP018888	17	IAASQEIKQPLDASIIE	nohit	nohit	nohit	1	Chymotrypsin-2	38.95	65	1	1		nohit																											nohit
SEP048177	54	LSEKHFEKTGEYMTSRGIAKLTGFNPANIKNMLQHKRSVVKKMLFTLEKLAQEY	nohit	nohit	hypothetical	1	Trypsin-3	37.21	13	1	1		nohit																									WP_151825860.1	hypothetical protein, partial [Acinetobacter junii]	hypothetical	100	54	0	0	1	54	71	124	5.79e-31
SEP025012	82	MAELSEKKRDDLSDHDFAYIDAHGGRHLPIHDEEHVRNAAARFDQTHFTSDKDRAGAASKIKAAAKRHGVDLDPDDAVMKAK	hypothetical	hypothetical	hypothetical	5	Trypsin-1; Trypsin-2; ArgC-1; ArgC-2; Trypsin-3	82.16; 58.62; 42.20; 179.60; 51.61	15; 15; 21; 80; 15	1; 1; 1; 5; 1	1; 1; 1; 5; 1	WP_010887819.1 hypothetical protein [Deinococcus radiodurans]	hypothetical	NZ_CP015081.1	100	82	0	0	1	82	1534225	1534470	1.94e-40	137	WP_010887819.1	hypothetical protein [Deinococcus radiodurans]	hypothetical	100	82	0	0	1	82	1	82	2e-55	162	WP_010887819.1	hypothetical protein [Deinococcus radiodurans]	hypothetical	100	82	0	0	1	82	1	82	1.73e-50
SEP067745	57	ITRVSAAATPPAPFFVLLHVLYSLRSPKSCAIFLSKALNFGQTTAGTPLTIRGKAFA	nohit	nohit	nohit	1	Mirror-1	34.81	21	1	1		nohit	NZ_CP015081.1	100	57	0	0	1	57	411372	411202	2.2e-32	113																nohit
SEP037982	55	IASDRWTELGALEDGGIYVLDTATLGGHPLHVQKLAHVVRDRSQIRPDVRLCGSL	nohit	nohit	nohit	1	LysN-1	39.61	22	1	1		nohit	NZ_CP015084.1	100	55	0	0	1	55	26940	26776	3.08e-32	112																nohit
SEP039648	78	LPVADAPARAERTAPPHRRVAAPPAGLGIRALYLDLSAQGTADAGNIGTALAPTACSGQERQRGAAAPQTRLKSCGLS	nohit	nohit	nohit	1	Trypsin-1	52.22	14	1	1		nohit	NZ_CP015081.1	100	78	0	0	1	78	453064	452831	2.81e-34	119																nohit
SEP058176	70	MPSHAYFPHIDLRRFGSEPPLSAPAGAAPPHRSPAPASAGRGWRRHRAGAVRTRCSRHTSSGSLRSQSPR	nohit	nohit	nohit	1	Mirror-2	37.53	24	1	1		nohit	NZ_CP015081.1	100	70	0	0	1	70	1128395	1128604	2.32e-14	62.4																nohit
SEP014222	60	LDALFHRLGDEGHLPGHPDRPSAWRGGPQAVCRRAGAAGAGYRRRLAAGARRHRAVARAP	nohit	nohit	nohit	1	Trypsin-2	40.72	12	1	1		nohit	NZ_CP015081.1	100	32	0	0	1	32	1742356	1742261	8.95e-17	68.9																nohit
SEP066767	79	MPPGRRDREPSLHQIAVQRATGQWWQRDLTRLAASPDNAHPMIAAGVGFDVAEAGADQFAGSQTGRIGEVQHEAVGHIK	nohit	nohit	hypothetical	1	ArgC-2	34.62	10	1	1		nohit																									KHE28652.1	hypothetical protein JG24_03030 [Klebsiella variicola]	hypothetical	37.838	74	46	0	1	74	64	137	0.000188
SEP042058	64	LRCGGAREQRADPAVSGALCPQDSGRGPAPDRARLGHRRRGPRQQYGARHDRGGGDSPRERDPL	nohit	nohit	nohit	1	Mirror-1	42.05	27	1	1		nohit	NZ_CP015083.1	100	64	0	0	1	64	28000	28191	5.15e-24	89.7																nohit
SEP065643	78	VMLYAPARVWRVSRLGLVRPRSRSLRYGTLMSATSATSLSRSPRSLRNSRSRSCSFNVIHLLGCGGPPVTRRGCPRDR	nohit	nohit	nohit	1	Mirror-2	41.2	14	1	1		nohit	NZ_CP015081.1	100	78	0	0	1	78	149550	149317	7.07e-28	101																nohit
SEP014180	68	MSPQDPRNVLPDPHESVSASSTDPLEPFNSRLPRSLQRRLRVYAALHDRKIQDVLGSALDEYLRQREE	hypothetical	hypothetical	hypothetical	2	Trypsin-1; Trypsin-3	105.00; 79.19	22; 21	1; 1	1; 1	WP_034350671.1 hypothetical protein [Deinococcus radiodurans]	hypothetical	NZ_CP015082.1	100	68	0	0	1	68	386399	386602	1.74e-31	111	WP_034350671.1	hypothetical protein [Deinococcus radiodurans]	hypothetical	100	68	0	0	1	68	1	68	2.36e-45	135	WP_034350671.1	hypothetical protein [Deinococcus radiodurans]	hypothetical	100	68	0	0	1	68	1	68	2.05e-40
SEP047986	98	MTQDSADTLLVIDVLDEDAGLADVEDEQGRTFQLPAEWLPGAADGQGYRVRAAQGHLTFTPDTDAPRLLRERSKQTLLDFSDEPGADEPEDSQLGEKA	hypothetical	hypothetical	hypothetical	7	ArgC-1; Mirror-2; Trypsin-2; ArgC-2; Trypsin-3; Chymotrypsin-1; Trypsin-1	213.01; 48.49; 160.43; 237.93; 120.67; 101.92; 200.93	50; 23; 60; 50; 36; 12; 60	5; 1; 3; 7; 2; 1; 3	5; 1; 3; 7; 2; 1; 3	WP_010886941.1 hypothetical protein [Deinococcus radiodurans]	hypothetical	NZ_CP015081.1	100	98	0	0	1	98	2427541	2427834	5.1e-60	194	WP_010886941.1	hypothetical protein [Deinococcus radiodurans]	hypothetical	100	98	0	0	1	98	1	98	1.86e-67	194	WP_010886941.1	hypothetical protein [Deinococcus radiodurans]	hypothetical	100	98	0	0	1	98	1	98	1.62e-62
SEP045850	43	LGRVRKAAAALPQGAGQPGQRQDAAGRERGDSEGRRQKPADFA	nohit	nohit	nohit	1	ArgC-1	48.05	19	1	1		nohit	NZ_CP015081.1	100	43	0	0	1	43	2092839	2092967	2.57e-06	38.5																nohit
SEP016905	77	LGLPVPMLLSLPVVALLSRALVTALVVVLPSAIRRATAPVTCGVAMLVPLMVLVALVEPIQVLVMLVPGAKMSRQLP	nohit	nohit	hypothetical	1	Chymotrypsin-1	55.6	14	1	1		nohit	NZ_CP015081.1	100	55	0	0	23	77	403743	403579	6.94e-19	75.9														KOX51980.1	hypothetical protein ADL08_02870 [Streptomyces sp. NRRL F-6492]	hypothetical	51.282	78	37	1	1	77	23	100	0.000206
SEP057778	69	LAGKARPLAGAPARHRRFHLYRRAENRRPERQPLLPRRRVAVGGHARQRAGGRNRDGAGTDHSRYSPEA	nohit	nohit	nohit	1	Mirror-1	49.12	7	1	1		nohit	NZ_CP015081.1	100	67	0	0	3	69	640237	640437	5.72e-28	101																nohit
SEP033013	75	VTVRAVPAQLYRAGCLREWEVASAEPDLAYTEQAFPECPTCPHRVEPEGTLPFCTLRPVGTAHPFAALAGLQLPD	hypothetical	hypothetical	hypothetical	4	Mirror-2; Trypsin-2; Trypsin-3; Trypsin-1	70.64; 36.86; 44.23; 55.44	33; 11; 11; 11	2; 1; 1; 1	2; 1; 1; 1	WP_051618771.1 hypothetical protein [Deinococcus radiodurans]	hypothetical	NZ_CP015081.1	100	75	0	0	1	75	2294272	2294048	1.39e-46	154	WP_027479565.1	hypothetical protein [Deinococcus radiodurans]	hypothetical	98.667	75	1	0	1	75	1	75	4.75e-51	150	WP_051618771.1	hypothetical protein [Deinococcus radiodurans]	hypothetical	100	75	0	0	1	75	10	84	1.02e-46
SEP014422	48	MRTSGRSTKRAVQSGKRGSRSKKTPLQAALRVTPCFARPSPLGRGSKI	nohit	nohit	nohit	1	LysN-1	46.48	25	1	1		nohit	NZ_CP015081.1	100	48	0	0	1	48	814010	814153	1.44e-25	93.2																nohit
SEP042941	35	LHGAERSGGIQQRHLGRVSPPLAARRAAGAGRAAP	nohit	nohit	nohit	1	Trypsin-1	36.8	23	1	1		nohit	NZ_CP015081.1	100	22	0	0	1	22	1055212	1055147	6.97e-09	45.1																nohit
SEP000364	33	VDMVEPPGVGKREKALARLPGQCLCQKRCYFSS	nohit	nohit	nohit	1	LysC-1	32.62	33	1	1		nohit	NZ_CP015082.1	100	33	0	0	1	33	135195	135097	7.43e-18	70.5																nohit
SEP037657	78	LHQKIAQPPHVGGMRRDLECGLQVPRRPAKGGGDGFVAEWAQLAVGLKVLAGALFFGGVEGHGWSMAPRAVLRITRAS	nohit	nohit	nohit	1	LysC-2	27.34	44	1	1		nohit	NZ_CP015081.1	100	78	0	0	1	78	1659752	1659985	2.04e-37	128																nohit
SEP002072	48	LEPSGGGRRAGGALCGLSLASLTSRHPPATLSNRGNRNDPARPVHQGT	nohit	nohit	nohit	1	Trypsin-3	45.86	15	1	1		nohit	NZ_CP015081.1	100	26	0	0	23	48	1946811	1946734	4.93e-12	54.7																nohit
SEP030728	69	VRGRRAGRTGFCECGRRWGAPTRAPAVRGLWRRRRESECSRGTPHPARIAAAPSLGTGKEKPPPVWRRF	nohit	nohit	nohit	1	Trypsin-2	47.76	13	1	1		nohit	NZ_CP015081.1	100	69	0	0	1	69	2069553	2069347	2.89e-41	139																nohit
SEP039030	75	LHSASVKAPVPAGDRGLGLGLKAEAKAQPINPITSASKAAAPPSHPQSAHAAHSATTSARSQRRRATPIAPAERP	nohit	nohit	nohit	2	LysC-2; LysC-1	67.57; 56.35	12; 12	2; 2	2; 2		nohit	NZ_CP015081.1	100	33	0	0	1	33	1751996	1752094	8.2e-16	67																nohit
SEP001402	29	LLHSAEAFESEVVKKPLGGLDEVGELLPV	nohit	nohit	nohit	1	LysC-1	27.97	48	1	1		nohit	NZ_CP015083.1	100	29	0	0	1	29	85178	85092	5.54e-13	56.2																nohit
SEP007765	81	VGRRARYGARPGAAGGGAGRGRHPGFRAARQSERVAVGGIRRFKIESRTFLGAVLRGAHGKNTFLTRWTSIRRLSRCSGIG	nohit	nohit	hypothetical	1	ArgC-1	35.53	7	1	1		nohit	NZ_CP015081.1	90.196	51	5	0	31	81	1793175	1793023	4.69e-23	87.8														WP_081816011.1	hypothetical protein [Deinococcus radiodurans]	hypothetical	80	40	8	0	42	81	11	50	1.23e-12
SEP007969	87	MKLPARVRVSRPPLPLAPALAQAAARLCPQAPAELTAAALAIAGGSVIGAQLHWDGGEAQSIEPAWRGRGIEEALAEILNPPVNQSI	hypothetical	hypothetical	hypothetical	5	Trypsin-1; Trypsin-3; Mirror-2; Trypsin-2; Mirror-1	90.73; 63.09; 91.00; 59.59; 97.51	21; 21; 17; 21; 34	1; 1; 2; 1; 3	1; 1; 2; 1; 3	WP_010887899.1 hypothetical protein [Deinococcus radiodurans]	hypothetical	NZ_CP015081.1	100	37	0	0	51	87	1458268	1458378	1.07e-19	78.6	WP_010887899.1	hypothetical protein [Deinococcus radiodurans]	hypothetical	100	87	0	0	1	87	1	87	7.71e-57	166	WP_010887899.1	hypothetical protein [Deinococcus radiodurans]	hypothetical	100	87	0	0	1	87	1	87	6.69e-52
SEP051203	85	VGLSRGDHRRTRPQTAHPQRGAEGRVRTGRPADSGVRGPDSGDHSGRVDGGCAIARTVSPRRTVRRSRSARPQRRPQRSPARAAA	nohit	nohit	nohit	1	ArgC-2	44.06	11	1	1		nohit	NZ_CP015081.1	100	54	0	0	1	54	1425702	1425863	4.94e-29	105																nohit
SEP032146	28	LSRWASRRADQILGLLSRVTVTPRREGA	nohit	nohit	nohit	1	ArgC-1	54.67	36	1	1		nohit	NZ_CP015082.1	100	28	0	0	1	28	198771	198688	7.42e-13	55.8																nohit
SEP052211	52	LPRLTKCISMLWTSSPRESCSRSLTSRVMFSATRCASCSTCEPPASRSARRR	nohit	nohit	nohit	1	Trypsin-3	53.02	23	1	1		nohit	NZ_CP015081.1	100	52	0	0	1	52	1534978	1535133	4.76e-27	97.8																nohit
SEP042700	30	VRRNCSARCGRSGPTLQSCYLPGPVDRRHG	nohit	nohit	nohit	1	Trypsin-3	34.98	43	1	1		nohit	NZ_CP015081.1	100	30	0	0	1	30	2184044	2183955	2.27e-15	63.2																nohit
SEP066036	95	IEVVAHGEKRHHTNTLTACQCYLPETTGKMFDGAPMSRDCFFQRAEANKCALIRLFVVEGIAGHTVFLAHNGDVGTARLGAAHARWCHRLRRANG	nohit	nohit	nohit	1	LysC-1	41.08	13	1	1		nohit	NZ_CP015081.1	100	95	0	0	1	95	751509	751225	1.85e-61	198																nohit
SEP037422	100	ICWPVGWGNCSRVARQRPLPRFDRRTCALGAEPGSPLSAKRLHRVLAPYFATQWAVTYHDHHAFYLAPLAQAEEYRAKLSGHPCPTQPPELGHAHSPRPP	nohit	nohit	nohit	1	Trypsin-1	47.97	13	1	1		nohit	NZ_CP015081.1	100	100	0	0	1	100	783556	783257	1.11e-63	204																nohit
SEP063361	66	IAVPPTVTVRDGTFRERRQVRAVHRPLRARGDPVSRPDRPDAARRYRPLARHAAAAAAPRNPAQPA	nohit	nohit	nohit	1	ArgC-2	56.84	14	1	1		nohit	NZ_CP015082.1	80	20	4	0	12	31	50666	50725	0.000248	33.9																nohit
SEP017565	30	LSGLSPRTTLTCRPARAAPASSCHSRPRLE	nohit	nohit	nohit	1	Trypsin-2	40.42	23	1	1		nohit	NZ_CP015081.1	100	30	0	0	1	30	1304384	1304295	6.39e-14	58.9																nohit
SEP032652	90	MNEDFMMVLQNGSVPARFVTLEGGERGVEVEGVQFPYVTDEVPHGIRALTDEQTHKMSELRQRCKVTSEAAVLPFDINEAPRREESGHEH	hypothetical	hypothetical	hypothetical	13	Trypsin-2; ArgC-1; ArgC-2; LysC-2; Mirror-1; Mirror-2; Chymotrypsin-2; LysN-1; Trypsin-3; LysC-1; Chymotrypsin-1; LysN-2; Trypsin-1	201.98; 319.97; 233.98; 98.21; 201.04; 219.61; 140.73; 164.11; 189.07; 66.74; 140.02; 140.18; 245.63	64; 81; 58; 28; 54; 54; 52; 29; 64; 28; 52; 29; 64	6; 7; 7; 1; 6; 7; 6; 2; 5; 1; 6; 2; 6	6; 7; 7; 1; 6; 7; 6; 2; 5; 1; 6; 2; 6	WP_027480291.1 hypothetical protein [Deinococcus radiodurans]	hypothetical	NZ_CP015081.1	100	90	0	0	1	90	2460352	2460621	2.28e-48	160	WP_027480291.1	hypothetical protein [Deinococcus radiodurans]	hypothetical	100	90	0	0	1	90	1	90	8.63e-65	186	ANC72471.1	hypothetical protein A2G07_12220 [Deinococcus radiodurans R1]	hypothetical	100	90	0	0	1	90	1	90	7.49e-60
SEP013979	52	ISRRWLSPSATRPTLTRRPTRCRRRWRRFAAPCPTARRLRWCRNSTPTPSRF	nohit	nohit	nohit	1	ArgC-2	48.6	27	1	1		nohit	NZ_CP015081.1	100	52	0	0	1	52	1971475	1971320	1.19e-13	59.7																nohit
SEP017819	42	VRRVLLAAKSVSSMRRDRTPPCMFSGEKESGLGGALMRLLLR	nohit	nohit	nohit	1	LysC-1	32.45	45	1	1		nohit	NZ_CP015081.1	100	30	0	0	1	30	1463398	1463309	1.46e-14	61.6																nohit
SEP060735	72	VPTTLQELRATVPRRASVSAFFMGMLLCRTEARPGSRVLGRVPGMIFRLQMPSGPDKGRFLYPSLAHWAGEA	nohit	nohit	nohit	3	Chymotrypsin-1; LysN-1; Trypsin-2	44.08; 55.21; 55.74	8; 12; 12	1; 1; 1	1; 1; 1		nohit	NZ_CP015081.1	100	72	0	0	1	72	195422	195207	7.99e-44	146																nohit
SEP036149	93	LGTAVTAWRVVMRCSASRLLSSLATAWGSTTRPSRMLPMGVGTITACCREGGAPALRATTLMVLVPISTPMAAERLRKRLMRLVMLPPESGEF	nohit	nohit	nohit	1	LysC-2	29.74	30	1	1		nohit	NZ_CP015081.1	100	93	0	0	1	93	1941111	1941389	6.45e-38	130																nohit
SEP028203	92	VAQRRERDHGGPRSRTQEHHQVLGAARPRKPHQGRQHPCPLQLAGGRDSPRARGRAGRGRPHLRAAHRLHLRADRLPPRPVVPGRAEPRHAA	nohit	nohit	nohit	1	ArgC-1	42.63	17	1	1		nohit	NZ_CP015081.1	100	92	0	0	1	92	92300	92575	1.05e-23	90.1																nohit
SEP001139	59	MSACPARRPTTRKSVTAGLPSGTTACRIWILLAPPRPRSPSGASSVRRSHSGSPCTMAR	nohit	nohit	nohit	1	ArgC-2	41.61	12	1	1		nohit	NZ_CP015081.1	100	59	0	0	1	59	1751440	1751264	4.82e-16	66.6																nohit
SEP053223	56	VARPHPLRPPGAAGRHSRGAGPQTCWRAVALGRGAGGRLAAGETRVSLILGVRAKL	nohit	nohit	nohit	1	Chymotrypsin-2	40.23	16	1	1		nohit	NZ_CP015081.1	100	53	0	0	4	56	701763	701921	1.59e-17	70.9																nohit
SEP013728	77	LLLGTLSEDNAPIQHPIFSILTVPNRATLTEKPVFRSAVMGGRHQKCVLAGPVADAGATAPQTALRNRSCKGPERGR	nohit	nohit	nohit	1	ArgC-1	44.91	17	1	1		nohit	NZ_CP015081.1	100	77	0	0	1	77	2260585	2260815	8.09e-48	158																nohit
SEP015537	43	ICRDEVSLGRAWVPPHPFAPQRPSPTRVEGQKRKAFLCQILQG	nohit	nohit	nohit	1	Chymotrypsin-2	37.72	19	1	1		nohit	NZ_CP015081.1	78.571	42	9	0	2	43	407523	407648	1.73e-16	67																nohit
SEP062833	73	LDAGNFCGREARALSAPDGLCVLRFTVFRGWVKKAKAKAFFDPLPQGERAFAKQRGEGASRPVPTKNHSIKHC	nohit	nohit	nohit	1	Mirror-2	45.01	11	1	1		nohit	NZ_CP015081.1	100	73	0	0	1	73	846661	846443	1.61e-45	151																nohit
SEP028278	69	IRRWCRPGRRPPPAASPTPAATPASRPTWRFSARTTTCKKPRPRCFPRWKTPPRRPLPRKKSLASAPAS	nohit	nohit	nohit	1	LysC-2	27.45	13	1	1		nohit	NZ_CP015081.1	100	16	0	0	31	46	1104687	1104640	0.000135	35																nohit
SEP052878	54	LAQTMASSREQKLITAIERVEIEKLFDGSPRSTRFFFEKRSTPVNEAGENRDLD	nohit	nohit	nohit	1	Mirror-2	50.47	13	1	1		nohit																											nohit
SEP022190	74	VVSRAACQTRVAAGGQLSAGAASVSAPDIPSSATPRSPSPRSASSAASPASSSTGTPSSPARASLLPASSPATR	nohit	nohit	nohit	1	LysC-2	39.56	15	1	1		nohit																											nohit
SEP016175	88	MHKTLTALLSVLVLSAAAAQTTAPKQTTPTPAQAQKATAVTQENARKAQAKKTNNLSRYQRTECARKHGNIVKNPQGKLVCIVPKPKK	hypothetical	hypothetical	hypothetical	2	LysC-2; LysC-1	61.92; 49.50	8; 8	1; 1	1; 1	WP_027479922.1 hypothetical protein [Deinococcus radiodurans]	hypothetical	NZ_CP015081.1	100	46	0	0	43	88	551631	551494	5.22e-26	96.7	WP_027479922.1	hypothetical protein [Deinococcus radiodurans]	hypothetical	100	88	0	0	1	88	1	88	1.64e-59	173	WP_027479922.1	hypothetical protein [Deinococcus radiodurans]	hypothetical	100	88	0	0	1	88	1	88	1.42e-54
SEP017901	49	VRCGARWKPSPARPSSASTPKACCAAASTTASCSARCKADGRKKRGARP	nohit	nohit	nohit	1	LysC-1	34.65	41	1	1		nohit																											nohit
SEP046370	87	ISGPQWKTRELTDAIEVGVLEHLTKRWHSFLASEASTKHRAGRTCKAAKQRMERVAAPFRRTRNSENCSNRKLYQTVPADPWFAEFT	nohit	nohit	nohit	1	LysC-1	33.63	8	1	1		nohit	NZ_CP015081.1	82.353	68	5	1	20	87	2117248	2117430	1.53e-32	115																nohit
SEP038720	85	METAPHTAWPSTVWYVELRGKEAEATLRQWLEQLPGQAGFAGAELLDSPAQPGLALVASHWSGPLPELTPPAGAKHWTFRVLAQR	hypothetical	hypothetical	hypothetical	4	Chymotrypsin-2; Mirror-2; LysC-2; Chymotrypsin-1	70.00; 36.00; 74.27; 77.85	19; 6; 36; 31	1; 1; 2; 2	1; 1; 2; 2	WP_227085951.1 hypothetical protein [Deinococcus radiodurans]	hypothetical	NZ_CP015081.1	100	85	0	0	1	85	433803	433549	6.09e-52	170	WP_010888920.1	hypothetical protein [Deinococcus radiodurans]	hypothetical	100	85	0	0	1	85	1	85	9.26e-58	168	WP_010888920.1	hypothetical protein [Deinococcus radiodurans]	hypothetical	100	85	0	0	1	85	1	85	8.03e-53
SEP019577	93	LGAAGRSGLPHRLSQLLGGLRQSRTLRARARGAGRPRHAAALPGARPGGRNGAAAVAQPGSAAVPDSRLPLPAGARTRPRKRPAPPPSPGSAL	nohit	nohit	nohit	1	ArgC-1	35.08	10	1	1		nohit	NZ_CP015081.1	100	21	0	0	6	26	675039	674977	1.19e-06	42																nohit
SEP014462	83	LSDEYPVPKSSRCSRTPSCRSRSMLRCTSPVWESRLLSVISRLSRPGSKPVRCSNSLTRSCTSGAARCWLQKFTLRWSGGSCG	nohit	nohit	nohit	1	LysC-1	27.72	8	1	1		nohit	NZ_CP015081.1	100	83	0	0	1	83	2260187	2259939	1.54e-30	109																nohit
SEP015466	78	ILIVERADDRPGKRRDIDDRARLVRLRDIFIGVCQDEAPFGIAVEHFDRLARHRAGDIAGALGIAVGHILGERRDPDD	nohit	nohit	hypothetical	1	Mirror-2	39.1	13	1	1		nohit	NZ_CP015081.1	37.838	74	37	2	2	71	1991582	1991376	0.000109	35.4														EAP76608.1	hypothetical protein ISM_17120 [Roseovarius nubinhibens ISM]	hypothetical	44.872	78	43	0	1	78	110	187	1.09e-08
SEP060581	94	VAHLAGDGAALRLGHPDHSFCAKGAVADGAAVPRADGQQRRDALASDQKRQVGEQPNKKGRGWKAKGFVPLLSALSLCLVTSQASAPASPAGRD	nohit	nohit	nohit	1	Mirror-1	65.48	11	1	1		nohit	NZ_CP015081.1	100	94	0	0	1	94	768193	768474	4e-57	185																nohit
SEP050328	25	LPSLGSASGPALTVAPTVRPSGARM	nohit	nohit	nohit	1	ArgC-2	35.18	32	1	1		nohit	NZ_CP015081.1	100	25	0	0	1	25	2410981	2411055	3.72e-10	48.1																nohit
SEP038016	38	LAVAWSPWSNCSGRPRRFPVRSSWAATPTSCSAGASRC	nohit	nohit	nohit	1	Chymotrypsin-2	42.39	37	1	1		nohit	NZ_CP015081.1	100	38	0	0	1	38	771901	772014	5e-19	73.9																nohit
SEP006664	32	LKKSSAPYHILLSLAFIHSFTAGLAGNGTPAR	nohit	nohit	nohit	1	ArgC-2	45.99	41	1	1		nohit	NZ_CP015081.1	100	32	0	0	1	32	940899	940804	4.79e-16	65.1																nohit
SEP042778	35	LAGRPGQPRDAPLGGGAKRGDGGLSRRVACPRRLP	nohit	nohit	nohit	1	LysC-2	28.48	43	1	1		nohit	NZ_CP015081.1	100	35	0	0	1	35	224763	224659	9.35e-09	44.7																nohit
SEP010651	46	MIKYRKQNALEPEKDAEITLNLTPLLFFTVGYVAMKALLGSVRRLS	hypothetical	hypothetical	hypothetical	4	LysC-2; LysC-1; Chymotrypsin-1; Chymotrypsin-2	77.69; 49.89; 143.91; 121.22	39; 17; 35; 35	2; 1; 4; 3	2; 1; 4; 3	WP_165439357.1 hypothetical protein [Deinococcus radiodurans]	hypothetical	NZ_CP015081.1	100	46	0	0	1	46	1036942	1036805	3.75e-26	94.7	WP_165439357.1	hypothetical protein [Deinococcus radiodurans]	hypothetical	100	46	0	0	1	46	1	46	1.29e-29	94.7	SEI68899.1	hypothetical protein SAMN04488058_101348 [Deinococcus reticulitermitis]	hypothetical	75.556	45	11	0	1	45	1	45	2.57e-18
SEP064048	94	LGLPSPPGRGCKGTVVDPLPGGEGLAKQGVRGLSKQRTNDDLPRLRRHPSPDPRCPGRLRRGCRAAGQPGECARSGTSRPREAGGRPRPHGGCF	nohit	nohit	nohit	1	Mirror-2	51.86	13	1	1		nohit	NZ_CP015081.1	100	94	0	0	1	94	2507576	2507857	2.12e-43	146																nohit
SEP062659	64	VERATRALGADRAEGGSDASAPAAPRRNGPPAADLCGYAGTQRRPRFAHPPRLAKRGGPELQPQ	nohit	nohit	nohit	1	Mirror-2	37.56	12	1	1		nohit	NZ_CP015081.1	100	64	0	0	1	64	1838996	1839187	1.81e-25	94																nohit
SEP009993	78	VACPVTLSGPSLRGWGRVSTRSWSSGVGPAGSVNFISRLQTGQWLILAPGASGATRRGGARAAPRSSPRRAGGGRGRV	nohit	nohit	nohit	1	ArgC-2	48.79	14	1	1		nohit	NZ_CP015082.1	100	47	0	0	1	47	345569	345709	9.01e-25	92.4																nohit
SEP061304	59	VVEAAGQAVQLARQVLLGDAVGEILRADLGGHPAEAVQRFEAGTHHPPGGQGDQWQEEG	nohit	nohit	hypothetical	1	Mirror-2	45.41	17	1	1		nohit																									RMS48662.1	hypothetical protein ALP65_04582 [Pseudomonas aeruginosa]	hypothetical	87.931	58	4	1	1	55	176	233	7.95e-20
SEP042634	72	VGGFLDPTDDLREERVGDVGHRHQDLLGAQGAQALGGEIRLVAELGDRLHDLLAGRLQHQLGRAEHPRNRGR	nohit	nohit	nohit	1	Chymotrypsin-1	60.54	11	1	1		nohit																											nohit
SEP016831	42	LPGTLLPPRDGKRNRPPLRPPTRGHGPGRAGRWRGPPSAQTA	nohit	nohit	nohit	2	LysC-2; LysC-1	30.51; 29.49	29; 29	1; 1	1; 1		nohit	NZ_CP015081.1	100	42	0	0	1	42	1547145	1547020	6.35e-09	45.8																nohit
SEP042419	74	MRTMTGTATRVLLGVRGMNKEAGVKVAAALLALPGVSKATPDDGQIEVHYDPSFHTVMDLVRTVRMQGFLAGML	hypothetical	hypothetical	hypothetical	9	LysC-2; Trypsin-2; LysC-1; LysN-2; Trypsin-1; Mirror-2; Mirror-1; LysN-1; Trypsin-3	106.01; 124.77; 87.27; 87.90; 114.94; 80.77; 82.21; 90.74; 96.93	18; 50; 18; 18; 50; 31; 18; 18; 50	2; 2; 2; 2; 2; 2; 1; 2; 2	2; 2; 2; 2; 2; 2; 1; 2; 2	WP_010888118.1 hypothetical protein [Deinococcus radiodurans]	hypothetical	NZ_CP015081.1	100	74	0	0	1	74	1230178	1230399	2.81e-40	136	WP_010888118.1	hypothetical protein [Deinococcus radiodurans]	hypothetical	100	74	0	0	1	74	1	74	1.09e-50	150	WP_010888118.1	hypothetical protein [Deinococcus radiodurans]	hypothetical	100	74	0	0	1	74	1	74	9.45e-46
SEP041052	91	IQVCDSPRWLNIRPYGTHRKPSGPQRRLLSTRPSERSRSGESRKVPAMNAQVKLSAIVGVRVKVGSGHNCARCTYRAAVPSTAKVPRLMRL	nohit	nohit	nohit	1	Trypsin-2	56.11	10	1	1		nohit	NZ_CP015081.1	100	91	0	0	1	91	814429	814701	4.37e-46	154																nohit
SEP039636	99	VSLSAPITLKVPPWPTMRRGGASVLPTEVKASLTRRSKRSPVAPPSKALVLNVYSGRRLTSVCSEPGLRSCGLNGGKIRVLACDGVALKASLLPIALTR	nohit	nohit	nohit	2	Mirror-1; Trypsin-2	36.48; 34.89	9; 8	1; 1	1; 1		nohit	NZ_CP015083.1	100	99	0	0	1	99	4402	4698	1.63e-58	189																nohit
SEP052017	14	LGLGLKAEAKAQPI	nohit	nohit	nohit	2	LysC-1; LysC-2	56.35; 67.57	64; 64	2; 2	2; 2		nohit	NZ_CP015081.1	100	14	0	0	1	14	1752044	1752085	0.00059	29.6																nohit
SEP014962	24	LAYKPLTAGAVATDPIPPTPGGTR	nohit	nohit	nohit	1	Chymotrypsin-1	40.23	54	1	1		nohit	NZ_CP015081.1	100	24	0	0	1	24	227956	227885	4.09e-10	47.8																nohit
SEP031561	71	MTAPKELHERIDRLPPEAIKAIQELVERQEYAAQQIAALKAFAADWTPEEQAAWDEGTKRRPWRTFPPEEV	hypothetical	hypothetical	hypothetical	3	Trypsin-1; Trypsin-3; Trypsin-2	45.91; 86.09; 50.29	11; 28; 11	1; 2; 1	1; 2; 1	WP_010888734.1 hypothetical protein [Deinococcus radiodurans]	hypothetical	NZ_CP015081.1	100	71	0	0	1	71	611144	611356	3.51e-33	116	WP_010888734.1	hypothetical protein [Deinococcus radiodurans]	hypothetical	100	71	0	0	1	71	1	71	3.76e-47	140	WP_010888734.1	hypothetical protein [Deinococcus radiodurans]	hypothetical	100	71	0	0	1	71	1	71	3.26e-42
SEP047662	95	LAGHAGAAERRRPDRRPPDPDHRPAGRAPLGGLRRAGYAGPGSCRGSHSLGPGLWPPLRRCRSRGPRRAGALGRQRRHSPHRDDSRQRRLSAGAR	nohit	nohit	nohit	1	ArgC-2	42.74	11	1	1		nohit	NZ_CP015081.1	100	52	0	0	43	94	1819672	1819827	7.99e-17	70.9																nohit
SEP007183	70	VTQVKSASPSTLYVFSTAGKICPQLRKDQARRTWFQGIPPGPNARLHGLRHCFSCHQRGRVGLPNWADHR	nohit	nohit	nohit	1	Mirror-1	47.57	11	1	1		nohit	NZ_CP015082.1	100	70	0	0	1	70	105792	106001	2.57e-44	147																nohit
SEP062459	77	MKGPLVTILSGLVLMVHMSLMPWAPLAFQTGMKTWVGWGRKIPDRNSMAVTSALGNTTLRVLLSTLVTLIGWLLMVQ	nohit	nohit	nohit	1	Chymotrypsin-2	33.43	14	1	1		nohit	NZ_CP015081.1	100	77	0	0	1	77	1131526	1131296	3.17e-36	125																nohit
SEP069570	51	VPGSQKPSGNRAPLAENTMSSRTLMAVTPAFGPSSALRCARWAKLSVPSNP	nohit	nohit	nohit	1	LysC-2	30.75	45	1	1		nohit	NZ_CP015081.1	100	51	0	0	1	51	1832644	1832796	1.4e-28	102																nohit
SEP003950	12	IAGVSGSRAGAR	nohit	nohit	nohit	1	LysN-2	39.98	100	1	1		nohit																											nohit
SEP047218	91	LAGPPRPDPPGHRGFPGGGLCRPPRPRHAPLSGDGLRTGGHGGVPARLVPAGSADLGRERPEKGAAGPRRAARVVGQVDCRAGRRSAAGKH	nohit	nohit	nohit	1	Trypsin-1	38.27	11	1	1		nohit	NZ_CP015081.1	100	64	0	0	28	91	28366	28557	2.39e-23	89.4																nohit
SEP068298	42	LTLSVEKLEHLTGKDTLTPRCASPSPIKVEGQKYRAFFYPML	nohit	nohit	nohit	1	Mirror-1	38.57	19	1	1		nohit	NZ_CP015081.1	100	42	0	0	1	42	2376571	2376696	1.22e-24	90.1																nohit
SEP015376	81	IICAWSSCGQWLWQAWLFRRRLPCLCAGGRGMARCWMVLREGLGPVRQAAGPRLLQLAPQRTPPSGRIPRSLPARLPAGLR	nohit	nohit	nohit	1	Trypsin-1	39.35	10	1	1		nohit	NZ_CP015081.1	100	81	0	0	1	81	1684127	1684369	3.46e-46	153																nohit
SEP027141	93	VTSTASSPAGRASTLPPGPPTRKWTFYSRPSNSSLSTARSSCRSTTSIGRSAPGRIRRTLRRPRCSVTRCRSGAGEKCPTPHTCARLRSGRKC	nohit	nohit	nohit	1	Trypsin-3	38.61	11	1	1		nohit	NZ_CP015081.1	98.925	93	1	0	1	93	48460	48182	2.82e-31	112																nohit
SEP008390	30	LDGGGLFLVGAMVGLRFTCGWPLVRGAGAG	nohit	nohit	nohit	1	Chymotrypsin-1	40.48	20	1	1		nohit																											nohit
SEP022752	53	LTAQAPGCPGAQRCPPGPACPPPRSSGPVCSPAPRCTRASTPAGRGFRQCATR	nohit	nohit	nohit	1	Trypsin-1	34.73	25	1	1		nohit	NZ_CP015081.1	100	24	0	0	29	52	470105	470034	5.89e-10	49.3																nohit
SEP031881	51	LIAGFSIGDRAAGGQPRQRRQDTRRVVEILVHVSSPLSRSSSNSRWRSAST	nohit	nohit	nohit	1	ArgC-2	35.29	18	1	1		nohit																											nohit
SEP030845	33	LNCLAKTLELITLAVTNTISMKILSKYVIKMVK	nohit	nohit	nohit	1	LysC-2	29.72	36	1	1		nohit																											nohit
SEP067894	87	VRGRRAGRTGFCECGRRWGAPTRAPAVRGLWRRRRESECSRGTPHPARIAAAPSLGTGKEKPPPVWRRFWIEECSAHRHRDRGADHA	nohit	nohit	nohit	1	Trypsin-2	47.76	10	1	1		nohit	NZ_CP015081.1	100	87	0	0	1	87	2069553	2069293	6.18e-54	176																nohit
SEP051103	100	VVQTLRMPPMRWLPSVLLLLTGLLLAALALGVFAVLGGSGPLWLRSLGSVTLGGPGPNGFARGLALMLLASSALALATLRRPEPRYLEPEPALEPAPPQG	hypothetical	hypothetical	hypothetical	8	Trypsin-1; LysN-2; Trypsin-3; LysN-1; Chymotrypsin-2; Mirror-2; ArgC-2; Trypsin-2	114.15; 96.36; 114.13; 80.10; 56.57; 96.81; 94.63; 121.13	32; 15; 32; 15; 15; 16; 27; 32	2; 1; 2; 1; 1; 2; 2; 2	2; 1; 2; 1; 1; 2; 2; 2	WP_063653057.1 hypothetical protein [Deinococcus radiodurans]	hypothetical	NZ_CP015081.1	100	63	0	0	1	63	1639665	1639477	3.03e-16	69.3	WP_063653057.1	hypothetical protein [Deinococcus radiodurans]	hypothetical	100	91	0	0	10	100	1	91	9.95e-56	164	WP_063653057.1	hypothetical protein [Deinococcus radiodurans]	hypothetical	100	91	0	0	10	100	1	91	8.63e-51
SEP058935	37	LVEGQQLCPCTLYQGERGAPKGRGEGSFSPLRPPRRA	nohit	nohit	nohit	1	Mirror-1	35.31	24	1	1		nohit	NZ_CP015081.1	100	37	0	0	1	37	2507636	2507526	2.69e-20	77.4																nohit
SEP008925	100	LPSAFAIRCVYSYGAAAPALLPGGGGRAQRDPRRRPAGHSAAAAQSANPRAGARNRHAAVSPRTAWGGTHRGRAHLFAAGAVHSGAGGGRHPRSAAGRAR	nohit	nohit	nohit	1	Mirror-2	47.39	22	1	1		nohit	NZ_CP015082.1	100	100	0	0	1	100	58528	58229	1e-22	87.8																nohit
SEP020241	52	LVWTPPHPLASQGPSPAGGEGKKTLSPCGGGRCKAAGGGACDHSTLTPGGPQ	nohit	nohit	nohit	1	Mirror-1	40.81	27	1	1		nohit	NZ_CP015081.1	100	50	0	0	1	50	965644	965495	5.52e-17	68.9																nohit
SEP064338	69	LPAPACEVARCGSWNEYTSETEVTEHKKAWHLRDWPQRRAFRLLSIARCSPPRKSGQSTAGLPPSSRAV	nohit	nohit	nohit	1	ArgC-2	33.67	13	1	1		nohit	NZ_CP015081.1	100	69	0	0	1	69	852244	852038	2.67e-42	142																nohit
SEP049558	38	LRGPGCRVRSARPPPPRSGPGPHPRAIAAARRGAGSFR	nohit	nohit	nohit	1	ArgC-2	36.92	55	1	1		nohit																											nohit
SEP061264	79	IAIKGVLNCCHIKNEGGEKMHFKPTFEVMETKSMQWNRTAPTSGRVMSELKAEQQPATISPAELRKVRAAIKAAVAQAK	nohit	nohit	hypothetical	13	Trypsin-1; LysN-2; Chymotrypsin-1; LysC-1; Trypsin-3; LysN-1; Chymotrypsin-2; Mirror-1; Mirror-2; LysC-2; ArgC-2; ArgC-1; Trypsin-2	99.04; 142.23; 91.47; 133.00; 97.24; 114.01; 80.94; 120.74; 122.73; 138.13; 199.98; 177.33; 83.03	29; 30; 32; 30; 18; 19; 32; 29; 29; 30; 61; 43; 18	2; 2; 2; 2; 1; 1; 2; 3; 2; 2; 6; 5; 1	2; 2; 2; 2; 1; 1; 2; 3; 2; 2; 6; 5; 1		nohit	NZ_CP015084.1	100	64	0	0	1	64	15889	16080	1.07e-39	135	WP_197480535.1	hypothetical protein [Deinococcus radiodurans]	hypothetical	100	60	0	0	20	79	1	60	6.35e-40	122	WP_097355114.1	MULTISPECIES: hypothetical protein [unclassified Geobacillus]	hypothetical	41.379	58	30	1	22	79	4	57	8.51e-05
SEP061288	51	LSAALMRARVCLMLMRWPSPYLPPVQPVLTSHTFAPLSSTFCARSRAYSPG	nohit	nohit	nohit	1	Chymotrypsin-2	51.85	20	1	1		nohit	NZ_CP015081.1	100	51	0	0	1	51	1731261	1731413	1.44e-28	102																nohit
SEP057616	64	MSRRNFARSAWKKYGFKEMDGHPVPFRMFGNRIKTVSAPYQQGQGLKLPTGHKGGLSLRAAPAC	nohit	nohit	nohit	1	Mirror-2	35.28	16	1	1		nohit	NZ_CP015081.1	98.361	61	1	0	4	64	1793110	1792928	2.23e-37	127																nohit
SEP035592	86	MCKCRSHGTFPLFGLQSSHLNICYYHQDLHRRPLRPGSRPRFCSDRRALLLIEAWLLPRRPGIGRALQRHPFSGLVDSAGELLHTP	nohit	nohit	hypothetical	2	Mirror-2; Mirror-1	36.53; 38.21	8; 8	1; 1	1; 1		nohit																									KGN53990.1	hypothetical protein Csa_4G243140 [Cucumis sativus]	hypothetical	98.837	86	1	0	1	86	1	86	4.96e-54
SEP056678	31	VGGAETPVPAQRSRETRRCKSPKGSGGAPVR	nohit	nohit	nohit	1	ArgC-1	55.7	55	1	1		nohit	NZ_CP015081.1	100	31	0	0	1	31	1779381	1779473	3.13e-14	60.1																nohit
SEP019015	69	IATSGPAKPPAQAWQPVPVKVALCPSAPTSPNCRCSMSASVSRKRATMACGSSPCVSSPRPSGPKLGLT	nohit	nohit	nohit	1	LysC-1	27.68	12	1	1		nohit	NZ_CP015081.1	100	69	0	0	1	69	523741	523947	2.69e-38	130																nohit
SEP054331	50	VPVEQALVGQGPGERVLVEQAPGPLPEAPRAGSVLGPDRQRGGSPGGAAR	nohit	nohit	nohit	1	ArgC-2	54.08	20	1	1		nohit	NZ_CP015081.1	100	50	0	0	1	50	313148	313297	5.07e-25	91.7																nohit
SEP067335	44	ILPPRRAARSAPARERPGRRLAARKGGPFAGAAENRTCPRLEQS	nohit	nohit	nohit	1	ArgC-1	45.87	18	1	1		nohit	NZ_CP015081.1	100	24	0	0	21	44	237005	236934	1.13e-10	50.8																nohit
SEP027373	85	MPEGTVTREEAIWQFCGFHRHLLKRSAQCGCFYCLRLFSPSEIEAWTDHEQTALCPHCCIDAVLPDVPLYVLDAELLRAMHEAFF	hypothetical	hypothetical	hypothetical	1	Trypsin-1	67.29	14	1	1	WP_227085932.1 hypothetical protein [Deinococcus radiodurans]	hypothetical	NZ_CP015081.1	100	85	0	0	1	85	1222399	1222653	1.19e-54	178	WP_010888125.1	hypothetical protein [Deinococcus radiodurans]	hypothetical	100	85	0	0	1	85	1	85	1.63e-61	178	WP_010888125.1	hypothetical protein [Deinococcus radiodurans]	hypothetical	100	85	0	0	1	85	1	85	1.42e-56
SEP067952	95	VDMSHDTFEARALQLAYEMTAHNTYEGKVGQGHNEARAADIRRLFDILCGHDPEDHAHESHKKAGRKASEKAAEKRRKKFADLPPVAEAEALGRS	hypothetical	hypothetical	hypothetical	13	Trypsin-3; LysN-1; Chymotrypsin-2; Mirror-2; Mirror-1; Trypsin-1; LysN-2; LysC-1; Chymotrypsin-1; ArgC-2; ArgC-1; Trypsin-2; LysC-2	182.66; 298.65; 147.72; 230.87; 216.47; 237.39; 264.46; 216.60; 148.08; 368.03; 418.40; 195.69; 250.19	44; 56; 47; 54; 37; 53; 56; 69; 51; 98; 98; 53; 69	5; 10; 4; 9; 7; 6; 9; 5; 5; 17; 19; 5; 6	5; 10; 4; 9; 7; 6; 9; 5; 5; 17; 19; 5; 6	WP_034350273.1 hypothetical protein [Deinococcus radiodurans]	hypothetical	NZ_CP015081.1	100	95	0	0	1	95	518266	517982	9.82e-46	153	WP_034350273.1	hypothetical protein [Deinococcus radiodurans]	hypothetical	100	93	0	0	3	95	1	93	4.52e-66	190	WP_010888837.1	hypothetical protein [Deinococcus radiodurans]	hypothetical	98.947	95	1	0	1	95	1	95	4.03e-62
SEP014302	79	LPTRNAAASSKTDRNSMGGSIGERGAGFRVRRAFDRKKHPHPLLRKALSAGQLYESHQGRGSKTDQIILSYELRLNRSV	nohit	nohit	nohit	1	Trypsin-3	34.91	11	1	1		nohit	NZ_CP015081.1	97.26	73	2	0	1	73	1921968	1922186	7.2e-43	144																nohit
SEP048166	36	LGGPERLGRDCAALRPGIGDRAVDPVVYQCPGGKGA	nohit	nohit	nohit	1	Chymotrypsin-2	34.46	19	1	1		nohit	NZ_CP015083.1	100	36	0	0	1	36	196088	195981	2.25e-18	72																nohit
SEP045952	72	LRSSRLRPAYGPAETPPARVVKAWGTARFGARSSGRPGAVIVQSVAVQSGARRRGLNPLQASEPRHALESPA	nohit	nohit	nohit	1	ArgC-1	34.19	10	1	1		nohit	NZ_CP015081.1	100	72	0	0	1	72	737787	737572	3.92e-41	139																nohit
SEP065415	79	VIASASTQPMTHCKMTPAAGTAVVSLRSRAASDASWVTTFTVGSGFIRVAMGFMATRTMSSSPLVIPASRPPAPLVSRA	nohit	nohit	hypothetical	1	Chymotrypsin-2	51.6	10	1	1		nohit	NZ_CP015081.1	100	79	0	0	1	79	1933361	1933597	1.2e-45	152														BAC18553.1	conserved hypothetical protein [Corynebacterium efficiens YS-314]	hypothetical	50	76	38	0	3	78	15	90	0.000347
SEP039474	73	IQRASGDGLMHQQRRGDAQGVGGRFAVGDRAAASVAGEASAGDGVDVLALTAGDHIDLDVAGRRCRARSRGQL	nohit	nohit	nohit	1	ArgC-1	36.53	11	1	1		nohit																											nohit
SEP003749	45	VRFRACSVAVVSAGWPGVLGATKAAHQASARRCCSCKRAFWRMAW	nohit	nohit	nohit	1	ArgC-2	36.28	42	1	1		nohit	NZ_CP015083.1	100	45	0	0	1	45	99630	99764	8.55e-25	90.9																nohit
SEP046961	94	LLPYLSLKTGSASNDSFKLARVLSSVGRAAVSKTVGRGFKSFRARQNKLPVLVAGVFFCAAFRPRSRRLRFLFPSSSASMLPRRCCAPCPRKKT	nohit	nohit	nohit	1	Trypsin-3	34.48	9	1	1		nohit	NZ_CP015081.1	100	94	0	0	1	94	319710	319991	2.3e-40	137																nohit
SEP058466	91	LQHRPRRRDDGGVGRAAADHVENLAVAVHHARPLHAAHVQQRGEVQAGGVEGRSAHRPSVAGRSKTSRASLARACCIGRVSSPRATAAPST	nohit	nohit	nohit	1	Mirror-2	45.44	16	1	1		nohit	NZ_CP015081.1	100	91	0	0	1	91	1710612	1710340	1.15e-40	138																nohit
SEP002167	98	LLPCRWCHTYPNELSPPSSSVVGQSGCLCFSCSHQTPSGLVQVQISGGCGLVRQGQHVLETDAALKAQSGGAAQKRPGRVVDSMRQPGQVGAEVIQGA	nohit	nohit	nohit	1	LysC-2	32.93	9	1	1		nohit	NZ_CP015081.1	100	98	0	0	1	98	29544	29251	2.81e-52	172																nohit
SEP042326	55	IAGQGPKSGASTAKDAPRGGACRVSVQACWNITARLTSSISEVIGISRGHASVQL	nohit	nohit	nohit	1	Mirror-1	34.82	22	1	1		nohit	NZ_CP015081.1	100	55	0	0	1	55	1763451	1763287	4.01e-31	109																nohit
SEP032742	55	MSHAQRTTRRLDETSSANAGQPQEGAGRTGQHRGGRSVGRGLGEGRHDLQKRRQA	nohit	nohit	nohit	1	Trypsin-1	42.91	24	1	1		nohit																											nohit
SEP069263	44	MAAATTSSSADHTGPAIPRKLCVTPALTRNAVMLAMVATLIQAR	nohit	nohit	nohit	1	ArgC-2	34.04	16	1	1		nohit	NZ_CP015081.1	100	34	0	0	11	44	933250	933149	2.28e-17	69.7																nohit
SEP011901	72	LSPSSPALQKRQRPPRSRQRQNRSNDHLRAPPSAPRAGAPRRRVSPPASPAPLLYRTLAPLRRSAEWSGGHR	nohit	nohit	nohit	1	Mirror-1	36.31	14	1	1		nohit																											nohit
SEP046408	43	IRKPWTSRLPSSKKSSPSCSCVKATCRASSAPAPKGRSSTCCA	nohit	nohit	nohit	1	ArgC-2	34.54	23	1	1		nohit	NZ_CP015081.1	100	41	0	0	3	43	605374	605252	2.32e-11	52.8																nohit
SEP021246	38	MGQDSSSFASALRPPLAALAFLCRLSPFPLPSSPEVPL	nohit	nohit	nohit	1	ArgC-2	38	32	1	1		nohit																											nohit
SEP035420	18	LGPLVRVGLRPQGELIRS	nohit	nohit	nohit	2	Trypsin-2; Trypsin-1	45.89; 59.67	56; 56	1; 1	1; 1		nohit	NZ_CP015081.1	100	18	0	0	1	18	955329	955276	2.43e-06	37																nohit
SEP015988	72	LAALAPGAAGSPRGLAAPAARDALGPVRALRLRHRTPPALPAGARLDHARRCRPVGRAGLQPGAPAAHHGHC	nohit	nohit	nohit	1	Trypsin-2	40.28	21	1	1		nohit																											nohit
SEP052041	79	LKRRPNDRAASPCRATPAARAGADGAGAGAGGSGRRTPLAGRDPQAHAGPRRDEHAVQRPSGRHLAARPRRIGQPALRE	nohit	nohit	nohit	1	ArgC-1	38	15	1	1		nohit	NZ_CP015081.1	100	79	0	0	1	79	1146526	1146290	5.81e-30	107																nohit
SEP052087	71	IQLQHVRSEGAGGVIASDEVAAVQRRKKELDMVVCARTTEIGKVISRQGDAAQGRCQVSHGFDRDLAALKR	nohit	nohit	nohit	2	Trypsin-1; LysC-2	38.37; 27.88	18; 18	1; 1	1; 1		nohit	NZ_CP015083.1	100	71	0	0	1	71	70973	71185	9.09e-42	140																nohit
SEP003519	94	ITSLAYSRASRASCLTGSAPASASLAWASAVPRLLPGVPQAARAFRFALWRRVCRSRHSRALPRLTAFTSATATGPRRSRALTRRAACRGSPPL	nohit	nohit	nohit	1	Chymotrypsin-1	34.69	7	1	1		nohit	NZ_CP015081.1	100	94	0	0	1	94	955483	955764	9.8e-34	119																nohit
SEP064352	99	MVPVERQLVITALGLPQRTLNGNDYLICQTTEGEVVLWLAPDPAPQLRVLRALTLPRRVRLPCLPDRENAGRFWVPESARVVVVDSAECAAPAHHCQPA	hypothetical	hypothetical	hypothetical	3	Trypsin-3; Trypsin-2; ArgC-1	63.65; 55.98; 40.42	12; 12; 8	1; 1; 1	1; 1; 1	WP_010888412.1 hypothetical protein [Deinococcus radiodurans]	hypothetical	NZ_CP015081.1	100	99	0	0	1	99	917229	916933	9.6e-62	199	WP_166466070.1	hypothetical protein [Deinococcus radiodurans]	hypothetical	98.851	87	1	0	13	99	1	87	9.42e-61	177	WP_010888412.1	hypothetical protein [Deinococcus radiodurans]	hypothetical	100	99	0	0	1	99	1	99	1.85e-64
SEP030194	38	VSGHCRRRRDVPAGIHVQPPGRDGGLHQPRAVRCQCRG	nohit	nohit	nohit	1	ArgC-1	32.74	50	1	1		nohit	NZ_CP015082.1	100	38	0	0	1	38	194657	194770	1.39e-19	75.5																nohit
SEP025534	94	MFRRHVPAEEPSRELDPDRELNFARTILQDRTFREVPDDEVLREAERLLFGWMTNETKLERPKLYDHYALVFLALIRKNRELEERIAALEAARE	hypothetical	hypothetical	hypothetical	7	LysC-1; LysC-2; Trypsin-1; Trypsin-2; ArgC-1; Trypsin-3; ArgC-2	52.27; 48.36; 146.90; 140.58; 97.28; 115.59; 89.55	12; 12; 31; 44; 23; 31; 13	1; 1; 3; 4; 2; 3; 2	1; 1; 3; 4; 2; 3; 2	WP_010886772.1 hypothetical protein [Deinococcus radiodurans]	hypothetical	NZ_CP015081.1	100	79	0	0	1	79	2601686	2601922	3.95e-48	160	WP_010886772.1	hypothetical protein [Deinococcus radiodurans]	hypothetical	100	94	0	0	1	94	1	94	3.7e-64	185	WP_010886772.1	hypothetical protein [Deinococcus radiodurans]	hypothetical	100	94	0	0	1	94	1	94	3.21e-59
SEP060094	98	IDLDLRLSGKGAGAMRSGLYSLGRYLASRLHQKSDAPLPTVRYPDLNVKIPANTAAPGAAGCPGSSTGGPTYELSGAGVRRWRAERQGGSPSLDVDGR	nohit	nohit	nohit	2	LysC-1; LysC-2	33.05; 34.46	11; 11	1; 1	1; 1		nohit	NZ_CP015081.1	100	96	0	0	1	96	1945785	1945498	3.35e-42	143																nohit
SEP056487	78	MFSALWTFLRELLLALIGQPSRPGPTRQEQEAELAQREALRGRQAPTSAWDAARQVGAEVGKAAIWQPTDAPRRKKKD	hypothetical	hypothetical	hypothetical	12	ArgC-1; Trypsin-2; ArgC-2; LysN-2; LysC-1; Chymotrypsin-1; Trypsin-1; Chymotrypsin-2; Mirror-2; Mirror-1; Trypsin-3; LysN-1	219.36; 123.86; 162.84; 133.33; 41.35; 106.82; 136.43; 141.80; 127.01; 138.13; 115.04; 137.73	58; 41; 56; 17; 17; 21; 41; 21; 28; 28; 41; 17	5; 3; 4; 2; 1; 3; 3; 4; 3; 3; 3; 2	5; 3; 4; 2; 1; 3; 3; 4; 3; 3; 3; 2	WP_027480271.1 hypothetical protein [Deinococcus radiodurans]	hypothetical	NZ_CP015081.1	100	71	0	0	1	71	117956	118168	7.44e-31	109	WP_027480271.1	hypothetical protein [Deinococcus radiodurans]	hypothetical	100	78	0	0	1	78	1	78	3.61e-52	154	WP_027480271.1	hypothetical protein [Deinococcus radiodurans]	hypothetical	100	78	0	0	1	78	1	78	3.13e-47
SEP008973	83	LTPQMLATDGRPNRLEQARRKLLDLLEARRDAQTAIIVYAGSAHSLVPLSDDLATSRNLLEALKPSLMPEPGRRADLAVARAL	nohit	nohit	hypothetical	1	ArgC-1	53.31	11	2	2		nohit																									PZR46276.1	hypothetical protein DI524_05445, partial [Pseudomonas oleovorans]	hypothetical	100	83	0	0	1	83	101	183	7.52e-47
SEP007710	56	VKAALVWTPPHPLASQGPSPAGGEGKKTLSPCGGGRCKAAGGGACDHSTLTPGGPQ	nohit	nohit	nohit	1	Mirror-1	40.81	25	1	1		nohit	NZ_CP015081.1	100	54	0	0	1	54	965656	965495	1.93e-19	76.3																nohit
SEP032169	51	LTTTSWPTWSAARSSFVRSTTFWPSTPKPRSRAPAGTAKRRSCSRICRPTG	nohit	nohit	nohit	2	LysC-1; LysC-2	33.41; 39.78	16; 16	1; 1	1; 1		nohit	NZ_CP015082.1	100	51	0	0	1	51	270198	270350	2.2e-26	95.9																nohit
SEP035279	89	VWLPVRRGYCTPSVSRPETVSGLSTVSKPRARVYSVFTLLSCGSRSGLKVAATLKLLERSSPATVARTVKGCRPLGASLPGVPMLVTRL	nohit	nohit	nohit	1	LysC-1	39.56	24	1	1		nohit	NZ_CP015081.1	100	89	0	0	1	89	2141899	2142165	1.53e-51	169																nohit
SEP065741	72	IAPDGPVPRGPRQGRRRLVRPGDRGERHRLSACQRAETDRRGGPGDLDHAVFAGCQILRRAGGAGAVQAAAL	nohit	nohit	nohit	1	Trypsin-1	44.9	12	1	1		nohit	NZ_CP015081.1	100	33	0	0	28	60	566539	566441	5.61e-17	70.1																nohit
SEP028633	98	IRALPRWPGLGRPADAVLLAAQAERGGHRQQGGVADHRQPALRGDDLLHRTDVREGAVQQLSRRRQQKPGRPHRRCPAFFIGRTNSHPFKTTAPGILH	nohit	nohit	nohit	1	ArgC-1	52.46	10	1	1		nohit	NZ_CP015081.1	100	98	0	0	1	98	788061	787768	2.79e-60	194																nohit
SEP039010	29	VLLRYSLGGDRPSQTTHQTLSATRITGQR	nohit	nohit	hypothetical	1	ArgC-1	39.89	24	1	1		nohit	NZ_CP015081.1	69.565	23	7	0	3	25	478821	478753	0.000171	32.3														WP_010946065.1	hypothetical protein [Legionella pneumophila]	hypothetical	88.889	27	3	0	1	27	65	91	2.02e-07
SEP034022	92	VLPALGAAAPDSGPPRASRAADGRRQDLRARPAGLSGLHGAGPDPRTDRPAGAAASGAARRPYRLSLGWGADGGGSAPRAGFGGVLGGVGGV	nohit	nohit	nohit	1	ArgC-1	48.28	9	1	1		nohit	NZ_CP015081.1	100	72	0	0	1	72	1751444	1751659	2.99e-28	103																nohit
SEP041158	72	VESPSATLLTSSISSTVRPRQASSAVKRKRAGAGAAAASATSGAGCGAALRALSRAVSVIGPPPGPQGSRGA	nohit	nohit	nohit	1	ArgC-1	35.58	29	1	1		nohit	NZ_CP015081.1	100	56	0	0	17	72	1099623	1099790	7.4e-14	61.2																nohit
SEP057786	86	MMPEGTVTREEAIWQFCGFHRHLLKRSAQCGCFYCLRLFSPSEIEAWTDHEQTALCPHCCIDAVLPDVPLYVLDAELLRAMHEAFF	hypothetical	hypothetical	hypothetical	1	Trypsin-1	67.29	14	1	1	WP_227085932.1 hypothetical protein [Deinococcus radiodurans]	hypothetical	NZ_CP015081.1	100	86	0	0	1	86	1222396	1222653	1.97e-55	180	WP_010888125.1	hypothetical protein [Deinococcus radiodurans]	hypothetical	100	85	0	0	2	86	1	85	1.9e-61	177	WP_010888125.1	hypothetical protein [Deinococcus radiodurans]	hypothetical	100	85	0	0	2	86	1	85	1.65e-56
SEP011948	74	VSPRSAPSPCPRRCCPDVARAPSAAALPGPRPRAPPARFDSREWSRPQKAWQSSRWSVSRAAAAGPNGKRCWGW	nohit	nohit	nohit	1	ArgC-2	35.56	12	1	1		nohit	NZ_CP015081.1	100	36	0	0	39	74	2154504	2154611	4.18e-07	42.4																nohit
SEP014083	82	VSLTSQLTAFMTFFPDGESPSQFRVRKSVQSAQASAPVRQPADPAGLEPLPERRTARLIRPSKARRFARPVARQGSPATWRG	nohit	nohit	nohit	1	Chymotrypsin-1	35.06	9	1	1		nohit	NZ_CP015083.1	100	82	0	0	1	82	38491	38736	4.76e-48	159																nohit
SEP008218	94	LPAASGRVRPSEPARAGPASAGDKTTARSAAARAGVSPPRSGEYRAVRTRRPAAPHCAPPVAPHSRSGNVRLFLLATRRPSAARRPQDAEWALQ	nohit	nohit	nohit	1	Mirror-1	34.78	10	1	1		nohit	NZ_CP015083.1	100	94	0	0	1	94	41111	40830	5.17e-37	128																nohit
SEP058857	13	MSLSELAGKPAPQ	nohit	nohit	nohit	2	LysC-1; LysC-2	26.29; 32.10	62; 62	1; 1	1; 1		nohit												WP_027480279.1	alpha-D-glucose phosphate-specific phosphoglucomutase [Deinococcus radiodurans]		100	13	0	0	1	13	1	13	0.000884	28.9			nohit
SEP019832	40	LLRKALSASQLYESHEGRGAKTDQIILSNALNRFFPQESP	nohit	nohit	nohit	4	Trypsin-1; ArgC-1; Trypsin-3; ArgC-2	48.01; 58.74; 38.00; 51.77	30; 30; 30; 30	1; 1; 1; 1	1; 1; 1; 1		nohit	NZ_CP015081.1	100	40	0	0	1	40	1558617	1558736	3.2e-22	83.2																nohit
SEP028550	73	ISVVSTRAPDAPMGWPSAIAPPVRLTWAGSTSAPCCPRSRSTARLCAAKASLSSKRSTSLIDSPARLTASGTA	nohit	nohit	hypothetical	1	LysC-1	28.57	12	1	1		nohit	NZ_CP015081.1	100	73	0	0	1	73	744735	744953	4.64e-40	135														RMS61690.1	hypothetical protein ALP62_05521 [Pseudomonas syringae pv. aceris]	hypothetical	60.938	64	20	1	2	65	19	77	1.09e-10
SEP023212	89	VPTSALHLLIALALAGLTRLVAYPLDLGGGRQVDALDAFLLMFALVNLRLGWSAANAENGGRAPAWFVAVALVAAAVITFAMLAALTPA	hypothetical	hypothetical	hypothetical	3	Trypsin-2; Mirror-2; Trypsin-1	59.41; 36.85; 72.91	13; 15; 13	1; 1; 1	1; 1; 1	WP_010889083.1 hypothetical protein [Deinococcus radiodurans]	hypothetical	NZ_CP015081.1	100	89	0	0	1	89	271813	272079	1.13e-18	75.9	WP_010889083.1	hypothetical protein [Deinococcus radiodurans]	hypothetical	98.876	89	1	0	1	89	1	89	2.76e-56	165	WP_010889083.1	hypothetical protein [Deinococcus radiodurans]	hypothetical	98.876	89	1	0	1	89	1	89	2.39e-51
SEP025622	73	LTKPVSSSRLTPISSRPVTFRPRTDGSSSCPGGMMTSTMSAGQSAAVVQKGQVLIGCRVSTKKSSLGLRGGAM	nohit	nohit	nohit	1	LysC-2	29.61	14	1	1		nohit	NZ_CP015083.1	100	73	0	0	1	73	33547	33765	9.63e-42	140																nohit
SEP008828	100	LQDMRVDPGILGTLRFQGGEFLLLVVGRDRLALLAVGDNPLFQASVVQRAGEAQCLKHRGLLGIGGVQAKAVPPDLSGTLLHARRSPAALPRSRLLLIAS	nohit	nohit	nohit	1	Mirror-2	34.52	13	1	1		nohit	NZ_CP015081.1	100	79	0	0	1	79	298197	297961	6.71e-46	154																nohit
SEP070311	11	LVGCSSTPLER	nohit	nohit	nohit	1	LysN-1	39.85	100	1	1		nohit																											nohit
SEP018781	40	LRLDRHRAAPACTLPGQPGRASQEPECSSPTSSARFCRAL	nohit	nohit	nohit	1	Trypsin-3	41.07	32	1	1		nohit	NZ_CP015081.1	100	40	0	0	1	40	243718	243837	3.35e-21	80.5																nohit
SEP017749	31	LVCPPAKPTTTGVASVPTRLAASTALWKPAT	nohit	nohit	nohit	1	LysN-1	52.97	35	1	1		nohit	NZ_CP015082.1	100	31	0	0	1	31	199155	199063	5.97e-14	59.3																nohit
SEP014351	93	LSGHEILDDRLGASLGKNLAQGGLGLGDAVRNGHALARLEARVLHHDGRGLGRRVTQRCVQSVKRAVLGGGNPVPHHKCLTPRLVTFQSARCL	nohit	nohit	nohit	1	ArgC-1	50	9	1	1		nohit	NZ_CP015081.1	100	93	0	0	1	93	1290137	1290415	4.46e-56	182																nohit
SEP030599	67	MIAWVDLLIEGDPHPRRFDSYATLRAYVLKLERLSEDAADELMMAGVVRPPLARREYRIQRLPLPEE	hypothetical	hypothetical	hypothetical	1	Trypsin-2	37.75	13	1	1	WP_010888788.1 hypothetical protein [Deinococcus radiodurans]	hypothetical	NZ_CP015081.1	100	67	0	0	1	67	567658	567458	1.36e-39	134	WP_010888788.1	hypothetical protein [Deinococcus radiodurans]	hypothetical	100	67	0	0	1	67	1	67	2.61e-44	133	WP_010888788.1	hypothetical protein [Deinococcus radiodurans]	hypothetical	100	67	0	0	1	67	1	67	2.26e-39
SEP007523	23	VPAPRSAKANAALDKNAPPTYSL	nohit	nohit	nohit	1	LysC-1	26.25	57	1	1		nohit	NZ_CP015081.1	100	23	0	0	1	23	1070079	1070147	2.11e-09	45.8																nohit
SEP027897	75	MQILSKVVVLIGLVVIVASLFYLAKNYIDINQLHAIAYANKSNEGPNPVNNVMLMTALAVAGGFLTGLGLSMPKR	hypothetical	hypothetical	hypothetical	9	Trypsin-1; LysC-1; Chymotrypsin-1; LysN-1; Trypsin-3; Mirror-1; Mirror-2; LysC-2; Trypsin-2	129.95; 106.38; 52.88; 91.17; 113.15; 89.33; 126.02; 108.32; 105.68	21; 21; 20; 21; 21; 36; 45; 21; 21	1; 1; 1; 1; 1; 2; 3; 1; 1	1; 1; 1; 1; 1; 2; 3; 1; 1	WP_010889184.1 hypothetical protein [Deinococcus radiodurans]	hypothetical	NZ_CP015081.1	100	58	0	0	18	75	164816	164643	9.43e-34	117	WP_010889184.1	hypothetical protein [Deinococcus radiodurans]	hypothetical	100	75	0	0	1	75	1	75	6.42e-50	148	WP_010889184.1	hypothetical protein [Deinococcus radiodurans]	hypothetical	100	75	0	0	1	75	1	75	5.57e-45
SEP038540	99	IARAASRGHVGRGQGRRGSDGSARPSRRADAAAVQAENAPAWAGPRRAASRQRGPRRAHTPPARRHRPPHRARCRAVRTAPSAPAVTPRSDAPARRGCR	nohit	nohit	nohit	1	ArgC-1	32.8	17	1	1		nohit	NZ_CP015081.1	100	66	0	0	34	99	208171	207974	5.22e-08	45.8																nohit
SEP001315	90	MPPVYGGARKRSAVRAANGRRLRSGASPAPSLRSDFILLSAGFNRKPSHTVLIRFPNIRKRRRMPVHLLKTVFFPCAPRKIAPGHVRDSI	nohit	nohit	nohit	1	LysN-2	60.96	8	1	1		nohit	NZ_CP015081.1	97.297	74	2	0	1	74	2128411	2128190	3.52e-42	142																nohit
SEP040136	95	VTAGPPPGDNRPRDRPPNRRCSPPRPRHRRHSVAATAMKGLRFRPGELRRSEVPRTNLLPGAGQPARARREDRWRAWLLVGLSVCLLALLGVTLL	hypothetical	hypothetical	hypothetical	1	ArgC-1	68.99	20	2	2	WP_162177673.1 hypothetical protein [Deinococcus radiodurans]	hypothetical	NZ_CP015081.1	100	33	0	0	33	65	1058909	1058811	1.07e-15	67.8	WP_162177673.1	hypothetical protein [Deinococcus radiodurans]	hypothetical	100	58	0	0	38	95	1	58	1.14e-35	112	WP_010888277.1	hypothetical protein [Deinococcus radiodurans]	hypothetical	98.413	63	1	0	33	95	1	63	8.59e-34
SEP018658	79	LGRTAGRGRARPRADFRRLPGPGRGAGCSGALAAAAGAAVRRRGARRAARGAAAAGALAAAYRIRHLGHQAKGAAAGAV	nohit	nohit	nohit	2	Mirror-1; Mirror-2	38.87; 39.29	19; 19	1; 1	1; 1		nohit																											nohit
SEP008082	44	VFALMPPRAGKGSPKRTTQRLPSWLIPAGKMGARPRAAMRAAPP	nohit	nohit	nohit	1	Trypsin-2	46.7	20	1	1		nohit	NZ_CP015081.1	100	26	0	0	1	26	131451	131528	4.65e-12	54.7																nohit
SEP043252	41	IEVRNAELLLQVRGSRRKVPHGSGCPGPSGCGWPVRTCGHA	nohit	nohit	nohit	1	ArgC-2	48.91	20	1	1		nohit	NZ_CP015081.1	100	40	0	0	1	40	507106	507225	2.91e-13	57.8																nohit
SEP052227	73	MPDKDDKNKGHTSEPQDYDRNKKEVHEIEHDGKPSFKGVNDREANAARNTEHDKLKEKKDVEEARSVPASKQG	hypothetical	hypothetical	hypothetical	10	Mirror-2; Mirror-1; Trypsin-3; LysN-2; LysC-1; Trypsin-1; ArgC-1; Trypsin-2; ArgC-2; LysC-2	88.14; 69.03; 137.11; 67.78; 209.98; 189.90; 195.20; 130.45; 167.36; 251.25	19; 19; 34; 19; 77; 44; 99; 36; 99; 77	1; 1; 2; 1; 7; 3; 6; 3; 6; 8	1; 1; 2; 1; 7; 3; 6; 3; 6; 8	WP_027479581.1 hypothetical protein [Deinococcus radiodurans]	hypothetical	NZ_CP015081.1	100	73	0	0	1	73	2354161	2354379	5.29e-44	147	WP_027479581.1	hypothetical protein [Deinococcus radiodurans]	hypothetical	100	73	0	0	1	73	1	73	1.4e-49	147	ANC72374.1	hypothetical protein A2G07_11680 [Deinococcus radiodurans R1]	hypothetical	100	73	0	0	1	73	1	73	1.22e-44
SEP068332	76	VASELVTLPVAPAEDVLTRLLAGETLATLTTHRGRDAAGRKRVQITVSHPDPEVVAGARQALLRRCQAERVRAFVV	hypothetical	hypothetical	hypothetical	5	ArgC-1; Trypsin-2; ArgC-2; Trypsin-3; Trypsin-1	119.91; 99.00; 100.36; 101.56; 153.08	42; 41; 18; 42; 64	2; 2; 1; 2; 3	2; 2; 1; 2; 3	WP_010888789.1 hypothetical protein [Deinococcus radiodurans]	hypothetical	NZ_CP015081.1	100	76	0	0	1	76	567448	567221	5.04e-33	115	WP_162177693.1	hypothetical protein [Deinococcus radiodurans]	hypothetical	98.592	71	1	0	6	76	1	71	7.56e-46	137	WP_010888789.1	hypothetical protein [Deinococcus radiodurans]	hypothetical	98.684	76	1	0	1	76	1	76	2.6e-44
SEP018086	96	LPAGTSWSTPTTPTRMTAPRASGSLPGWAKHDAGLCFACAGRWRLGHGARGGRRTGRTTGAALGSASRLCRPAGRGAREPRVPAGRAAAPRGSGHV	nohit	nohit	nohit	1	Trypsin-1	36.71	10	1	1		nohit	NZ_CP015081.1	100	17	0	0	23	39	93536	93586	7.94e-06	39.7																nohit
SEP064083	71	LEKVMIAWVDLLIEGDPHPRRFDSYATLRAYVLKLERLSEDAADELMMAGVVRPPLARREYRIQRLPLPEE	hypothetical	hypothetical	hypothetical	1	Trypsin-2	37.75	13	1	1	WP_010888788.1 hypothetical protein [Deinococcus radiodurans]	hypothetical	NZ_CP015081.1	100	71	0	0	1	71	567670	567458	5.7e-42	141	WP_010888788.1	hypothetical protein [Deinococcus radiodurans]	hypothetical	100	67	0	0	5	71	1	67	2.17e-44	133	WP_010888788.1	hypothetical protein [Deinococcus radiodurans]	hypothetical	100	67	0	0	5	71	1	67	1.88e-39
SEP042528	37	IPVPARTSPVAAGRSAPGYAAGEKATAARRAAAKTAG	nohit	nohit	nohit	1	ArgC-2	38.06	41	1	1		nohit	NZ_CP015081.1	100	19	0	0	1	19	2210065	2210121	3.41e-06	37.7																nohit
SEP014248	41	IPQSTRAFDKKRAPLFGERSECKTRSRTENGAGGGVVPTHA	nohit	nohit	nohit	1	LysC-2	28.37	71	1	1		nohit	NZ_CP015081.1	95.122	41	2	0	1	41	1458356	1458478	3.92e-22	83.2																nohit
SEP029514	53	IAQGKAFALDILLLNYPRAGLVDGVRFELTQLERPVYSRVRLSRVAAHPRVRV	nohit	nohit	nohit	1	Chymotrypsin-2	42.05	13	1	1		nohit	NZ_CP015081.1	100	53	0	0	1	53	1448111	1447953	7.34e-30	105																nohit
SEP055116	76	MHEYLGLEGGPPNFRQDFTCPALLEDSTKHCAYGAITHSCQAFQPVRLLFCRTTGLVRVRSPLLTESRLMSFPSGT	nohit	nohit	hypothetical	1	Chymotrypsin-2	44.29	12	1	1		nohit	NZ_CP015081.1	43.548	62	22	2	28	76	476929	476744	4.75e-07	39.3														CCA91117.1	conserved hypothetical protein [Novosphingobium sp. PP1Y]	hypothetical	65.306	49	17	0	1	49	45	93	1.49e-12
SEP016825	49	ILGAGRHHLLRQHRRQWAENRSKCHCPPRRAPRTGPALPRLFRQPAEKV	nohit	nohit	nohit	1	ArgC-2	34.04	14	1	1		nohit	NZ_CP015082.1	100	49	0	0	1	49	333498	333644	1.25e-19	76.3																nohit
SEP061860	95	LVDEVVNKFQRLVHAFRAGERCNAEAVFVAFQPARAVGRHAGVLGIELVGAHKRLEAELVTVRLFKHLPDVLRAVALKKAGVPQTMLGQVTDFLA	nohit	nohit	nohit	2	Mirror-1; Mirror-2	62.53; 52.40	7; 7	1; 1	1; 1		nohit	NZ_CP015083.1	100	95	0	0	1	95	139577	139861	1.07e-57	187																nohit
SEP064363	70	VGRRLFAVGSYGFNPIPEHPERRRMPVHRAGLQRPVQLAAAEAQVARHLLALRRQVGPRPPGGPRPVERR	nohit	nohit	nohit	2	Trypsin-3; Trypsin-2	49.26; 39.19	19; 19	1; 1	1; 1		nohit	NZ_CP015081.1	100	28	0	0	1	28	1224380	1224297	8.31e-16	66.6																nohit
SEP021340	57	MPTSAPWNTTPPKKPCGQRHAPLPVNGPDTVLRPTRCSLGRRPPLPASCSPPIPNWK	nohit	nohit	nohit	1	ArgC-1	37.64	30	1	1		nohit	NZ_CP015083.1	100	57	0	0	1	57	50625	50795	2.41e-23	87.4																nohit
SEP033476	55	IQLRKAGGWGRVLAARFSFVGTAQVGDRTAKPQRLPHLTVRPMPSPSGFLYSTQQ	nohit	nohit	nohit	2	ArgC-2; ArgC-1	49.23; 35.42	13; 13	1; 1	1; 1		nohit	NZ_CP015083.1	100	55	0	0	1	55	146376	146540	2.82e-32	112																nohit
SEP047531	25	MPGARVFAAAPRQVGAANVRAAGPR	nohit	nohit	nohit	1	Trypsin-1	35.82	44	1	1		nohit																											nohit
SEP012217	80	VLTEHHLIPKSQGRRRGVPIHELPTVPLCPACHKFLHKTFTNAELAGEYASIDALLDNADVQRFVSWLRKQPASKSVRVR	hypothetical	hypothetical	hypothetical	1	LysN-2	73.34	21	1	1	WP_027480013.1 hypothetical protein [Deinococcus radiodurans]	hypothetical	NZ_CP015081.1	100	80	0	0	1	80	1401199	1401438	7.14e-51	167	WP_027480013.1	hypothetical protein [Deinococcus radiodurans]	hypothetical	100	80	0	0	1	80	29	108	7.56e-57	167	WP_010887954.1	hypothetical protein [Deinococcus radiodurans]	hypothetical	98.75	80	1	0	1	80	1	80	3.51e-52
SEP071040	75	MPSTLAVTCWPATSTIRSVWAPSDSTTTTSPRSTLRPCGRSLWPTSPTCSGRIPRKTSRPSYALRLSARRPIAAT	nohit	nohit	nohit	1	Chymotrypsin-1	34.79	12	1	1		nohit	NZ_CP015081.1	100	75	0	0	1	75	570327	570551	1.04e-31	112																nohit
SEP067761	66	INKTNVQNNKQTRPNTHVHKRAIRSKPATHPLNNKPKHPVENRKESHNNNGHIYTYPLKTCKRPTG	nohit	nohit	nohit	1	LysN-1	42.55	12	1	1		nohit																											nohit
SEP052663	96	MPKAWSNKDERQYEHVKDSEVKRGESPDRAEEIAARTVNKSRREEGRTPNKRTQGTGNPDAALSDLTRDELYNRAKEKGIAGRSRMSKAELVRALS	hypothetical	hypothetical	hypothetical	12	LysC-2; Trypsin-2; ArgC-1; ArgC-2; Chymotrypsin-1; LysC-1; LysN-2; Trypsin-1; Mirror-1; Mirror-2; LysN-1; Trypsin-3	195.25; 125.87; 331.32; 334.98; 116.97; 175.50; 142.47; 97.40; 101.39; 130.90; 128.19; 139.06	62; 31; 88; 92; 47; 62; 42; 15; 18; 24; 42; 31	7; 4; 20; 25; 2; 6; 3; 2; 2; 3; 3; 3	7; 4; 20; 25; 2; 6; 3; 2; 2; 3; 3; 3	WP_010889185.1 hypothetical protein [Deinococcus radiodurans]	hypothetical	NZ_CP015081.1	100	96	0	0	1	96	164288	164575	5.26e-60	194	WP_010889185.1	hypothetical protein [Deinococcus radiodurans]	hypothetical	100	96	0	0	1	96	1	96	1.84e-67	194	WP_010889185.1	hypothetical protein [Deinococcus radiodurans]	hypothetical	100	96	0	0	1	96	1	96	1.59e-62
SEP005458	92	MTDTPQGIAFTLDGVDELTFARILRDVMTDPAFRRPLQIQAQEPRPGVPARLTVAFDPAERERAVLAMQRLKTVLLRHGVQVDSVRVPGETR	hypothetical	hypothetical	hypothetical	10	ArgC-2; Trypsin-2; ArgC-1; LysC-2; Trypsin-3; Mirror-1; Mirror-2; Chymotrypsin-2; Trypsin-1; Chymotrypsin-1	87.02; 125.64; 79.55; 60.99; 107.41; 61.56; 91.16; 108.15; 157.80; 76.51	29; 39; 13; 22; 49; 10; 21; 46; 49; 32	2; 3; 1; 1; 4; 1; 2; 4; 5; 2	2; 3; 1; 1; 4; 1; 2; 4; 5; 2	WP_010887426.1 hypothetical protein [Deinococcus radiodurans]	hypothetical	NZ_CP015081.1	100	92	0	0	1	92	1929925	1929650	2.12e-55	180	WP_010887426.1	hypothetical protein [Deinococcus radiodurans]	hypothetical	100	92	0	0	1	92	1	92	2.73e-62	180	WP_010887426.1	hypothetical protein [Deinococcus radiodurans]	hypothetical	100	92	0	0	1	92	1	92	2.37e-57
SEP030889	73	LDVAGGLGRARLRAAGRRRTLCRRGGAHSRQRGGHHRAAAGRDFRGRPLSRTSTDAARARLATPRLTIQGGTM	nohit	nohit	nohit	1	Trypsin-2	47.8	12	1	1		nohit	NZ_CP015082.1	100	46	0	0	28	73	336470	336607	9.72e-16	66.6																nohit
SEP026167	95	LGARMTGPERTPDTELAGLPSWLYPAGFWVAVVLLAVGVLFPDFAVLGVAWVGLVPVLAALWVLVTGWQRDRRLGMAAALALAGLGLVVVVKGFL	hypothetical	hypothetical	hypothetical	1	Chymotrypsin-1	38.86	8	1	1	WP_027479532.1 hypothetical protein [Deinococcus radiodurans]	hypothetical	NZ_CP015081.1	100	73	0	0	1	73	2174696	2174478	4.56e-13	60.1	WP_027479532.1	hypothetical protein [Deinococcus radiodurans]	hypothetical	100	91	0	0	5	95	1	91	1.59e-57	168	WP_010887190.1	hypothetical protein [Deinococcus radiodurans]	hypothetical	98.947	95	1	0	1	95	1	95	5.18e-55
SEP036392	61	LGRRLQAGGRANPRHPQYRRRHDHLAAPDRARRQRGRHAGAELLPAPHPDRRHHRGDGAKP	nohit	nohit	nohit	1	ArgC-1	41.23	23	1	1		nohit	NZ_CP015081.1	100	61	0	0	1	61	2443091	2442909	2.3e-21	82																nohit
SEP032918	34	VQTSLTSEKLTRSRSLPSSSISVTNFSIGWADFE	nohit	nohit	nohit	1	Chymotrypsin-1	39.16	24	1	1		nohit																											nohit
SEP054673	50	VDFGRRARTHGEYRPPRPRTHQRRSGRREGHLAVSGAALPHQSRRQRGRK	nohit	nohit	nohit	6	Trypsin-1; Mirror-1; Trypsin-2; ArgC-1; Trypsin-3; ArgC-2	46.04; 47.30; 48.65; 55.52; 42.64; 66.24	22; 14; 22; 22; 22; 22	1; 1; 1; 1; 1; 1	1; 1; 1; 1; 1; 1		nohit	NZ_CP015082.1	100	50	0	0	1	50	367425	367276	8.42e-27	96.7																nohit
SEP011415	76	VFVCFVFWEVLSRFFWYFVISVRLWCVFLTVFETGFLGFDVFLLLPFFFCASVIFLLCLLVGGALVFVGCLLCILQ	nohit	nohit	nohit	1	Trypsin-1	44.34	8	1	1		nohit																											nohit
SEP000135	35	VRKGRSLMVPISAAWPRKGGAGTTGTAEAEVSRQY	nohit	nohit	nohit	1	ArgC-2	44.83	46	1	1		nohit	NZ_CP015081.1	100	35	0	0	1	35	974539	974435	1.87e-09	46.6																nohit
SEP037491	49	ICVALMRLVAAPEACFNLSSFDVSRGSRILSNSSFSLTRSCRVRPFSTC	nohit	nohit	nohit	1	Mirror-2	37.18	14	1	1		nohit																											nohit
SEP069727	80	LAAGERDLPQALLPPGHDQPPELEPGECPDSRLGHPDVPRGEQRAGRRAAVGRHLRRRPCRSARPGGSLGRAPRQPQAPP	nohit	nohit	nohit	1	Trypsin-1	36.76	16	1	1		nohit	NZ_CP015081.1	100	80	0	0	1	80	538507	538746	1.93e-30	108																nohit
SEP023123	81	VPELLARMVAGTSHLYTLLPIIEASDVTGQDTAEVAKAYFAVGSALDLTWYLQQITNLPVENNWQALAREAFRDDLDWQQR	nohit	nohit	hypothetical	1	ArgC-2	39.09	15	1	1		nohit																									PXB92613.1	hypothetical protein C0044_23035, partial [Pseudomonas aeruginosa]	hypothetical	100	81	0	0	1	81	4	84	2.57e-51
SEP070377	62	LSRTPLHAATPKSVAAGRRKPDADCRVPQPCRQSWRRRKPRGAHAALRCHHTTRVKGVAGGC	nohit	nohit	nohit	1	LysN-2	48.19	13	1	1		nohit	NZ_CP015083.1	100	62	0	0	1	62	119335	119150	9.19e-36	122																nohit
SEP018841	43	IKVMIFAARCPLRSEPANNQFLRPNAQGRIEFSAQLLSMGRLP	nohit	nohit	hypothetical	1	LysC-1	29.57	33	1	1		nohit																									RMR35566.1	hypothetical protein ALP87_102582 [Pseudomonas syringae pv. coriandricola]	hypothetical	72.093	43	12	0	1	43	7	49	1.47e-12
SEP034301	49	LGPRFCCTTTGVLPGAPPGLTLFTTTSGPSRASATLLTAVKISAYFRMS	nohit	nohit	nohit	1	Trypsin-1	35.06	12	1	1		nohit	NZ_CP015081.1	100	49	0	0	1	49	882051	881905	2.77e-26	95.1																nohit
SEP016480	25	LRRIRIAPMPRRRIGVMSSVRPMSM	nohit	nohit	nohit	1	ArgC-2	37.01	28	1	1		nohit																											nohit
SEP052085	83	VFSSSRSGPTSPASRATRAGCGAKPSSRSRNSGAGSSSSPAPGSSYPATRRRALSGLSPRTTLTCRPARAAPASSCHSRPRLE	nohit	nohit	nohit	1	Trypsin-2	40.42	8	1	1		nohit	NZ_CP015081.1	100	83	0	0	1	83	1304543	1304295	5.1e-21	82																nohit
SEP008447	21	VSSSAGLKVFSGICASRRAST	nohit	nohit	nohit	1	LysC-2	39.06	95	1	1		nohit	NZ_CP015081.1	100	21	0	0	1	21	2609996	2610058	1.21e-07	40.8																nohit
SEP043165	44	LTVATTTPRSRASAEPSKRLASPPVKKPPCTHTSSGAFFAFGGR	nohit	nohit	nohit	1	ArgC-2	39.5	20	1	1		nohit	NZ_CP015081.1	100	44	0	0	1	44	2308436	2308305	3.18e-23	86.3																nohit
SEP045200	51	LSKKVVRTMLSPPAWAPNSPAAANCEAPAKVVRLIRQVSPTLRPAARAVTA	nohit	nohit	nohit	1	Chymotrypsin-2	34.36	12	1	1		nohit	NZ_CP015081.1	100	51	0	0	1	51	2076710	2076862	3.83e-16	66.6																nohit
SEP015304	74	ISSLPAPRPRPAASCGWNAWGRRPPPWKPSTPRSGATSAWASTTPASCPPVTILCPTALLPLTRRKTPPCPTLS	nohit	nohit	nohit	1	Chymotrypsin-2	37.28	12	1	1		nohit	NZ_CP015081.1	100	74	0	0	1	74	1020995	1021216	5.73e-23	87.4																nohit
SEP040313	97	ITPMFRRHVPAEEPSRELDPDRELNFARTILQDRTFREVPDDEVLREAERLLFGWMTNETKLERPKLYDHYALVFLALIRKNRELEERIAALEAARE	hypothetical	hypothetical	hypothetical	8	LysC-1; Trypsin-1; Mirror-2; Trypsin-3; LysC-2; Trypsin-2; ArgC-1; ArgC-2	52.27; 146.90; 83.06; 115.59; 48.36; 140.58; 97.28; 89.55	11; 30; 18; 30; 11; 42; 23; 12	1; 3; 2; 3; 1; 4; 2; 2	1; 3; 2; 3; 1; 4; 2; 2	WP_010886772.1 hypothetical protein [Deinococcus radiodurans]	hypothetical	NZ_CP015081.1	100	82	0	0	1	82	2601677	2601922	3.04e-50	166	WP_010886772.1	hypothetical protein [Deinococcus radiodurans]	hypothetical	100	94	0	0	4	97	1	94	4.62e-64	185	WP_010886772.1	hypothetical protein [Deinococcus radiodurans]	hypothetical	100	94	0	0	4	97	1	94	4.01e-59
SEP007051	54	MYSSDLDLTTKALMREQALHEPQAMTSWEAHDRRESRSVRRALNWLERRLRRSA	hypothetical	hypothetical	nohit	5	Trypsin-1; ArgC-1; Trypsin-2; Trypsin-3; ArgC-2	48.93; 100.00; 45.42; 46.54; 99.57	13; 17; 13; 13; 15	1; 3; 1; 1; 2	1; 3; 1; 1; 2	WP_155896390.1 hypothetical protein [Deinococcus radiodurans]	hypothetical	NZ_CP015081.1	100	54	0	0	1	54	1692517	1692678	2.48e-30	107	WP_155896390.1	hypothetical protein [Deinococcus radiodurans]	hypothetical	100	54	0	0	1	54	1	54	2.78e-34	107			nohit
SEP000147	83	LLDPGLNRLLIAFQGTRFWLLRTEAKLVKQLPDVIGVVPHLKLQANDLPHAGGRPTRVGITGGQRSCAQDLPQLRALFWPQAR	nohit	nohit	nohit	1	Chymotrypsin-1	47.74	10	1	1		nohit	NZ_CP015084.1	100	83	0	0	1	83	29889	29641	2.28e-51	168																nohit
SEP000778	65	LAHAQLRHGNHQVHQQRDGARAGQQEFEHRRRGDVVGEYRQERSTGRQQHCPVRRAALVGTLGHG	nohit	nohit	nohit	1	Trypsin-3	36.1	17	1	1		nohit																											nohit
SEP009104	76	VKPHAPAAHGCPLSGHHCQKLPPPERPAQCRCRSGLTRRACKAGGKAANMPSGISPSARDARGQVSSGAASVNPRR	nohit	nohit	nohit	1	Mirror-2	47.37	17	1	1		nohit	NZ_CP015083.1	100	76	0	0	1	76	31575	31802	2.26e-44	148																nohit
SEP067092	34	VMSELKAEQQPATISPAELRKVRAAIKAAVAQAK	nohit	nohit	nohit	2	Chymotrypsin-1; Chymotrypsin-2	91.47; 80.94	74; 74	2; 2	2; 2		nohit	NZ_CP015084.1	100	19	0	0	1	19	16024	16080	8.33e-07	39.3	WP_197480535.1	hypothetical protein [Deinococcus radiodurans]	hypothetical	100	34	0	0	1	34	27	60	1.06e-17	64.3			nohit
SEP052099	52	IARPPWACRPGSRRGRRGRAGSSGSVRAASARRPPRGCRRRAGTCRTARRVP	nohit	nohit	nohit	1	Trypsin-2	35.39	25	1	1		nohit																											nohit
SEP002865	98	LPPPARVALETLCQVRLSHGADLTRRGGADMSPQDPRNVLPDPHESVSASSTDPLEPFNSRLPRSLQRRLRVYAALHDRKIQDVLGSALDEYLRQREE	hypothetical	hypothetical	hypothetical	2	Trypsin-3; Trypsin-1	79.19; 105.00	14; 15	1; 1	1; 1	WP_034350671.1 hypothetical protein [Deinococcus radiodurans]	hypothetical	NZ_CP015082.1	100	98	0	0	1	98	386309	386602	1.41e-51	170	WP_034350671.1	hypothetical protein [Deinococcus radiodurans]	hypothetical	100	68	0	0	31	98	1	68	7.22e-45	136	WP_034350671.1	hypothetical protein [Deinococcus radiodurans]	hypothetical	100	68	0	0	31	98	1	68	6.26e-40
SEP009528	41	IQQVKSKEEAGILRTTFLKAEQPVIVIFKGVFYFFPASQGR	nohit	nohit	nohit	1	LysC-2	27.82	29	1	1		nohit	NZ_CP015084.1	100	41	0	0	1	41	25923	25801	7.03e-22	82.4																nohit
SEP039704	20	LRFTIFRVGNVSKSHSQSIF	nohit	nohit	nohit	1	Mirror-1	37.15	40	1	1		nohit	NZ_CP015081.1	100	20	0	0	1	20	1750190	1750249	2.06e-08	42.7																nohit
SEP058424	78	VRCSRSHARSPAAFDNGAMKKAVLAVPALLLALSLSGCQKQADSNTSTSTTTTKSTDSTGQNTGTTTTSTTTTDTNNK	hypothetical	hypothetical	hypothetical	12	Trypsin-2; ArgC-1; ArgC-2; LysC-2; Mirror-2; Mirror-1; Chymotrypsin-2; LysN-1; Trypsin-3; LysC-1; LysN-2; Trypsin-1	89.27; 93.41; 75.05; 132.19; 75.51; 105.37; 184.78; 223.68; 115.72; 104.19; 201.06; 149.97	31; 31; 31; 49; 31; 31; 36; 32; 49; 31; 32; 49	1; 1; 1; 2; 1; 1; 4; 4; 2; 1; 4; 2	1; 1; 1; 2; 1; 1; 4; 4; 2; 1; 4; 2	WP_027480015.1 hypothetical protein [Deinococcus radiodurans]	hypothetical	NZ_CP015081.1	100	43	0	0	1	43	1396531	1396403	2.23e-11	54.7	WP_027480015.1	hypothetical protein [Deinococcus radiodurans]	hypothetical	100	60	0	0	19	78	1	60	9e-35	109	WP_081816038.1	hypothetical protein [Deinococcus radiodurans]	hypothetical	98.718	78	1	0	1	78	1	78	2.77e-45
SEP008300	11	ITAPWCISRAL	nohit	nohit	nohit	1	Chymotrypsin-1	42.13	100	1	1		nohit																											nohit
SEP014060	28	LAARRKGSSSGGSLRVARQARPVFFSPP	nohit	nohit	nohit	1	ArgC-2	39.56	36	1	1		nohit	NZ_CP015081.1	100	23	0	0	6	28	1453831	1453899	6.5e-05	33.5																nohit
SEP057898	98	ISPTRTPAPRRAGPRWCSGRRRENSVPRKRPSRPRRLRGRPPPSADGARRAKTPGLPPRSRSAVAWGPRARRGSGAGALPETPAAPAPAPAVPARHPR	nohit	nohit	nohit	1	ArgC-1	36.95	11	1	1		nohit	NZ_CP015081.1	100	53	0	0	16	68	1645757	1645599	7.69e-15	65.5																nohit
SEP024198	77	IAGRARRLAETGAPEAGRGRPRNHAAAPALGLAGSAAGRGVGGPAEIDRRGAAPPPRSRGRVAGSGRRRPLSERGLG	nohit	nohit	nohit	1	ArgC-2	46.44	32	1	1		nohit	NZ_CP015081.1	100	77	0	0	1	77	33665	33435	4.39e-09	48.1																nohit
SEP009109	68	VRVSALLPSLRPSWTRHSSSQAWRRAGSGRASSRDSLTGSAGATGSGSIGEAAGPGSGGCWRCRCWSR	nohit	nohit	nohit	1	ArgC-1	42.39	13	1	1		nohit	NZ_CP015081.1	100	68	0	0	1	68	2240778	2240575	8.05e-12	55.1																nohit
SEP004135	55	LGSAASMKAPITLCATWPGNRSTGTSWSRSSRSRPPISRRVTPTRPPSAPRSKRC	nohit	nohit	nohit	1	Trypsin-2	37.74	27	1	1		nohit	NZ_CP015081.1	100	20	0	0	1	20	2031757	2031698	1.29e-07	42.7																nohit
SEP013484	84	LSKRRSPQPVTVRAVPAQLYRAGCLREWEVASAEPDLAYTEQAFPECPTCPHRVEPEGTLPFCTLRPVGTAHPFAALAGLQLPD	hypothetical	hypothetical	hypothetical	6	ArgC-1; Trypsin-2; Mirror-2; ArgC-2; Trypsin-3; Trypsin-1	63.46; 36.86; 70.64; 115.40; 44.23; 55.44	10; 10; 30; 19; 10; 10	1; 1; 2; 3; 1; 1	1; 1; 2; 3; 1; 1	WP_051618771.1 hypothetical protein [Deinococcus radiodurans]	hypothetical	NZ_CP015081.1	100	84	0	0	1	84	2294299	2294048	2.82e-52	171	WP_027479565.1	hypothetical protein [Deinococcus radiodurans]	hypothetical	98.667	75	1	0	10	84	1	75	3.79e-51	151	WP_051618771.1	hypothetical protein [Deinococcus radiodurans]	hypothetical	98.81	84	1	0	1	84	1	84	3.24e-53
SEP070786	82	LKKCWPSPRAEAPAASREADSREQKQKGKLTHDHDFRHRHHRYPAPRRRQGCLRHHPGRRAAAAVQTLGRLRRAGLRAAERE	nohit	nohit	nohit	1	Mirror-2	37.31	16	1	1		nohit	NZ_CP015081.1	100	67	0	0	1	67	741760	741960	1.25e-11	55.5																nohit
SEP028100	94	LVGGGPAFQARAVSIAALEFVQTGEHVLLRAHLVKPGEVKRGAAQAEQGAQLRRERLGAAASRPGAGQCRGRQHRGEGQPPPAFQGAHFTVLSS	nohit	nohit	nohit	1	ArgC-2	39.63	7	1	1		nohit	NZ_CP015081.1	100	94	0	0	1	94	277188	276907	2.8e-55	180																nohit
SEP048328	62	LRGCPWTDRVSPSTLSASSHARDRHGSTEAAPRPAPSAPAARKVAGQASPPVRRDLCRVARG	nohit	nohit	nohit	1	ArgC-2	60.55	18	1	1		nohit																											nohit
SEP035345	43	VSTGKLSHSVAALKGSFGLLSPETMPLLRRRVTSAPHMLCTPT	nohit	nohit	nohit	1	Mirror-1	48.18	21	1	1		nohit	NZ_CP015083.1	100	43	0	0	1	43	7501	7629	4.31e-23	85.9																nohit
SEP043726	35	IIRAIYDKTTANIILNGQKLEAFPLKSCTRQGCTL	nohit	nohit	hypothetical	1	LysC-1	32.91	40	1	1		nohit																									PDZ25396.1	hypothetical protein CON85_28075, partial [Bacillus toyonensis]	hypothetical	88.571	35	4	0	1	35	3	37	4e-13
SEP040816	13	VHLDYNLIVISGK	nohit	nohit	nohit	2	LysN-2; LysN-1	52.29; 57.48	92; 92	1; 1	1; 1		nohit																											nohit
SEP011416	71	LSKRWRSSGCSSQVASASTGWSRRSRFSKPTPAPKRVCLSSSERASSTLRPVAATGKTLSIIEQPMSTPTP	nohit	nohit	nohit	1	Chymotrypsin-1	64.18	17	1	1		nohit	NZ_CP015081.1	100	71	0	0	1	71	2296552	2296764	4.61e-32	112																nohit
SEP012449	38	LGEKPAAGLNSGIIYLMAAPFALIGVIGYRWWKGNQAE	nohit	nohit	hypothetical	1	Chymotrypsin-2	48.46	24	1	1		nohit																									WP_131853247.1	hypothetical protein [Flaviaesturariibacter sp. 17J68-15]	hypothetical	76.316	38	9	0	1	38	31	68	5.58e-13
SEP050430	46	MELIRPLPRSKALVVSGKSGKEKALMLPQSSWGWVSGKSAGFQAGL	nohit	nohit	nohit	2	Trypsin-1; Trypsin-2	39.05; 40.04	15; 15	1; 1	1; 1		nohit	NZ_CP015083.1	100	46	0	0	1	46	29219	29082	1.39e-24	90.1																nohit
SEP049609	67	MFPGGRALLTLPQPSRPRGARDLRCRSVGRARTVGTVFGHGRRRYRGDLKRSRASAGGGVEREVGAQ	nohit	nohit	nohit	1	ArgC-2	35.52	16	1	1		nohit																											nohit
SEP023962	94	LRSRVGKTAWARSGAGKTGPELPEQERLELGQRALRQPELGQRRQDSRVLTPPPESRPASARPARSSASRSARCRSRQTPADTARARWRGAARG	nohit	nohit	nohit	1	ArgC-2	37.28	16	1	1		nohit	NZ_CP015081.1	100	83	0	0	1	83	118635	118883	6.17e-27	99.8																nohit
SEP054337	42	IQTCPAPAQAFSQGERKPFLVPALFRGAKQPSENVCLVKQFC	nohit	nohit	nohit	1	LysC-1	27.98	19	1	1		nohit	NZ_CP015081.1	100	42	0	0	1	42	1158775	1158650	7.79e-24	87.8																nohit
SEP061079	62	ISGPQWKTRELTDAIEVGVLEHLTKRWHSFLASEASTKQGAERKMERVAVLFRRTRNSENCS	nohit	nohit	nohit	1	LysC-1	33.63	11	1	1		nohit	NZ_CP015081.1	100	62	0	0	1	62	1172845	1172660	2.25e-38	130																nohit
SEP057379	98	MTRFEDRVLYQGDPWVRLDTLPRLLAEGWRRTLSQGGVVSVIRTPFQWVMASPVIEIETGGYLGDVGLYVPLVQWDEALELLGEDPSPAPGEPPQGEP	hypothetical	hypothetical	hypothetical	7	Chymotrypsin-2; Trypsin-2; Mirror-2; Mirror-1; Trypsin-3; Chymotrypsin-1; Trypsin-1	113.19; 124.10; 107.60; 112.64; 109.68; 117.11; 136.75	13; 30; 30; 30; 30; 13; 30	1; 3; 3; 3; 3; 1; 3	1; 3; 3; 3; 3; 1; 3	WP_010888925.1 hypothetical protein [Deinococcus radiodurans]	hypothetical	NZ_CP015081.1	100	98	0	0	1	98	430451	430744	1.06e-60	196	WP_010888925.1	hypothetical protein [Deinococcus radiodurans]	hypothetical	100	98	0	0	1	98	1	98	5.01e-67	193	WP_010888925.1	hypothetical protein [Deinococcus radiodurans]	hypothetical	100	98	0	0	1	98	1	98	4.34e-62
SEP023533	38	LPRHRQGRRDLPPPAPGPTHHCAGVADGRGGRGYTARM	nohit	nohit	nohit	1	ArgC-2	33.04	29	1	1		nohit	NZ_CP015081.1	100	38	0	0	1	38	2343925	2343812	2.23e-21	80.9																nohit
SEP034140	70	LTARPPRPGASARGAGPPLPCPPRCCPAEPSITAPRAPPLSCSGPPLLRPSLTCSPRTWGPGATSGPRLG	nohit	nohit	nohit	1	Chymotrypsin-1	35.3	11	1	1		nohit	NZ_CP015081.1	100	70	0	0	1	70	2202239	2202030	3.35e-22	84.7																nohit
SEP057689	15	VALSSLPRWLRLTRR	nohit	nohit	nohit	4	Trypsin-1; ArgC-2; Trypsin-3; Trypsin-2	42.22; 45.72; 42.87; 44.44	53; 53; 53; 53	1; 1; 1; 1	1; 1; 1; 1		nohit	NZ_CP015081.1	100	15	0	0	1	15	2342630	2342586	0.00038	30.4																nohit
SEP038882	96	LGRRAAPRPGQPLRTLFRYFLASAQTGAGRQGAAAHAGRPVWAGAGARRTATDLGRGGRGGPLFPALLGPPLADVAAQRGPAAGLGGGRARQPRAG	nohit	nohit	nohit	1	Chymotrypsin-2	37.18	6	1	1		nohit	NZ_CP015081.1	100	42	0	0	1	42	2264303	2264428	2.13e-08	47																nohit
SEP009983	95	LVPPPFSAHLYGACPSTSSASVASSRASRCASSLKPSRVPLCSPSSTRVIDVLVTLRRDQAWPGTPPSASPTATRTTPPWVKTSTRPPGCAARSA	nohit	nohit	nohit	1	ArgC-2	45.85	21	1	1		nohit	NZ_CP015081.1	100	95	0	0	1	95	1325007	1324723	9.19e-29	104																nohit
SEP024604	55	LRRSLTTILVLARMSSARWPSLTSPARASRSAAVKTSALPVSPPSAARRSSAPSA	nohit	nohit	nohit	1	ArgC-1	44.59	18	1	1		nohit	NZ_CP015081.1	100	36	0	0	1	36	831488	831595	1.01e-15	65.5																nohit
SEP018190	77	MLPDMTKPEPDLRSEVEYLRKLNLALLTLLEKKGVLSDAEVQTVLRTAHRAAYPPKAPQPVGPALLGTRWVKAEDEK	hypothetical	hypothetical	hypothetical	13	Trypsin-1; Chymotrypsin-1; LysC-1; LysN-2; LysN-1; Trypsin-3; Mirror-2; Mirror-1; Chymotrypsin-2; LysC-2; ArgC-2; Trypsin-2; ArgC-1	221.43; 84.72; 193.43; 143.84; 150.41; 170.90; 155.93; 141.91; 89.65; 200.65; 181.21; 182.72; 209.80	60; 22; 66; 29; 29; 60; 44; 43; 22; 66; 44; 60; 44	9; 1; 10; 3; 3; 5; 6; 4; 1; 9; 5; 5; 5	9; 1; 10; 3; 3; 5; 6; 4; 1; 9; 5; 5; 5	WP_227086009.1 hypothetical protein [Deinococcus radiodurans]	hypothetical	NZ_CP015081.1	100	77	0	0	1	77	1759761	1759531	3.27e-32	113	WP_010887600.1	hypothetical protein [Deinococcus radiodurans]	hypothetical	100	77	0	0	1	77	1	77	5.89e-52	153	WP_010887600.1	hypothetical protein [Deinococcus radiodurans]	hypothetical	100	77	0	0	1	77	1	77	5.11e-47
SEP035989	14	LTQGLAARKPTPRP	nohit	nohit	nohit	1	Trypsin-2	40	57	1	1		nohit																											nohit
SEP029532	37	LQSIRGGPLSQPSHGGARLGEVGVWAIYNPDSGKGNV	nohit	nohit	nohit	2	Chymotrypsin-2; Chymotrypsin-1	57.96; 55.53	22; 46	1; 1	1; 1		nohit	NZ_CP015081.1	100	37	0	0	1	37	381397	381507	5.16e-20	76.6																nohit
SEP057992	95	LGRPRTNADHHGQSQLGQALDYWCDNDYGPVLTTDLPRRHSRPAGRGVLPTSPPPRPRQARCVDGQRSYPQNEGPEGLRRAAAPSYRRVSPALRS	nohit	nohit	nohit	1	Trypsin-2	47.82	7	1	1		nohit	NZ_CP015084.1	100	95	0	0	1	95	29986	30270	1.33e-58	189																nohit
SEP053622	82	VSTALSRLDAPSIAARCELSPACIRSRIACMSTRPFSVATPETAMKPTAAETENGMPRSSSANAPPTKASGTQAKTRAASAN	nohit	nohit	Uncharacterised	1	Chymotrypsin-2	42.19	11	1	1		nohit																									CZH23989.1	Uncharacterised protein [Legionella pneumophila]	Uncharacterised	50	48	24	0	33	80	2	49	2e-06
SEP034250	94	ITRFYHQHPIHRVDTDDDRKLFAFLPQHAPSVIVGSQVSGVILPFWPPRHWRKRPRPRKSSNTGEQQVWANVSSACIVRGYVCSVLCLLSNPVR	nohit	nohit	nohit	1	LysN-2	55.37	11	1	1		nohit	NZ_CP015081.1	100	94	0	0	1	94	2105491	2105210	3.94e-37	128																nohit
SEP067656	99	MRKNTLALAFADIEDLFRPGVYVQINVIPQVLSDFRRDAGGHGPLTLRYSAPPGRPPAALPPCRTASCGRGPFSAFPAAFSCAKYRRRSTWRARPCGTP	nohit	nohit	nohit	1	Trypsin-1	37.55	19	1	1		nohit	NZ_CP015081.1	100	97	0	0	3	99	1567957	1567667	2.8e-44	149																nohit
SEP025261	77	ITHHVDVVAAEAQVLSDVGEYLVNRQVCTFDDRVADDNQGLRARTQYSLRLLQEAVGVVEILSGIVRPSLAAIHASI	nohit	nohit	nohit	1	ArgC-1	37.17	8	1	1		nohit	NZ_CP015084.1	100	77	0	0	1	77	49196	48966	3.92e-46	153																nohit
SEP051620	77	MNIDAKLDPQVIHQRLGVEAYSDHEVGVMVEVLQELYADRELEDLSEAEWLRAYGLMHQRKKTGWMTEGVVAPDAEV	hypothetical	hypothetical	hypothetical	7	Mirror-1; Trypsin-2; Mirror-2; ArgC-1; LysN-1; Trypsin-3; LysN-2	123.88; 119.36; 147.04; 145.54; 131.33; 118.55; 123.16	58; 27; 58; 42; 44; 27; 23	4; 2; 4; 2; 3; 3; 2	4; 2; 4; 2; 3; 3; 2	WP_027480292.1 hypothetical protein [Deinococcus radiodurans]	hypothetical	NZ_CP015081.1	100	77	0	0	1	77	2460614	2460844	1.41e-47	157	WP_027480292.1	hypothetical protein [Deinococcus radiodurans]	hypothetical	100	77	0	0	1	77	1	77	1.5e-53	157	WP_027480292.1	hypothetical protein [Deinococcus radiodurans]	hypothetical	100	77	0	0	1	77	1	77	1.3e-48
SEP010650	47	MRRLAAESVSSFPLPRRRRRQHESSRMARHRRHSPGRRSRTQDRGPH	nohit	nohit	nohit	1	Trypsin-3	37.09	19	1	1		nohit																											nohit
SEP017886	96	MMLRARSCTAGVAPGISTTTRLPPETVTVGSATPSALMRFSMTVFTRSSSSRVAVPDSGASSMRRPPLRSRPSVMNWYWSFHSDQGSFLCSQGRQM	nohit	nohit	nohit	1	ArgC-2	33.54	19	1	1		nohit	NZ_CP015081.1	100	96	0	0	1	96	876137	876424	3.29e-49	163																nohit
SEP009805	54	IAERHPHGRRVLEHQAAVLEQHVVYLRVAQWFTSDLAGRLKELLAYCLTRQLHR	nohit	nohit	nohit	1	Mirror-2	50.94	13	1	1		nohit																											nohit
SEP045191	44	IISGATKQQPCHSKMAEQLLGLISNNSPVCRWRTQCEYRPLQVW	nohit	nohit	nohit	1	LysN-1	47.01	20	1	1		nohit	NZ_CP015084.1	100	44	0	0	1	44	36769	36638	5.15e-26	94.4																nohit
SEP030951	26	IGSYDQKRSKSIINIQKQAGRAQPGS	nohit	nohit	nohit	1	LysC-2	34.83	27	1	1		nohit	NZ_CP015083.1	100	26	0	0	1	26	172094	172171	1.24e-11	52.4																nohit
SEP071592	54	MVCSLQKKGEKRKSAGVLASGSFISGPEAEPGRWSMWVRGLGTAQTSRLDAPAT	nohit	nohit	nohit	1	LysN-1	40.91	11	1	1		nohit	NZ_CP015081.1	100	54	0	0	1	54	1225363	1225524	2.68e-31	109																nohit
SEP061334	68	LAWASALWMPALARSTPALTFSDAVSSGLSDTRAATSCPAARARSATSFSLAPAASARWSSVVFSLMN	nohit	nohit	nohit	1	Trypsin-2	34.99	26	1	1		nohit	NZ_CP015081.1	100	68	0	0	1	68	1166301	1166098	5.24e-36	124																nohit
SEP021411	44	LGASAPVRLAGAAAVRRKSPGGRPRSSARRRVPRTAGGGRGGRT	nohit	nohit	nohit	1	ArgC-2	45.34	18	1	1		nohit																											nohit
SEP036308	28	IPSSPKSGLSGNWRRKPSDPPTRRIATT	nohit	nohit	nohit	1	LysN-1	55.36	29	1	1		nohit	NZ_CP015081.1	100	28	0	0	1	28	83283	83200	6.41e-13	56.2																nohit
SEP007712	55	VIKVQSSSSETRAVLPERTSSASRPEGAKYSRHSASPPCTLPYVTSTKVSRPAVS	nohit	nohit	nohit	1	LysC-1	30.69	22	1	1		nohit	NZ_CP015081.1	100	55	0	0	1	55	1159841	1159677	6.54e-30	105																nohit
SEP064152	51	LVLDRKRYPHPCLRQALSASQLYESHEGRGAKTDQIILSNALNRFFPQESP	nohit	nohit	nohit	2	ArgC-1; Trypsin-1	58.74; 48.01	24; 24	1; 1	1; 1		nohit	NZ_CP015081.1	95.349	43	2	0	9	51	1558608	1558736	2.44e-23	87																nohit
SEP060771	73	VAQGVTMNLDSWTPTDKARRLATLIAAYLATSAGLIAALGLHWPWYLALLSVLVLYGVLYVVGYAVLKAVFRA	hypothetical	hypothetical	hypothetical	6	Trypsin-3; Trypsin-2; Mirror-2; Trypsin-1; LysC-2; LysC-1	57.48; 66.33; 36.94; 73.17; 76.17; 75.99	15; 15; 14; 15; 15; 15	1; 1; 1; 1; 1; 1	1; 1; 1; 1; 1; 1	WP_027480010.1 hypothetical protein [Deinococcus radiodurans]	hypothetical	NZ_CP015081.1	100	45	0	0	1	45	1412911	1413045	2.99e-24	90.9	WP_027480010.1	hypothetical protein [Deinococcus radiodurans]	hypothetical	100	67	0	0	7	73	1	67	1.38e-42	129	WP_010887941.1	hypothetical protein [Deinococcus radiodurans]	hypothetical	98.63	73	1	0	1	73	1	73	1.03e-41
SEP004630	96	LSPAPPEQPWPERRGCFFWPLLGALEQAYSDPVDHFTLELAREAKRLELTAGGEDNDPERLLAFATFVLSELAARGLIPDERPAIGCWAAPRSTGN	hypothetical	hypothetical	hypothetical	4	Trypsin-1; Trypsin-3; Trypsin-2; Mirror-1	107.91; 61.71; 58.06; 34.35	33; 18; 16; 14	2; 1; 1; 1	2; 1; 1; 1	WP_010887082.1 hypothetical protein [Deinococcus radiodurans]	hypothetical	NZ_CP015081.1	100	96	0	0	1	96	2290073	2289786	8.77e-49	162	WP_027479562.1	hypothetical protein [Deinococcus radiodurans]	hypothetical	98.438	64	1	0	33	96	1	64	1.74e-41	127	WP_010887082.1	hypothetical protein [Deinococcus radiodurans]	hypothetical	98.611	72	1	0	25	96	1	72	3.43e-43
SEP063731	91	VAGTGTGAASSAQLKATYAASPSCLRANDTCSPCACSTVKSPRRSAAERCRAAVNSRTRVRVSWSQVCGSSQGKARRQSGSTPPGSPISSP	nohit	nohit	nohit	1	LysC-2	30.67	16	1	1		nohit	NZ_CP015081.1	100	66	0	0	13	78	1571168	1571365	6.92e-37	127																nohit
SEP021492	56	IPAAPRGSPGIAARGSAAPTRCDRCNRAAPARRGSSRDRACTGRDRDIRASPRTSG	nohit	nohit	nohit	1	ArgC-2	38.69	14	1	1		nohit																											nohit
SEP001538	63	LGAWRDPHQLSGAWSRGSRLHPASDLGASRPVREQPHVRPDVAGVEAAPGPASETLAGPGGRS	nohit	nohit	nohit	1	Trypsin-2	45.85	22	1	1		nohit	NZ_CP015084.1	96.825	63	2	0	1	63	11251	11439	1.03e-33	117																nohit
SEP050224	70	VGLFARPVPAGAFRPGGRPVLRQRGGCVQSGRRRQCQSGLPGRPGSGGRGGSHSAGHVYAYAAMPGQPQH	nohit	nohit	nohit	1	Mirror-1	37.14	11	1	1		nohit	NZ_CP015082.1	100	68	0	0	3	70	428447	428244	2.91e-23	87.8																nohit
SEP059888	34	LNHECILLPTYCLSFRWGDIYQREPLLQFAQQYR	nohit	nohit	nohit	1	ArgC-2	42.51	21	1	1		nohit	NZ_CP015083.1	100	34	0	0	1	34	2071	2172	4.61e-19	73.9																nohit
SEP070998	39	LSVTAGQGKSKVSPSTSNTHSWPSLRQMAALRLRLSTSR	nohit	nohit	nohit	1	Trypsin-1	37.71	23	1	1		nohit	NZ_CP015081.1	100	39	0	0	1	39	976392	976276	6.63e-20	76.6																nohit
SEP068023	58	LRRESSESRYARRPEGGPNTSSLSSGRIHTAPPRGRSPVRARTPSTFSCRRPRPSPTS	nohit	nohit	nohit	1	ArgC-1	34.9	14	1	1		nohit	NZ_CP015081.1	100	43	0	0	16	58	1624063	1623935	9.41e-21	80.1																nohit
SEP060020	79	LPGQSRRRRCPLQLPCLLQSPPPPPSCRVTLSIPGSGTSPPSACRRRGRCGRRKKPLLPSRWRCWTPATWPRRNSPGGS	nohit	nohit	nohit	1	ArgC-2	44.14	24	1	1		nohit	NZ_CP015081.1	100	51	0	0	29	79	767138	767290	1.02e-17	72.4																nohit
SEP059125	90	VRNPNRAVLRRHPANVREARHHAMRDQRRNGIAYRAALEVHAGLERIRTVECDHLLGAAAPPAIDLVVTAVRYVKDYEDAGFVDFAPEPV	nohit	nohit	nohit	1	Mirror-1	37.1	8	1	1		nohit																											nohit
SEP049467	84	VPRPPGAAVRTGEQLAAGGRAGRGLPADVRPHESPQRPADVPDGDAGKSRRPEGHAAKSRRPRRGGGGTPGRVCAHGPRRPRPL	nohit	nohit	nohit	1	ArgC-1	34.37	11	1	1		nohit	NZ_CP015081.1	100	84	0	0	1	84	891641	891892	8.59e-28	101																nohit
SEP000223	65	VAACPDVRLGHVRVVRGGVVRSESRKNVEQFGAADAVAGRSADRRHRGSQQVSRHVHSRRRAVLR	nohit	nohit	nohit	1	Mirror-2	36.22	18	1	1		nohit	NZ_CP015081.1	100	65	0	0	1	65	2288135	2287941	5.92e-15	63.9																nohit
SEP004387	52	VGKDRTGWPPHPCLRQALSAAQLFESHQGRGSKTDQIILSNALNRFFPQESP	nohit	nohit	nohit	3	Trypsin-2; Trypsin-3; Trypsin-1	60.95; 38.00; 48.01	23; 23; 23	1; 1; 1	1; 1; 1		nohit	NZ_CP015081.1	86.364	44	6	0	9	52	1558605	1558736	2.83e-22	84																nohit
SEP036495	33	MVPVGNYKNKADSNEKINLQSSIQRLSSRGSDF	nohit	nohit	nohit	1	Trypsin-2	35.47	21	1	1		nohit																											nohit
SEP008944	19	VWLASAPASSQGRWRWLRR	nohit	nohit	nohit	1	Trypsin-3	34.43	53	1	1		nohit	NZ_CP015081.1	100	19	0	0	1	19	1659808	1659864	5.31e-07	38.9																nohit
SEP017128	45	LPNSTPCVRALPKRSPAWKNCAPSSLSRTSPSKTCALRLTSSVPR	nohit	nohit	nohit	1	LysC-2	29.8	20	1	1		nohit	NZ_CP015081.1	100	45	0	0	1	45	2610011	2609877	1.8e-22	84.3																nohit
SEP004007	89	ISTKLPGVKSPAMNIDAKLDPQVIHQRLGVEAYSDHEVGVMVEVLQELYADRELEDLSEAEWLRAYGLMHQRKKTGWMTEGVVAPDAEV	hypothetical	hypothetical	hypothetical	8	ArgC-1; Trypsin-2; Trypsin-1; LysN-2; Trypsin-3; LysN-1; Mirror-1; Mirror-2	145.54; 119.36; 149.46; 123.16; 118.55; 131.33; 123.88; 147.04	36; 24; 24; 20; 24; 38; 51; 51	2; 2; 3; 2; 3; 3; 4; 4	2; 2; 3; 2; 3; 3; 4; 4	WP_027480292.1 hypothetical protein [Deinococcus radiodurans]	hypothetical	NZ_CP015081.1	100	89	0	0	1	89	2460578	2460844	4.39e-56	182	WP_027480292.1	hypothetical protein [Deinococcus radiodurans]	hypothetical	100	77	0	0	13	89	1	77	1.28e-53	158	WP_027480292.1	hypothetical protein [Deinococcus radiodurans]	hypothetical	100	77	0	0	13	89	1	77	1.11e-48
SEP051636	91	LVEISHAHQIVGAQHALGGQANVFGQVLRHALDVRLALRQCLRLGLRHAQPGQPRLHPFGRLGGEGAARFQPLQTRLALGVALNETGLRFL	nohit	nohit	nohit	1	Trypsin-1	40.93	9	1	1		nohit	NZ_CP015081.1	100	91	0	0	1	91	1102508	1102780	2.28e-53	174																nohit
SEP001198	11	LDGVAKQQQER	nohit	nohit	nohit	1	LysN-2	50.95	55	1	1		nohit																											nohit
SEP014456	64	ISCVASSKDVLRLGYFFSATVMALKMKGRYDSFTSAALASSFTRWRNSTSLVRFTSSTVRVRTV	nohit	nohit	nohit	1	Chymotrypsin-1	41.34	17	1	1		nohit	NZ_CP015081.1	100	64	0	0	1	64	44405	44596	6.03e-28	100																nohit
SEP029764	20	VAAAGGGGVSGLCPLRVDAA	nohit	nohit	nohit	2	Chymotrypsin-1; Chymotrypsin-2	38.18; 42.21	75; 75	1; 1	1; 1		nohit																											nohit
SEP024165	72	LEQAYSDPVDHFTLELAREAKRLELTAGGEDNDPERLLAFATFVLSELAARGLIPDERPAIGCWAAPRSTGN	hypothetical	hypothetical	hypothetical	4	Chymotrypsin-2; Mirror-1; Trypsin-3; Trypsin-1	53.52; 34.35; 61.71; 107.91	21; 18; 24; 44	1; 1; 1; 2	1; 1; 1; 2	WP_010887082.1 hypothetical protein [Deinococcus radiodurans]	hypothetical	NZ_CP015081.1	100	72	0	0	1	72	2290001	2289786	3.56e-32	113	WP_027479562.1	hypothetical protein [Deinococcus radiodurans]	hypothetical	98.438	64	1	0	9	72	1	64	1.89e-42	129	WP_010887082.1	hypothetical protein [Deinococcus radiodurans]	hypothetical	98.611	72	1	0	1	72	1	72	2.61e-44
SEP067391	65	LGPAGAERGRPRHRRPAGRCRAGRHLRARLAVGHPQPPGAAGMVVEVCPGEPGCLICRQSSFSTL	nohit	nohit	nohit	1	ArgC-1	43.35	32	1	1		nohit	NZ_CP015081.1	100	41	0	0	25	65	1531253	1531131	2.67e-22	84.7																nohit
SEP032285	57	LNFRRFVRRDFWISSAVEQALAERPEHLRCALRDRCCVLRRSRFGYRRRLGERSGGG	nohit	nohit	nohit	1	Trypsin-2	35.46	23	1	1		nohit	NZ_CP015081.1	100	38	0	0	1	38	2185366	2185253	1.23e-20	79.7																nohit
SEP054195	100	IVVRRHPARPRQNSRRAGARPRRGQFPAKRAASRRGAKGHSSPPRALGRPGRARQARGRGHSALRAHSGGRQRLRPHRRPRAGAGAGGQGPRPPRGERPA	nohit	nohit	nohit	1	Mirror-1	34.3	8	1	1		nohit																											nohit
SEP006527	50	INLFPIDYAFRPRLRGRLTLPRLTLDRNPWSSGERAFHPLYRYLCQHSHF	nohit	nohit	hypothetical	2	Mirror-1; Mirror-2	44.94; 46.79	12; 12	1; 1	1; 1		nohit																									ASO14827.1	hypothetical protein BGM07_010695 [Vibrio parahaemolyticus]	hypothetical	92	50	4	0	1	50	26	75	2.26e-25
SEP013418	48	VARPHPLRPPGAAGRHSRGAGPQTCWRAVALGRGAGGRLAAGETRVSL	nohit	nohit	nohit	1	Chymotrypsin-2	40.23	19	1	1		nohit	NZ_CP015081.1	100	45	0	0	4	48	701763	701897	1.14e-12	56.6																nohit
SEP058496	76	LSDGPSIQNHRITKTYFRTCSTCLSRSQARFCLYTLRPISDRSERTFVLLRYSLGGDRPSQTTHHTLSSIRITDQS	nohit	nohit	hypothetical	1	ArgC-2	42.74	9	1	1		nohit	NZ_CP015081.1	61.765	68	26	0	1	68	478968	478765	1.78e-18	74.7														RMQ14800.1	hypothetical protein ALQ10_01367 [Pseudomonas savastanoi pv. glycinea]	hypothetical	98.684	76	1	0	1	76	27	102	6.49e-46
SEP036841	47	LRPARRSAPPASPGHSPATAATARSRHSGPGPAPGLPRSTPPASSAI	nohit	nohit	nohit	3	Trypsin-1; Trypsin-3; Trypsin-2	53.34; 36.25; 42.54	19; 19; 19	1; 1; 1	1; 1; 1		nohit	NZ_CP015082.1	100	24	0	0	24	47	216207	216136	4.58e-09	46.2																nohit
SEP019201	99	VGAFLLVLRAFGLLLADLDALRTQQAAGGVGGLGALRDPVVGALDIDLQEVLAGLAGVVVAQALYVATVAGTAHVGDDDAVVGVVGRAEAGQTNFHHVQ	nohit	nohit	nohit	2	Chymotrypsin-2; Chymotrypsin-1	37.91; 47.10	8; 8	1; 1	1; 1		nohit																											nohit
SEP015784	89	LGQGPRHQRGAGAWVGRGQPRRLRHPHHQPRPAGIRAAVRALPEPRPHLDARLRHRLQRRPPHRGHRLRAGKVRHRQGRPDRHLRDDGE	nohit	nohit	nohit	1	Trypsin-1	54.83	13	1	1		nohit	NZ_CP015081.1	100	89	0	0	1	89	2213592	2213858	1.71e-18	75.1																nohit
SEP022390	58	VGPGVAVPVPAPPRARCRSGRDAATGRQAPAAARAGLRWPALKLRQALPGFPHPGAER	nohit	nohit	nohit	1	ArgC-2	39.2	22	1	1		nohit	NZ_CP015081.1	100	45	0	0	14	58	1508967	1509101	6.02e-07	40.8																nohit
SEP020253	62	MSDDAKAMPPAERSPEGGSKDTNDLSDIKGIQDTGMAEKAKQADQTPESVLGTDVTKRPQQR	hypothetical	hypothetical	hypothetical	1	Trypsin-1	92.97	26	1	1	WP_027479807.1 hypothetical protein [Deinococcus radiodurans]	hypothetical	NZ_CP015081.1	100	62	0	0	1	62	805493	805678	7.28e-37	126	WP_027479807.1	hypothetical protein [Deinococcus radiodurans]	hypothetical	100	62	0	0	1	62	1	62	7.96e-41	124	WP_027479807.1	hypothetical protein [Deinococcus radiodurans]	hypothetical	100	62	0	0	1	62	1	62	6.9e-36
SEP053118	47	LGPVKEGKLIGTGLFSPPNRAASSETRARRGRRAGPRFRAPRRGAAT	nohit	nohit	nohit	1	Mirror-1	35.22	28	1	1		nohit	NZ_CP015081.1	100	19	0	0	1	19	432534	432478	2.17e-05	35.8																nohit
SEP007050	53	LGASLPKKISEVRVYRRPSRRISSRHHVSDSASDPEWLQKLAKKAVLNEENPR	nohit	nohit	nohit	1	ArgC-2	36.93	21	1	1		nohit	NZ_CP015083.1	100	53	0	0	1	53	68368	68526	2.05e-12	56.2																nohit
SEP028074	67	LMPASCRKKASSRGCSMGVSGTTTAPSCHAAKAPMAQAGLFCSHRPTRSPLRTPCAARCPARRPTWS	nohit	nohit	nohit	1	LysC-2	29.24	12	1	1		nohit	NZ_CP015082.1	100	51	0	0	1	51	384873	384721	1.65e-27	99.8																nohit
SEP036102	85	LGALHRARGDLPRLARPARAPGSRTHPGISARRSQSRRPQRPHLRPRRTGRGLSGLHSRQLRHQPGHSDRGARTHGAGAGHAAGV	nohit	nohit	nohit	1	ArgC-1	37.24	13	1	1		nohit	NZ_CP015081.1	100	69	0	0	1	69	1267035	1266829	6.58e-24	90.5																nohit
SEP046620	26	LYGAGGGSRESLVDPRYILPGEAAEI	nohit	nohit	nohit	1	Mirror-1	39.15	31	1	1		nohit																											nohit
SEP005885	10	LPPPKTGRAP	nohit	nohit	nohit	1	ArgC-2	34.08	80	1	1		nohit																											nohit
SEP055243	22	LRGTNSGGAPRQPGAGADAGQR	nohit	nohit	nohit	2	LysN-2; LysN-1	50.13; 44.09	45; 45	1; 1	1; 1		nohit	NZ_CP015081.1	100	22	0	0	1	22	2356158	2356093	1.12e-08	43.9																nohit
SEP029168	68	VPPWASAMRRTMKSPRPAVPAVYCCPAMTAGWALKGWARSSKDALRPGPSSCTLSRPGAAVSRTSWRA	nohit	nohit	nohit	1	LysN-1	55.79	29	1	1		nohit	NZ_CP015081.1	100	68	0	0	1	68	1827740	1827537	2.9e-38	130																nohit
SEP037393	45	LVRQAATPDCAKSWSLPGIPSCPLRMTAAPGRRNLPATHSFSGKD	nohit	nohit	nohit	1	Trypsin-3	34.62	20	1	1		nohit	NZ_CP015083.1	100	45	0	0	1	45	104752	104618	7.43e-26	94																nohit
SEP042347	17	MRGRSGAPGVPFRLKKS	nohit	nohit	nohit	3	Trypsin-3; Trypsin-2; Trypsin-1	38.44; 39.10; 44.03	53; 53; 53	1; 1; 1	1; 1; 1		nohit	NZ_CP015081.1	100	17	0	0	1	17	611307	611357	4.44e-06	36.2																nohit
SEP048047	43	MPKNTKKHIQPYLIKMYDLNFAQYRINLKVQATIKEQATRQPS	nohit	nohit	nohit	1	LysC-2	29.6	47	1	1		nohit																											nohit
SEP065478	68	IAKRMAGVTTSAYKITSPFTLRAARPMVWMRARSERRKPGLSASRMATSETSGRSSPSRSRLMPTSTS	nohit	nohit	Uncharacterised	1	Mirror-2	34.34	12	1	1		nohit	NZ_CP015081.1	100	47	0	0	1	47	450099	450239	6.93e-25	92.4														CNI14967.1	Uncharacterised protein [Mycobacterium tuberculosis]	Uncharacterised	71.875	64	18	0	5	68	1	64	5.88e-22
SEP061145	68	MTSACASGPERRSSRASSRRSSRASATGTTKVMAKVRLTNPLSAATLVSIRQGVAVVLRSPSPSVLMV	nohit	nohit	nohit	1	Trypsin-3	34.89	12	1	1		nohit	NZ_CP015081.1	100	68	0	0	1	68	792616	792819	1.86e-25	94																nohit
SEP069887	39	IAETQPKDGGNPGLHNMYRTRRDPKAKKRNSEQVESDQE	nohit	nohit	nohit	1	Mirror-1	56.2	15	1	1		nohit																											nohit
SEP030827	63	IHDLDLRPALESARRRCRSVPRAVRRACSHASATASGKGVAADSRAGTSSRPSSALGPRRFLC	nohit	nohit	nohit	1	Mirror-2	64.92	21	1	1		nohit	NZ_CP015081.1	100	63	0	0	1	63	1840272	1840460	7.89e-22	83.6																nohit
SEP067098	100	LTMLPPSAASAETTTRSAPELMTAVTWVVKSVSVVSDFCTVTMFRPCALRVDWKVSVSLTEKASFCAYITATFLILGLSLSACLTAAGAMTAIGAETRAT	nohit	nohit	nohit	1	Trypsin-2	35.56	14	1	1		nohit	NZ_CP015081.1	100	100	0	0	1	100	596693	596394	5.1e-41	140																nohit
SEP001382	75	LRHPARPHTGGLPPGQPGEAVPRRRRYRAATALPEPESALADAHGAGLRLQRGGRRRSGVGGGAGALRAVAQLSF	nohit	nohit	nohit	1	ArgC-2	35.89	11	1	1		nohit	NZ_CP015081.1	100	44	0	0	1	44	2487402	2487271	2.94e-15	65.5																nohit
SEP027827	64	IGLSSGRPPRCETRCWSCSGRPYRCQSRSESAKPYPRRTTQALFQLAADLYCRATPLEVLGARM	nohit	nohit	nohit	1	Mirror-2	40.1	16	1	1		nohit	NZ_CP015081.1	100	64	0	0	1	64	2174873	2174682	1.07e-38	131																nohit
SEP014486	46	LESEERSVLRRLTLDLNSEPPFGIFQSPLWKAQGHLAYLLTVLLKK	nohit	nohit	nohit	1	Chymotrypsin-1	49.78	17	1	1		nohit	NZ_CP015081.1	100	46	0	0	1	46	76420	76283	9e-26	93.6																nohit
SEP059116	61	VRRPRRAPCPTPGSRRCCAPRTMTRPPPVPAWERRTCRRAARSRRRRCPLGCRRTRSRSRF	nohit	nohit	nohit	1	ArgC-1	39.08	21	1	1		nohit	NZ_CP015081.1	100	21	0	0	13	33	2000424	2000486	7.43e-08	43.5																nohit
SEP001636	53	IFSMRSRQNCARTCPGLNLKPYQNGHTSGITTMDTAKASSVSPAPTRTKSMKV	nohit	nohit	nohit	1	ArgC-2	33.05	15	1	1		nohit	NZ_CP015081.1	95.556	45	2	0	9	53	1310798	1310664	7.9e-24	88.6																nohit
SEP069218	73	VDALAVRGDERRGSLRKALGSRQTDCDPEISEWGNPPGISRVSCTESIGARGEPGELKHLSTPRKRNQPRFPQ	nohit	nohit	hypothetical	1	Mirror-1	36.97	15	1	1		nohit																									RMO18049.1	hypothetical protein ALQ47_100676 [Pseudomonas cichorii]	hypothetical	87.5	72	9	0	1	72	28	99	1.74e-37
SEP023245	35	LKPYQNGHTSGITTMDTAKASSVSPAPTRTKSMKV	nohit	nohit	nohit	1	ArgC-2	33.05	23	1	1		nohit	NZ_CP015081.1	100	35	0	0	1	35	1310768	1310664	2.74e-18	71.6																nohit
SEP054799	14	VPGAARCPRLPPQR	nohit	nohit	nohit	1	Trypsin-1	42.33	64	1	1		nohit	NZ_CP015081.1	100	14	0	0	1	14	2441626	2441585	0.00038	30.4																nohit
SEP011372	90	VGSGAGPRAHRMAAGAARPDSVGVRPGAGAGTRQYRRRSGGGPRQPRAAPPRRGRQRCRRRRRSARQPRRGGGRVGRAGAAAVGVGESAL	nohit	nohit	nohit	1	Mirror-2	43.65	12	1	1		nohit	NZ_CP015081.1	100	35	0	0	1	35	619536	619432	9.37e-16	67.4																nohit
SEP048098	89	LESQEKGGKESLPGSMSGGAGKAGKVARLAEKAAGRSPLCRAMRYTAGLTALLGRPLPRTRGGTGQTAGPERSRKITTRRPGNGAWRTM	nohit	nohit	nohit	1	LysC-2	38.19	16	1	1		nohit	NZ_CP015082.1	100	89	0	0	1	89	300241	300507	4.37e-28	102																nohit
SEP065314	70	LRCGARSRSWARTRNRATAPRLRAITSAATATTRGFTPCSSMPATPHSSATPHRMTAVRRAEAVRASTRW	nohit	nohit	nohit	1	ArgC-1	51.73	16	1	1		nohit	NZ_CP015081.1	100	70	0	0	1	70	1141750	1141541	3.34e-31	110																nohit
SEP005502	91	VTGGHHLGRGNRHAAGQRADQTQHRLVGDHAPRRRGAGGGIGLVVVGDEREIHAQFGELRLHLVDGELGAVFHLHAEVAHGARQRADGGDL	nohit	nohit	nohit	1	ArgC-2	43.24	10	1	1		nohit	NZ_CP015081.1	100	86	0	0	1	86	1923696	1923439	9.55e-38	130																nohit
SEP006896	46	MQWNRTAPTSGRVMSELKAEQQPATISPAELRKVRAAIKAAVAQAK	nohit	nohit	nohit	2	Chymotrypsin-2; Chymotrypsin-1	80.94; 91.47	54; 54	2; 2	2; 2		nohit	NZ_CP015084.1	100	31	0	0	1	31	15988	16080	8.17e-16	65.5	WP_197480535.1	hypothetical protein [Deinococcus radiodurans]	hypothetical	100	46	0	0	1	46	15	60	3.03e-28	91.7			nohit
SEP014997	63	VERLPRRRLARARHARLRHRYPRRRRRGHGAGRGRGLRARVGSHVDPRAAGHVRRAGAEHGPR	nohit	nohit	nohit	1	ArgC-2	41.44	13	1	1		nohit																											nohit
SEP025256	47	LARRPRPRARAGDFAEKRPRLRPPSRPPGPPDGGPFRRRPQRKLPAL	nohit	nohit	nohit	1	LysC-2	30.75	15	1	1		nohit																											nohit
SEP042384	44	LTASNGYRNYGNYRNRPMCLLSQPRAQRRKCQGPGVNKNFGSGS	nohit	nohit	nohit	1	Trypsin-1	57.79	25	1	1		nohit																											nohit
SEP040461	95	VLGQSHEVDRLAVVLKLAHGSKNLAVALAVKHFGGHGVAQSGEGVVVEQHTAQHADFSVVAVRRHTRSRFQGGWPLSRTRRRAGPAKGAATPGRK	nohit	nohit	nohit	1	Mirror-1	38.18	14	1	1		nohit	NZ_CP015081.1	100	95	0	0	1	95	2171332	2171616	1.87e-57	186																nohit
SEP002154	90	LAAAGGKGDHRHAAQTDAASSPGRGRGDGAGQRIYLPGRRIRRHPPRPTLDECATDRLGAVGAQLLVVGDAGAARSPFSRRAPCSGGNLM	nohit	nohit	nohit	1	Trypsin-1	38.25	29	1	1		nohit	NZ_CP015081.1	100	90	0	0	1	90	1542882	1543151	9.81e-45	150																nohit
SEP033464	91	VGVRFSGFLPRCLRCGDLGARASGARGRPCGVARRGSSLLGRSPFLCVIPYRCLVLGAGWISPRPCVLGVSRLPVGGVWGRRGPCEPAAGI	nohit	nohit	nohit	1	Trypsin-1	41.32	15	1	1		nohit																											nohit
SEP056853	14	MEARDAAQAVASVL	nohit	nohit	nohit	2	ArgC-2; LysN-1	52.32; 57.69	71; 71	1; 1	1; 1		nohit																											nohit
SEP067739	74	MSAREKTRSGVRIISSRMRASCSVRFTFLSFTVSSRLEVESAVLPRFTPVPAAVRRSSAVIRASSSGMANGLVR	nohit	nohit	nohit	2	Mirror-2; Mirror-1	51.59; 41.02	12; 12	1; 1	1; 1		nohit	NZ_CP015081.1	100	74	0	0	1	74	308947	309168	2.82e-28	102																nohit
SEP002441	30	MVISTGMIASPLSAVWALNALVNSMMFAPY	nohit	nohit	nohit	1	Chymotrypsin-1	48.03	37	1	1		nohit	NZ_CP015081.1	100	30	0	0	1	30	665034	664945	4.41e-14	59.7																nohit
SEP064168	96	VTGGHHLGRGNRHAAGQRADQTQHRLVGDHAPRRRGAGGGIGLVVVGDEREIHAQFGELRLHLVDGELGAVFHLHAEVAHGARQRADGGDLDGGGG	nohit	nohit	nohit	3	Trypsin-2; Trypsin-3; Trypsin-1	37.38; 53.99; 40.88	9; 9; 9	1; 1; 1	1; 1; 1		nohit	NZ_CP015081.1	100	86	0	0	1	86	1923696	1923439	9.06e-38	130																nohit
SEP007651	58	MMFTPRSWRAGRVEEVRLAPPRWPLPSAGGSRIPACRERRPRSRRCRVRQKRAGSGEY	nohit	nohit	nohit	1	Trypsin-1	34.32	10	1	1		nohit	NZ_CP015081.1	100	58	0	0	1	58	835925	836098	1.12e-20	79.7																nohit
SEP021493	54	LRAATSPGSRTSMPPPWPKYILSSRAQSPGLPGRSAMGFMSSVAARSSSGVPSR	nohit	nohit	nohit	1	LysC-1	34.35	56	1	1		nohit	NZ_CP015081.1	100	54	0	0	1	54	1320066	1319905	2.75e-28	101																nohit
SEP063404	97	ISALPGCAASGTQWWIDQRWRRRRRGPVARSRGQRSPCRPSGRSPAQIRSGTCGRQWHWTGAADPSSPYCSGVAGRRGHRAWRPPARWPFPRVYRGT	nohit	nohit	nohit	1	Chymotrypsin-1	43.2	10	1	1		nohit	NZ_CP015081.1	100	97	0	0	1	97	2180738	2180448	9.23e-30	107																nohit
SEP021757	76	MKKREWEKPERACHTAGMKIDERMDLQELATQMGSEDTAEAARLRDLLLGTGRERTEDFSGEEWAELLIRAGEQNK	hypothetical	hypothetical	hypothetical	4	Trypsin-1; ArgC-1; Trypsin-2; ArgC-2	125.67; 46.66; 51.61; 61.28	36; 13; 13; 13	3; 1; 1; 1	3; 1; 1; 1	WP_034349506.1 hypothetical protein [Deinococcus radiodurans]	hypothetical	NZ_CP015081.1	100	76	0	0	1	76	2310456	2310229	1.01e-45	152	WP_034349506.1	hypothetical protein [Deinococcus radiodurans]	hypothetical	100	59	0	0	18	76	1	59	3.52e-37	115	WP_010887058.1	hypothetical protein [Deinococcus radiodurans]	hypothetical	100	76	0	0	1	76	1	76	1.48e-46
SEP070012	21	LMGLEELPRREGLAKQGVRVS	nohit	nohit	nohit	1	Chymotrypsin-1	34.47	52	1	1		nohit	NZ_CP015081.1	100	21	0	0	1	21	2402247	2402309	7.2e-09	44.3																nohit
SEP018211	73	LGAVVRAGDGAGRRAGGGGPVFRRQRVAATGAVRPRPCGGADGGRPHRRPHSAAARRPARPAGPRPRPRRARV	nohit	nohit	nohit	1	ArgC-1	64.11	12	1	1		nohit	NZ_CP015081.1	100	19	0	0	25	43	400447	400391	3.35e-06	39.7																nohit
SEP040425	21	LRSVLALPRKGSVSKPPDTAR	nohit	nohit	nohit	1	Mirror-1	34.28	38	1	1		nohit	NZ_CP015082.1	100	21	0	0	1	21	411603	411541	3.38e-08	42.4																nohit
SEP036732	82	LSSSTRHSLGFLVSVRSSVWVRPSAPGGPGGMVGRVMAPRIGRAPPPKGAADFRTGSAPLLATPRRRAAAARPQPQTRPADR	nohit	nohit	nohit	1	Mirror-1	36.82	7	1	1		nohit	NZ_CP015081.1	100	19	0	0	39	57	2125985	2126041	1.47e-06	41.2																nohit
SEP024572	67	LRHPARPHTGGLPPGQPGEAVPRRRRYRAATALPEPESALADAHGAGLRLQRGGRRRSGVGGGAGAL	nohit	nohit	nohit	1	ArgC-2	35.89	12	1	1		nohit	NZ_CP015081.1	100	44	0	0	1	44	2487402	2487271	2.84e-15	65.1																nohit
SEP038297	69	MTVPCTPTKGLHLPLAPGGVGKGAMPKSMPALRMSSMSQGPLIIMAARPCVKALLTASPLMPSGIRLYL	nohit	nohit	nohit	1	LysN-1	54.2	13	1	1		nohit	NZ_CP015081.1	100	69	0	0	1	69	2156883	2157089	5.86e-39	132																nohit
SEP052484	73	MTAPMPTPMRASFIMWNICARPRPGSPTSSPMVSPPSPKLSSVLVVPRCPSLWFRPASTTWLLSPTLPSGLMR	nohit	nohit	nohit	1	LysC-2	27.06	48	1	1		nohit	NZ_CP015082.1	100	73	0	0	1	73	367090	367308	2.7e-23	88.2																nohit
SEP035038	40	LHRRSAPTEPGVSSSTVTSGRFSALTAKASIMKCRLSASA	nohit	nohit	nohit	1	Trypsin-2	47.12	30	1	1		nohit	NZ_CP015081.1	100	40	0	0	1	40	2268262	2268381	2.2e-20	78.2																nohit
SEP026034	15	LGASTAPPGGKGPVT	nohit	nohit	nohit	2	LysC-1; LysC-2	32.41; 29.14	73; 73	1; 1	1; 1		nohit	NZ_CP015081.1	100	15	0	0	1	15	2632706	2632662	0.000388	30.4																nohit
SEP044610	89	LPHADSEPCKTTGQPGAGDAHGGSAGFGLSGGAVKAALVWTPPHPLASQGPSPAGGEGKKTLSPCGGGRCKAAGGGACDHSTLTPGGPQ	nohit	nohit	nohit	1	Mirror-1	40.81	16	1	1		nohit	NZ_CP015081.1	100	87	0	0	1	87	965755	965495	1.91e-31	112																nohit
SEP057461	90	VLVCDSCNAEMEVTRNGGGEDFELELLGILTVCPACSEEFEVTEDMLLTTPVIESVDGVSVSLVDCPHCHARIELELTDETPPDEEQPRR	hypothetical	hypothetical	hypothetical	10	ArgC-1; Trypsin-2; Trypsin-3; LysN-1; Chymotrypsin-2; Mirror-2; Mirror-1; Trypsin-1; LysN-2; Chymotrypsin-1	69.14; 137.09; 125.27; 121.60; 131.43; 126.23; 143.58; 144.19; 108.34; 130.60	20; 20; 20; 20; 49; 21; 21; 20; 20; 33	1; 2; 2; 1; 5; 2; 2; 2; 1; 3	1; 2; 2; 1; 5; 2; 2; 2; 1; 3	WP_027479920.1 hypothetical protein [Deinococcus radiodurans]	hypothetical	NZ_CP015081.1	100	90	0	0	1	90	534971	534702	2.79e-43	145	WP_027479920.1	hypothetical protein [Deinococcus radiodurans]	hypothetical	100	90	0	0	1	90	30	119	5.63e-61	178	ANC70747.1	hypothetical protein A2G07_02625 [Deinococcus radiodurans R1]	hypothetical	100	90	0	0	1	90	30	119	4.88e-56
SEP061457	94	VRHRRTRVWRGEKRVATRRKAERQYPRHVRLGGGPGLRGAAARRVRREHGQLQPLADRRTRPAVERTGAADRAGRAAGGPVAGGDAGHGPPQTV	nohit	nohit	nohit	2	ArgC-1; ArgC-2	48.43; 44.83	9; 9	1; 1	1; 1		nohit	NZ_CP015082.1	100	67	0	0	1	67	193169	193369	7.46e-17	70.9																nohit
SEP020410	91	IGRQRNVLWPTGADFVIHINHLSHSSLRPRSQVNHCTVPAAIGIQRNPGRVPPARLQRFRAFVMTGISVKRAVLKQVHPDLAFVGHALQRE	nohit	nohit	nohit	1	LysC-2	34.68	18	1	1		nohit	NZ_CP015082.1	100	91	0	0	1	91	335703	335431	4.85e-57	185																nohit
SEP038081	71	LSCVTVSMTMRGGSARVNTSLRPSPVCSRTQPPPASCSSVSRSPEGKACSPGVRPTPGSRTASPSVMRCTS	nohit	nohit	nohit	1	ArgC-2	56.64	25	1	1		nohit	NZ_CP015081.1	100	71	0	0	1	71	1859954	1860166	2.03e-38	130																nohit
SEP028089	82	VAGARAGRGHPQGRQWQQWRDQRAALAGQGAGAAGGQLRHPQGGARGAARPRPGPERRVGRAVRRAGRHRAQLQPLSGLPGG	nohit	nohit	nohit	1	Chymotrypsin-1	36.69	17	1	1		nohit																											nohit
SEP010336	77	LFDPLPRGEGLPEAGVRGLYYVKCSRRSPDLVWCTADKKVLSALLRLIRPPESRCCRPCSCSPAGGSATARRGSRRG	nohit	nohit	nohit	1	Chymotrypsin-1	38.66	17	1	1		nohit	NZ_CP015081.1	100	48	0	0	1	48	777789	777932	1.45e-26	97.8																nohit
SEP070555	40	LLAAALASRTVATSLTRRPVDGSTTMRATSAALRGVLRVL	nohit	nohit	nohit	1	ArgC-2	43.22	22	1	1		nohit	NZ_CP015081.1	100	40	0	0	1	40	1970932	1971051	4.22e-18	71.6																nohit
SEP033119	20	VMRAGPGKGNSGAGNSRSAA	nohit	nohit	nohit	1	LysN-1	43.82	55	1	1		nohit	NZ_CP015081.1	100	20	0	0	1	20	840037	839978	4.3e-07	39.3																nohit
SEP016565	76	LIAGLRPFVGRGRFVLRQSFDMLRRRRGVPESYFPIADDAPDGELTTLAFADLFILHSPAWQPPARQQMTISVAFH	nohit	nohit	nohit	1	Chymotrypsin-1	45.91	9	1	1		nohit	NZ_CP015083.1	100	76	0	0	1	76	26021	25794	1.6e-46	154																nohit
SEP012519	64	IRWAGSAQKPGKRAASAVSSSTKPMSSSGVAGSRQGGRGECAWPNSGGWVGQGCPDSFARYSSA	nohit	nohit	nohit	1	LysC-1	28.89	17	1	1		nohit	NZ_CP015081.1	100	64	0	0	1	64	783153	783344	5.55e-36	123																nohit
SEP046357	56	IREQATDYKAGRKAEFCAKKLINWQQSGRQMQQVVTPKQAQSKKEGARNGASSGES	nohit	nohit	nohit	1	LysC-2	41.9	32	1	1		nohit																											nohit
SEP067747	57	IERFTIASIAARSPIRRSLKEAPKNRCTPSCSTVMIAKAKERTSSKSAWLSSFWPRG	nohit	nohit	nohit	1	ArgC-2	50.46	16	1	1		nohit	NZ_CP015084.1	100	57	0	0	1	57	32644	32814	4.78e-32	112																nohit
SEP045496	42	VPRPSGLSAGGWSRAVLWCWSRRRGWFRASAHSRRGSAAPTR	nohit	nohit	nohit	1	ArgC-2	38.69	19	1	1		nohit	NZ_CP015081.1	100	27	0	0	1	27	157764	157844	2.07e-12	55.5																nohit
SEP035933	32	LAAGAARESGRSAGDHARMAGVAPSGAGAVRT	nohit	nohit	nohit	1	LysC-2	29.97	31	1	1		nohit	NZ_CP015081.1	100	18	0	0	15	32	1587074	1587021	3.26e-06	37.4																nohit
SEP043759	71	LLRAHAAVAASQVYARLLRQPNIPRNQRRVHEPSNGILELILLHAVFNLVAHKIELFADAVVLPGVAMDAK	nohit	nohit	nohit	1	LysC-2	28.56	17	1	1		nohit																											nohit
SEP023398	38	LNPVVSDSIRADASRKEDGFRGMEAQAVLSRLCWNGAE	nohit	nohit	nohit	1	Trypsin-1	38.65	53	1	1		nohit	NZ_CP015081.1	100	38	0	0	1	38	1930692	1930805	5.07e-21	79.7																nohit
SEP044492	57	LGLRARALAARALPGGGRRRGRARRVGGAADGGGGDFARHVAGVSLPRQQATEPRRA	nohit	nohit	nohit	1	Trypsin-2	36.05	14	1	1		nohit	NZ_CP015081.1	100	15	0	0	40	54	754248	754204	0.000336	33.1																nohit
SEP054117	100	LRGAGAGGLLLCGRNRRAVSQRGEHHARLYHHLHVPQAVRGGGPELQRTRHPFGGAGAGRAVKRRQEPIKRARGRWKTSSHVPRFLCCEGQKRRLGPLAL	nohit	nohit	nohit	2	Mirror-2; Mirror-1	43.45; 43.95	12; 12	1; 1	1; 1		nohit	NZ_CP015081.1	100	78	0	0	19	96	2363890	2364123	5.48e-38	131																nohit
SEP050776	12	ILKMPLGKVNAI	nohit	nohit	nohit	1	LysC-1	26.31	67	1	1		nohit																											nohit
SEP007340	86	LRRELEWDFVRTGLDAPSPLAAQGPLPQGARVNIRKSRPSFRQSSLVLSPQLLGRWGTAHWPSSQPSAGASWPSMVSGAGCCSAQT	nohit	nohit	nohit	1	Trypsin-1	35.76	6	1	1		nohit	NZ_CP015081.1	100	86	0	0	1	86	2055032	2054775	9.41e-53	172																nohit
SEP012848	48	VRRGKHRSRQAAHVTARQYSARAARMVHSDAEKPVSRRPGRGPGASFA	nohit	nohit	nohit	1	Trypsin-2	36.11	31	1	1		nohit	NZ_CP015081.1	100	48	0	0	1	48	1414795	1414938	1.26e-25	93.2																nohit
SEP014801	94	LPVLGFSPLQHQGSRSPGAADEGEREGQRTPAQAARKEADAQESADRIGHWQAQAAGEGAAQVVDADAQASGDQQPRQRKHQQRRAEQTRKGQR	nohit	nohit	nohit	2	Trypsin-2; Trypsin-1	48.64; 40.84	7; 7	1; 1	1; 1		nohit	NZ_CP015081.1	100	51	0	0	1	51	149900	150052	2.97e-28	103																nohit
SEP014072	62	IQSEAVAGHAGLTPADSSPGAAPRRRAGAPGPSGPPVRRRPGRRGWGTSSAAATARAGTRWE	nohit	nohit	nohit	2	ArgC-1; ArgC-2	44.71; 38.42	21; 21	1; 1	1; 1		nohit																											nohit
SEP010318	76	LAWATARYTTAPIFRSWGPMRRGEAGTSADRRTPTSPGPERALPRCPTGCRSRSDSGPNPEFVRSVLGPARLCADL	nohit	nohit	nohit	1	Mirror-1	45.03	11	1	1		nohit	NZ_CP015081.1	100	76	0	0	1	76	2007225	2006998	5.02e-45	150																nohit
SEP067924	86	IPSWPMAMPSSTAMVLNSFATPPAAAISPATSCPRSLRCTCPGTNWVNELTTAMIGFWKSPSVMPVARHRARAPAILRPSVVVLER	nohit	nohit	hypothetical	1	Trypsin-1	46.31	15	1	1		nohit	NZ_CP015081.1	100	86	0	0	1	86	1578426	1578169	1.7e-40	137														VVN49252.1	hypothetical protein PS647_06268 [Pseudomonas fluorescens]	hypothetical	79.07	86	18	0	1	86	148	233	5.3e-35
SEP038524	46	LVGCRCADTLLKRWLRLATVRSGLSFLPARQATRCGLPCRVCLCAG	nohit	nohit	nohit	1	ArgC-1	38.18	28	1	1		nohit	NZ_CP015082.1	100	46	0	0	1	46	107556	107693	2.17e-24	89.7																nohit
SEP026083	96	LRTRLTTLWAINSAASGMPASSQPSLPSSQLPSGRRASQDCAPLLGPCVFITWPGAVLGTAALAMPVTLAQAITLIPRSCASLVTMARGSKFFSSA	nohit	nohit	nohit	2	ArgC-2; ArgC-1	42.15; 50.67	8; 8	1; 1	1; 1		nohit	NZ_CP015081.1	100	88	0	0	9	96	312595	312858	4.04e-42	142																nohit
SEP046731	31	VAALALPAGLRHLGAGRGAGRRARRGAGPEQ	nohit	nohit	nohit	1	Trypsin-1	35.61	35	1	1		nohit																											nohit
SEP010029	72	LPVADAPARAERTAPPHRRVAAPPAGLGIRALYLDLSAQGTADAGNIGTALAPTACSGQERQRGAAAPQTRL	nohit	nohit	nohit	1	Trypsin-1	52.22	15	1	1		nohit	NZ_CP015081.1	100	72	0	0	1	72	453064	452849	6.35e-30	107																nohit
SEP040232	75	MSENRQKMNKTYQRILSGLLLNAERDVRLARAGTDEAARAKANVRLETLRAALEIYAASHKLAYGERPWPREERT	hypothetical	hypothetical	hypothetical	7	LysC-2; Trypsin-1; Mirror-2; Trypsin-2; Mirror-1; ArgC-1; Trypsin-3	40.45; 130.74; 58.24; 109.94; 76.20; 55.36; 101.72	19; 43; 15; 43; 15; 19; 43	1; 3; 1; 3; 1; 1; 3	1; 3; 1; 3; 1; 1; 3	WP_010886878.1 hypothetical protein [Deinococcus radiodurans]	hypothetical	NZ_CP015081.1	100	75	0	0	1	75	2493470	2493246	4.16e-45	150	WP_162177746.1	hypothetical protein [Deinococcus radiodurans]	hypothetical	100	68	0	0	8	75	1	68	2.9e-45	136	WP_010886878.1	hypothetical protein [Deinococcus radiodurans]	hypothetical	100	75	0	0	1	75	1	75	7.14e-46
SEP063308	77	LWASNSSNTPLTLPSTWESSSRCRGNTSRKASIRPLMVGIIPEQSSRVPAAKVPMLTRAGTNSRVAIITPCSRCRRA	nohit	nohit	nohit	1	Chymotrypsin-2	36.2	9	1	1		nohit																											nohit
SEP003604	42	LDARDFCGREARAPSAPDGPGVLRFTIFRVGNVSKSHSQSIF	nohit	nohit	hypothetical	1	Mirror-1	37.15	19	1	1		nohit	NZ_CP015081.1	97.619	42	1	0	1	42	1750124	1750249	5.2e-23	85.5														WP_149357977.1	hypothetical protein [Deinococcus radiodurans]	hypothetical	72.727	33	9	0	10	42	27	59	7.69e-07
SEP055466	26	IQQRHLGRVSPPLAARRAAGAGRAAP	nohit	nohit	nohit	1	Trypsin-1	36.8	31	1	1		nohit																											nohit
SEP003851	77	MAASPWAARARRRWRSPGWRSAEVEVRKEAGPRARLLFCLCCGLLRRHSRHLEQFSELRVRRNSTATRSILCFAALQ	hypothetical	hypothetical	hypothetical	2	Chymotrypsin-1; Chymotrypsin-2	38.69; 33.57	13; 13	1; 1	1; 1	WP_010887829.1 hypothetical protein [Deinococcus radiodurans]	hypothetical	NZ_CP015082.1	100	55	0	0	23	77	238442	238278	2e-20	80.1	WP_010887829.1	hypothetical protein [Deinococcus radiodurans]	hypothetical	78.571	28	2	1	51	74	30	57	3.61e-07	40	WP_081816051.1	hypothetical protein [Deinococcus radiodurans]	hypothetical	97.368	38	1	0	40	77	1	38	6.48e-17
SEP014041	89	MTNRYGDEPLGKSVEQVQRESGNLVNSPVEGEARREQENAEMLVVPAVPNANQTGTPAVAVNPGALVEPGSGADDGRAQSVSDGETENA	hypothetical	hypothetical	hypothetical	2	Trypsin-1; Trypsin-2	53.22; 82.43	17; 17	1; 1	1; 1	WP_010888071.1 hypothetical protein [Deinococcus radiodurans]	hypothetical	NZ_CP015081.1	100	89	0	0	1	89	1289393	1289127	7.43e-54	176	WP_010888071.1	hypothetical protein [Deinococcus radiodurans]	hypothetical	100	89	0	0	1	89	1	89	6.01e-60	174	WP_010888071.1	hypothetical protein [Deinococcus radiodurans]	hypothetical	100	89	0	0	1	89	1	89	5.21e-55
SEP056972	86	IAPDGPVPRGPRQGRRRLVRPGDRGERHRLSACQRAETDRRGGPGDLDHAVFAGCQILRRAGGAGAVQAAALSGGQEWASVTARPA	nohit	nohit	nohit	2	Trypsin-2; Trypsin-1	36.23; 44.90	10; 10	1; 1	1; 1		nohit	NZ_CP015081.1	100	59	0	0	28	86	566539	566363	1.3e-22	87																nohit
SEP044721	56	LRRFFSSAARDVCVSSSSSVSVCRVKLVFTSPVPGRPPTIFSTRATQLAQSMPSTK	nohit	nohit	nohit	2	ArgC-2; ArgC-1	58.24; 39.05	12; 12	1; 1	1; 1		nohit	NZ_CP015082.1	100	56	0	0	1	56	182387	182554	2.75e-15	64.3																nohit
SEP062739	94	ISAAPTRKTGSDSSLPPANPTTAPSAPTVKARPSPSRRPRASISAPNSPAESAADVLMRVDGSPTSDSKPRLPTTSAARMVLTLTAPVARACAA	nohit	nohit	nohit	2	Trypsin-3; Chymotrypsin-2	47.49; 52.28	9; 9	1; 1	1; 1		nohit	NZ_CP015081.1	100	94	0	0	1	94	678956	678675	1.29e-26	98.6																nohit
SEP056480	60	IGPEPGRLPSRRAGRRPLRGYRARSGSWGRRGSAPDYAAGKRGAAAASAGRAAARRGGDR	nohit	nohit	nohit	1	ArgC-1	37.09	12	1	1		nohit																											nohit
SEP033885	56	VLRSSRHKRNLGSGKIMETVRFAFGAFSSSFSCPCPHHFSTCCHSSGVMPAACTSE	nohit	nohit	nohit	1	Trypsin-1	35.39	14	1	1		nohit																											nohit
SEP028917	65	MPVLTPTMSSMFSVSGVWRGWPRYFSSSLSVTFARLVLPVAMLRATLRATVPISRSRLRTPASRV	nohit	nohit	hypothetical	1	Trypsin-1	40.25	11	1	1		nohit	NZ_CP015081.1	100	65	0	0	1	65	2377389	2377583	2.8e-35	121														KJU83314.1	conserved hypothetical protein, membrane [Candidatus Magnetobacterium bavaricum]	hypothetical	50	64	32	0	2	65	159	222	0.000202
SEP045438	28	LSSTRPLSSPVILTRVPVRRLRSSSSCR	nohit	nohit	nohit	1	Trypsin-2	39.68	39	1	1		nohit	NZ_CP015081.1	100	18	0	0	1	18	64389	64336	2.73e-05	34.7																nohit
SEP035346	60	IKSRAQRPPGRLECKKKKQRPERKQICFSVGAGLLAKNLRAPRLSRMPASSLTTFASKPA	nohit	nohit	hypothetical	1	ArgC-2	38.37	23	1	1		nohit																									WP_143503651.1	hypothetical protein [Pseudomonas sp. ATCC PTA-122608]	hypothetical	87.097	31	4	0	30	60	26	56	4.91e-07
SEP067970	72	MVCRSAAARRTGSPGPPPAPTRRARRRARGGPHHPQRSRRRAARRSGRPRVTGRSPRRRPRRGSATRPARGR	nohit	nohit	nohit	1	ArgC-1	40.16	12	1	1		nohit																											nohit
SEP016963	13	MNKSPPAGKGFFV	nohit	nohit	nohit	1	LysC-1	28.39	69	1	1		nohit	NZ_CP015081.1	100	13	0	0	1	13	2177805	2177843	0.000682	29.6																nohit
SEP035685	63	VAATAMKGLRFRPGELRRSEVPRTNLLPGAGQPARARREDRWRAWLLVGLSVCLLALLGVTLL	hypothetical	hypothetical	hypothetical	3	ArgC-1; Trypsin-3; Trypsin-1	68.99; 43.61; 42.87	30; 19; 19	2; 1; 1	2; 1; 1	WP_162177673.1 hypothetical protein [Deinococcus radiodurans]	hypothetical	NZ_CP015081.1	100	33	0	0	1	33	1058909	1058811	3.93e-16	67.4	WP_162177673.1	hypothetical protein [Deinococcus radiodurans]	hypothetical	100	58	0	0	6	63	1	58	1.86e-36	113	WP_010888277.1	hypothetical protein [Deinococcus radiodurans]	hypothetical	98.413	63	1	0	1	63	1	63	2.2e-34
SEP034520	97	LEPCRAPGAGGVGSWRRDLRAAADGPAARALRAGGRVERRRLSRPFVNEVKSHLSLQGLRKAQKKRTWDRYAGARHRPDLPRLTVKESAVRSGCRSG	nohit	nohit	nohit	1	Chymotrypsin-1	37.88	8	1	1		nohit	NZ_CP015081.1	100	97	0	0	1	97	545082	545372	8e-37	127																nohit
SEP069982	42	LGLAGPGRRHRRAPRLAATHLDQRTEGRGRQRDGPSRRGRRQ	nohit	nohit	nohit	1	Trypsin-1	35.56	29	1	1		nohit																											nohit
SEP009950	58	LLPTLSRLSVTFCPVTCLRHWCSSWYLRIPPLHQEFQLPLQRSRNPVSSPSPRLSPGL	nohit	nohit	hypothetical	1	Trypsin-1	37.81	12	1	1		nohit	NZ_CP015081.1	100	41	0	0	1	41	438493	438371	5.01e-22	83.6														EDM97733.1	hypothetical protein BACCAP_04476 [Pseudoflavonifractor capillosus ATCC 29799]	hypothetical	69.643	56	17	0	1	56	1	56	7.62e-17
SEP058922	91	VARPLAHLGGGLVGKRHRQNLAGMHPVMPDEVRDAVNQRARLAAARPGNHERGASEMVGSLRLGGVEGLEQVGAGGRSHRKSLAGAVLPGA	nohit	nohit	hypothetical	2	Mirror-1; Trypsin-3	41.24; 55.32	9; 12	1; 1	1; 1		nohit	NZ_CP015081.1	100	91	0	0	1	91	919833	920105	8.38e-53	173														KGX95450.1	hypothetical protein X997_5532 [Burkholderia pseudomallei A79C]	hypothetical	40.299	67	40	0	1	67	42	108	0.000357
SEP001829	88	LERARRARHPASAGPQWPDPAGTGAGVCPHPRVDLQRGLPYSARPQPVSRRCPQLREGLGTEPLQQRAVQHGVARRQELEEEVKRTMQ	nohit	nohit	nohit	1	Chymotrypsin-2	55.41	12	1	1		nohit	NZ_CP015082.1	100	88	0	0	1	88	360341	360078	5.95e-53	173																nohit
SEP036641	95	VFMTQYTNPDVIGDSPAWLSFIWIAFGISLTLMIIGIYYLPVDWWIKGYLYMGTLFLTASTLTLSKSLRDRHEYERLVNRVKNARTEQVLSKYEG	hypothetical	hypothetical	hypothetical	2	LysC-2; LysC-1	73.44; 57.86	27; 27	2; 2	2; 2	WP_034349694.1 hypothetical protein [Deinococcus radiodurans]	hypothetical	NZ_CP015081.1	100	95	0	0	1	95	1619093	1619377	8.59e-50	164	WP_034349694.1	hypothetical protein [Deinococcus radiodurans]	hypothetical	100	93	0	0	3	95	1	93	1.08e-66	192	WP_010887737.1	hypothetical protein [Deinococcus radiodurans]	hypothetical	98.947	95	1	0	1	95	1	95	8.46e-63
SEP037052	85	LTLWCFTSVMEVLCKKPGSSMKKAVSRSQLPSKLCRWNPIRKVFGSLHYRRWRSIKCSTLCRSTHWIASISMPKQPGTPALRDVA	nohit	nohit	nohit	1	Trypsin-1	56.85	9	1	1		nohit	NZ_CP015083.1	100	85	0	0	1	85	181171	180917	5.88e-53	173																nohit
SEP067986	79	LCRLISCLDLCSRSPPCCRPTTSVKSPRTRSVDRRPASRRTGWRWRPSPWSSAPWRSGGSSVTKAARVEECRASPPHPR	nohit	nohit	nohit	1	ArgC-1	39.31	11	1	1		nohit	NZ_CP015082.1	100	79	0	0	1	79	111894	112130	1.3e-26	97.8																nohit
SEP030046	26	IIWSAASAAKMASCPRLGGLSMRATS	nohit	nohit	nohit	1	Mirror-2	37.45	27	1	1		nohit	NZ_CP015082.1	100	26	0	0	1	26	104533	104456	2.73e-11	51.2																nohit
SEP071020	51	LFDPLPRGDSESCEAEGLPKAGVRGLYSVKWSRPGGRGAARFLRSTLSHAL	nohit	nohit	nohit	1	LysC-2	28.64	29	1	1		nohit	NZ_CP015081.1	100	51	0	0	1	51	2336194	2336042	4.1e-29	103																nohit
SEP046118	88	LSTTASVRSGWSSKKPSTANSSCISWSKYCSSVRWVMGRLWQRARRAKNPCTGAGVRIGFGDHGGSFHPSGTPSRSPSGSRRTTTGRK	nohit	nohit	nohit	1	ArgC-1	35.47	12	1	1		nohit	NZ_CP015081.1	100	68	0	0	1	68	649240	649443	4.02e-31	111																nohit
SEP000879	70	MKLKMSDLMILLGYASIGYSAYRYFTASDDDSKRDALFVGQWAPTFFILGVGAENREYRKQNTLALDANA	hypothetical	hypothetical	hypothetical	7	ArgC-1; Chymotrypsin-2; Mirror-1; Trypsin-2; ArgC-2; LysN-2; Trypsin-1	169.04; 159.63; 154.20; 109.01; 137.31; 104.45; 103.47	36; 36; 43; 16; 31; 16; 29	3; 5; 4; 1; 2; 1; 2	3; 5; 4; 1; 2; 1; 2	WP_010889188.1 hypothetical protein [Deinococcus radiodurans]	hypothetical	NZ_CP015081.1	100	70	0	0	1	70	163102	163311	1.58e-43	145	WP_010889188.1	hypothetical protein [Deinococcus radiodurans]	hypothetical	100	70	0	0	1	70	1	70	1.18e-48	144	WP_010889188.1	hypothetical protein [Deinococcus radiodurans]	hypothetical	100	70	0	0	1	70	1	70	1.02e-43
SEP071182	41	ISPSLSSVVFFLKKAIRPVCKSFGYSKRMGFICLAKVLASR	nohit	nohit	nohit	1	Trypsin-3	35.81	22	1	1		nohit																											nohit
SEP013386	52	LPQANGPLGEASCAGTRKPKVAGPAGPTRCRGDAALAEPDATGASARDWRQL	nohit	nohit	nohit	1	ArgC-1	35.43	60	1	1		nohit	NZ_CP015083.1	100	52	0	0	1	52	87430	87275	7.61e-29	102																nohit
SEP009558	28	VPRGTWQRKKARARKAPRRRAPEFDPRA	nohit	nohit	nohit	1	ArgC-1	55.23	25	1	1		nohit																											nohit
SEP033100	79	IPHAPSTLLVPGSSRLRPARRGGRSAGRNRRRPLHGAARPAAGRTGGKGRRTRRPRPYAGLRGGGRSTRRIAGRGRPHP	nohit	nohit	nohit	1	Trypsin-3	39.96	13	1	1		nohit	NZ_CP015081.1	100	79	0	0	1	79	274270	274034	0.000218	34.7																nohit
SEP054429	72	VTCLAHFDGTDAVQALGEGSGELLRHMLHDDDTGAVHRQLTQHHLQGLGATGGGAQRHHPVGGGQMNGRCPF	nohit	nohit	nohit	1	Mirror-2	56.36	18	1	1		nohit																											nohit
SEP046586	92	LAFLTLYPCGTRRAAPQRGPCEARGEGVGGLFLSNALSSGYGAPTMNALGRAEKGLGLLHGSTTPRVFNWQTSNPALKRRQVVSAERSAPLL	nohit	nohit	nohit	1	Chymotrypsin-1	49.14	9	1	1		nohit	NZ_CP015081.1	79.775	89	8	2	1	89	1893409	1893173	2.02e-35	123																nohit
SEP016078	92	MSSRSRRVMPSRFRLDRVVNGSRLLRSPTGKGRQVGPVYYRGPRHEAAEIRGRGQKGTTSPRCRPSSFILRSSRRQPHAQDPFSRPQHFLSR	nohit	nohit	nohit	1	Mirror-1	46.44	8	1	1		nohit	NZ_CP015081.1	100	78	0	0	15	92	70751	70984	1.01e-46	155																nohit
SEP047158	53	ILGAGRHHLLRQHRRQWAENRSKCHCPPRRAPRTGPALPRLFRQPAEKVRSFK	nohit	nohit	nohit	1	ArgC-2	34.04	13	1	1		nohit	NZ_CP015082.1	100	53	0	0	1	53	333498	333656	2.28e-22	84.3																nohit
SEP049266	94	MRGMDRTLDIAHQIDLTGFPAGVTVTHEQASEGVLLRAEQGGRGLELWLTTDAMKMYGPGPAVAMALSHLKQAVEAGLPEKEDGAYHRAVFLGD	hypothetical	hypothetical	hypothetical	11	LysC-2; Trypsin-2; Trypsin-1; LysC-1; Chymotrypsin-1; LysN-2; LysN-1; Trypsin-3; Mirror-1; Mirror-2; Chymotrypsin-2	175.09; 170.12; 243.04; 147.44; 137.13; 92.49; 118.03; 170.79; 62.39; 77.35; 124.85	41; 68; 81; 41; 26; 19; 19; 68; 22; 11; 26	3; 3; 5; 3; 2; 2; 2; 3; 2; 1; 2	3; 3; 5; 3; 2; 2; 2; 3; 2; 1; 2	WP_165439358.1 hypothetical protein [Deinococcus radiodurans]	hypothetical	NZ_CP015081.1	100	94	0	0	1	94	807973	807692	4.67e-59	191	WP_165439358.1	hypothetical protein [Deinococcus radiodurans]	hypothetical	100	91	0	0	4	94	1	91	4.89e-64	185	WP_010888531.1	hypothetical protein [Deinococcus radiodurans]	hypothetical	100	94	0	0	1	94	1	94	1.8e-61
SEP014340	59	LPPQRPASAPPSRGNSGPTPTGCSAGSRSGAGRPRRRPPGCSAPTRASSSSTAPLSTVA	nohit	nohit	nohit	1	ArgC-1	35.43	19	1	1		nohit																											nohit
SEP007424	48	IRLLGGDGQKIASYTGIVKLMHRLGRFPIAAPLPRAPATPGCTSRTRA	nohit	nohit	nohit	1	ArgC-1	34.82	21	1	1		nohit	NZ_CP015081.1	100	48	0	0	1	48	615905	615762	6.91e-27	97.1																nohit
SEP054679	85	VWARCCLSARTPAPVVCAGRWRTPGTALFVMSASAAWTLANMASTPCSLGTTECRWPSPRATTWRWAKSAPNWARESKRWRSRKG	nohit	nohit	nohit	1	LysC-2	48.22	19	1	1		nohit	NZ_CP015081.1	100	85	0	0	1	85	853786	854040	3.58e-49	162																nohit
SEP045159	38	VTSSSSPQISVLGRPGGSTNSAGRLSAPSAVSKSEALT	nohit	nohit	nohit	1	Trypsin-3	44.41	61	1	1		nohit	NZ_CP015081.1	100	38	0	0	1	38	1516467	1516580	9.7e-18	70.5																nohit
SEP040866	100	LPGRRAARGPLQAAEGAKQRAFARAVGAEQHHDFAGLHGEVDAVERREVAVFDAQVADFKHGRPPRPERCPVARPAPAPDPSARRGRASRGRLRPPPGRG	nohit	nohit	hypothetical	1	Chymotrypsin-2	34.66	8	1	1		nohit	NZ_CP015081.1	100	62	0	0	1	62	2440531	2440716	1.01e-24	93.6														KDV07255.1	hypothetical protein BF16_01235 [Brucella suis 1330]	hypothetical	47.5	40	21	0	19	58	25	64	0.000558
SEP030532	63	MKKPGLGPDFGERRISRDGGRGRSRSGLGSRRPRPGFPRCRPGANRHPCRVPCQAPRPIGRRR	nohit	nohit	Uncharacterised	1	Trypsin-2	46.13	19	1	1		nohit																									SVJ60866.1	Uncharacterised protein [Klebsiella pneumoniae]	Uncharacterised	98.413	63	1	0	1	63	286	348	5.03e-32
SEP031812	65	LPGAGLVVGRARRALVVGNAPGIVRHVAERPRRAHHRQHPPVAQQGALGLVYRHAVTASPGPARS	nohit	nohit	nohit	2	Trypsin-1; Trypsin-3	52.94; 52.64	25; 25	1; 1	1; 1		nohit	NZ_CP015081.1	100	47	0	0	19	65	2385320	2385180	9.74e-15	63.5																nohit
SEP057491	79	VAGNQPRPAPGQRDAPGNVLRPDVLLPPLAESEPVPLAGRAGAVPHRRQHPPRRRHHGRLGTQRGAGHREGPDAEALEM	nohit	nohit	nohit	1	ArgC-1	58.75	11	1	1		nohit	NZ_CP015081.1	100	79	0	0	1	79	2631145	2631381	3.17e-33	116																nohit
SEP031126	53	LSLPIRPPRALAFSMAWEIANRRSRPRRNFGLSVSSASGKTWRVMALVMRKTS	nohit	nohit	nohit	1	ArgC-2	42.08	43	1	1		nohit																											nohit
SEP061286	63	LGAWRDPRQLSGAWSRGSRLHPASDLGASRPVREQPHVRPDVAGVEAAPGPASETLAGPGGRS	nohit	nohit	nohit	1	Trypsin-1	37.7	22	1	1		nohit	NZ_CP015084.1	95.238	63	3	0	1	63	11251	11439	8.75e-33	114																nohit
SEP062822	35	VKLVQALGIGRRAGQVGHAPTMPPGAGWGLRKTPP	nohit	nohit	nohit	1	ArgC-2	35.65	86	1	1		nohit	NZ_CP015081.1	100	35	0	0	1	35	497889	497993	1.13e-17	70.1																nohit
SEP000433	53	LPVKRHHCHLPSANVSSPLPLWGKGRGDGAKSSSQSANKKGSRQLPPRPPQAL	nohit	nohit	nohit	1	Trypsin-2	57.6	34	2	2		nohit	NZ_CP015081.1	100	53	0	0	1	53	958371	958529	4.74e-30	106																nohit
SEP064409	99	LRFRRLSLEQFADRTGLGAKGPSQRLFLPARGRVGADVHPTSGALALLDCPAFALLGQAQQFSLGALAAAGDAGALGRVPLRNRPGHARAAGPALSFRG	nohit	nohit	nohit	1	Chymotrypsin-1	49.1	15	1	1		nohit	NZ_CP015081.1	100	91	0	0	9	99	896858	897130	1.47e-42	144																nohit
SEP068184	83	VLRVLTEQELLSGAAAGKIQLAPQERGGVVTPEEATRTALRAFEDGLYYVFVDDEQVETLDETVALQPDSTLLLLRLTALAGG	hypothetical	hypothetical	hypothetical	5	LysN-1; Trypsin-3; Trypsin-2; Trypsin-1; LysN-2	68.45; 74.32; 119.85; 138.80; 48.40	11; 23; 41; 41; 11	1; 2; 3; 3; 1	1; 2; 3; 3; 1	WP_227086044.1 hypothetical protein [Deinococcus radiodurans]	hypothetical	NZ_CP015082.1	100	70	0	0	1	70	268089	268298	2.65e-40	137	WP_162177645.1	hypothetical protein [Deinococcus radiodurans]	hypothetical	100	83	0	0	1	83	22	104	3.07e-54	160	WP_010889425.1	hypothetical protein [Deinococcus radiodurans]	hypothetical	98.795	83	1	0	1	83	1	83	7.37e-49
SEP018071	62	ISEPFAFSLPSGVCYEKSLDCCPRYRLPRRPCCRCSDGGGPYPRSGGGGPRPAPGPGQHCRR	nohit	nohit	nohit	1	Trypsin-3	40.84	11	1	1		nohit	NZ_CP015081.1	100	20	0	0	1	20	962594	962653	1.09e-07	43.1																nohit
SEP058892	55	IFPSLPTSTMASPRSLTASLSNSARWASVISATRPSTRWSWSASAASPSSPRPFA	nohit	nohit	nohit	1	ArgC-2	34.84	42	1	1		nohit	NZ_CP015081.1	100	32	0	0	1	32	1566056	1566151	5.78e-14	60.5																nohit
SEP046142	78	LAFYRVVRGAARQGGRGHAAAVAGAASRSGGVRGRRAARQPCATGPRAGGEPLERTPAGADAARWGQTLDLPGAGAAL	nohit	nohit	nohit	1	Trypsin-3	48.45	14	1	1		nohit	NZ_CP015081.1	100	38	0	0	41	78	433660	433547	1.22e-18	75.1																nohit
SEP069459	35	LAVQMTKYSRLLLTSVRSRATTSSARRSRAASTMA	nohit	nohit	nohit	1	Mirror-2	36.16	23	1	1		nohit																											nohit
SEP047741	20	LPMSRSVSAPEAVTKHSPCS	nohit	nohit	nohit	1	Mirror-2	43.92	65	1	1		nohit	NZ_CP015081.1	100	20	0	0	1	20	1128018	1128077	5.83e-08	41.6																nohit
SEP016891	84	MRSGLYSLGRYLASRLHQKSDAPLPTVRYPDLNVKIPANTAAPGAAGCPGSSTGGPTYELSGAGVRRWRAERQGGSPSLDVDGR	nohit	nohit	nohit	2	LysC-2; LysC-1	34.46; 33.05	13; 13	1; 1	1; 1		nohit	NZ_CP015081.1	100	82	0	0	1	82	1945743	1945498	1.16e-33	118																nohit
SEP017925	27	LPTSVGAAPAPKTTPRCARRKLAGAKS	nohit	nohit	nohit	1	LysC-2	47.91	26	1	1		nohit	NZ_CP015081.1	100	27	0	0	1	27	354951	355031	1.12e-11	52.4																nohit
SEP059978	98	IRRGHGSRWSPRRWGHVQTGKTRVRCPRTSPARAPAPVPPALAAPGGGRLQRGCRRAASRRRSAGRRGPARGRRGQTAGRPERWTGRARAACPTPPPA	nohit	nohit	nohit	2	Mirror-1; Mirror-2	37.46; 39.35	10; 10	1; 1	1; 1		nohit	NZ_CP015081.1	100	30	0	0	1	30	2278782	2278693	3.36e-13	60.5																nohit
SEP068726	81	MVRGGRSPDAGAHHDQPAAHGAWHYRHRPRAGVVRPHRPPLHLRRVGLSQGQSAARRPSSGHARGAAPGHRAPRGSVAAAR	nohit	nohit	nohit	1	Trypsin-2	44.88	17	1	1		nohit	NZ_CP015081.1	100	54	0	0	4	57	2354825	2354664	2.48e-17	71.6																nohit
SEP045115	43	VPGSPAKPTQVTSAKGRPGSCAHRSIRTHSPGCRVALRCSLGS	nohit	nohit	nohit	1	ArgC-1	41.93	23	1	1		nohit	NZ_CP015081.1	100	43	0	0	1	43	2245361	2245489	6.69e-23	85.5																nohit
SEP055709	43	ITAVSAFSARRRGSRKPGKYVPLRSLGIRSSTVPARVSQSRSR	nohit	nohit	nohit	1	ArgC-2	36.22	60	1	1		nohit																											nohit
SEP044167	63	LRVGEFFLGRWAAESQKLNQALYQGEREGAAARRKGEGSFARQASTPTPFPFPRYPAPDDSPP	nohit	nohit	nohit	1	Trypsin-1	38.07	10	1	1		nohit	NZ_CP015081.1	100	45	0	0	1	45	558928	559062	1.73e-23	88.2																nohit
SEP017924	85	LKFYIDMSQIISKIMVNVMPGKILSFLQTTMVRAVLWSLQRAIKILLSRTPFALPHPNLPRKEGGTKNAVFIAAWLAEFQNCTDY	hypothetical	hypothetical	hypothetical	1	LysC-2	27.44	11	1	1	WP_162177654.1 hypothetical protein [Deinococcus radiodurans]	hypothetical	NZ_CP015081.1	100	85	0	0	1	85	2578022	2578276	1.65e-54	177	WP_162177654.1	hypothetical protein [Deinococcus radiodurans]	hypothetical	93.75	16	1	0	70	85	1	16	3.83e-06	39.7	WP_149358000.1	hypothetical protein [Deinococcus radiodurans]	hypothetical	98.214	56	1	0	30	85	17	72	1.57e-33
SEP040231	20	IGSYIMQPLTLSAMPQGKKS	nohit	nohit	nohit	1	LysC-1	35.62	60	1	1		nohit																											nohit
SEP001476	70	LRSPGSTNSKVSSPLMPRLSAVSPFLYWRGSTPMPTRLERWIRSKLSAITAFTPSRKVPLAAQSRLEPMP	nohit	nohit	Uncharacterised	1	Chymotrypsin-1	51.68	11	1	1		nohit	NZ_CP015081.1	100	70	0	0	1	70	978812	979021	6.07e-40	135														SST09268.1	Uncharacterised protein [Acinetobacter baumannii]	Uncharacterised	82.979	47	8	0	24	70	17	63	3.48e-16
SEP011499	85	LVSLGNTSSSIRARLRGAGVVGGVTGGVTGGAYRRGCRGRGSLPGRHPRGHLREHVGRPAAPPFCEVTDPPLKPVVKLPAQKVNK	nohit	nohit	nohit	2	Mirror-2; ArgC-1	34.35; 33.09	12; 21	1; 1	1; 1		nohit	NZ_CP015081.1	100	85	0	0	1	85	2445040	2444786	1.98e-30	108																nohit
SEP061434	42	MPRLRFLNDCFGGRLESESCKSKDIQLMLRFNKKHHRWKKQF	nohit	nohit	nohit	1	Mirror-1	47.25	17	1	1		nohit																											nohit
SEP053375	49	MLPTPLTGFCESSQGLTGPQRAASATNSASVKSSESGSGPIAARVGMDA	nohit	nohit	nohit	1	Trypsin-3	42.47	22	1	1		nohit	NZ_CP015081.1	100	49	0	0	1	49	2231059	2231205	7.4e-20	77																nohit
SEP066085	83	LPLRNPRWTKEHPMKLKMSDLMILLGYASIGYSAYRYFTASDDDSKRDALFVGQWAPTFFILGVGAENREYRKQNTLALDANA	hypothetical	hypothetical	hypothetical	10	Chymotrypsin-2; Mirror-2; Mirror-1; Trypsin-3; LysN-1; LysN-2; Chymotrypsin-1; Trypsin-1; Trypsin-2; ArgC-2	159.63; 167.03; 154.20; 102.91; 92.56; 104.45; 156.27; 103.47; 109.01; 137.31	30; 47; 36; 24; 13; 13; 29; 24; 13; 27	5; 5; 4; 2; 1; 1; 3; 2; 1; 2	5; 5; 4; 2; 1; 1; 3; 2; 1; 2	WP_010889188.1 hypothetical protein [Deinococcus radiodurans]	hypothetical	NZ_CP015081.1	100	83	0	0	1	83	163063	163311	1.37e-53	175	WP_010889188.1	hypothetical protein [Deinococcus radiodurans]	hypothetical	100	70	0	0	14	83	1	70	2.05e-48	144	WP_010889188.1	hypothetical protein [Deinococcus radiodurans]	hypothetical	100	70	0	0	14	83	1	70	1.78e-43
SEP005938	91	MRWLPSVLLLLTGLLLAALALGVFAVLGGSGPLWLRSLGSVTLGGPGPNGFARGLALMLLASSALALATLRRPEPRYLEPEPALEPAPPQG	hypothetical	hypothetical	hypothetical	8	Trypsin-2; ArgC-2; Chymotrypsin-2; Mirror-1; Mirror-2; Trypsin-3; LysN-1; Trypsin-1	121.13; 94.63; 56.57; 66.68; 96.81; 114.13; 80.10; 114.15	35; 30; 16; 18; 18; 35; 16; 35	2; 2; 1; 1; 2; 2; 1; 2	2; 2; 1; 1; 2; 2; 1; 2	WP_063653057.1 hypothetical protein [Deinococcus radiodurans]	hypothetical	NZ_CP015081.1	100	54	0	0	1	54	1639638	1639477	3.06e-10	52	WP_063653057.1	hypothetical protein [Deinococcus radiodurans]	hypothetical	100	91	0	0	1	91	1	91	8.37e-56	164	WP_063653057.1	hypothetical protein [Deinococcus radiodurans]	hypothetical	100	91	0	0	1	91	1	91	7.26e-51
SEP023086	34	LNLLSFPDWSVPVTGRFFVVTQVKPRFGAAQPRY	nohit	nohit	nohit	1	Trypsin-2	42.03	24	1	1		nohit	NZ_CP015081.1	100	34	0	0	1	34	625672	625773	3e-18	71.6																nohit
SEP049167	11	ISEHPGVSLPR	nohit	nohit	nohit	1	Trypsin-3	35.45	64	1	1		nohit																											nohit
SEP048477	61	MNEEQHEQFRSQVEHLVATGKLTAEEAAELLDGLAGDEPGEPLNLAPLTAATDTPRTCIWT	hypothetical	hypothetical	hypothetical	3	LysN-2; Trypsin-3; Trypsin-2	47.29; 51.88; 50.79	16; 18; 18	1; 1; 1	1; 1; 1	WP_010886667.1 hypothetical protein [Deinococcus radiodurans]	hypothetical	NZ_CP015081.1	100	61	0	0	1	61	58724	58906	5.99e-24	89.4														WP_010886667.1	hypothetical protein [Deinococcus radiodurans]	hypothetical	100	55	0	0	1	55	1	55	3.74e-28
SEP006844	81	LQEVFDGDLMFRLQGQLHPFGKFPMLEVELSLPRPLACPGLLYFKAVEEFPGLLHSAEAFESEVVKKPLGGLDEVGELLPV	nohit	nohit	nohit	1	LysC-1	27.97	17	1	1		nohit	NZ_CP015083.1	100	81	0	0	1	81	85334	85092	2.17e-47	157																nohit
SEP017939	13	VKAGLERRLGSGV	nohit	nohit	nohit	1	LysC-2	34.69	85	1	1		nohit																											nohit
SEP033665	38	IAPEAAGRHGRPPARGRRRNPAHHRQLPGRQGRRTGHG	nohit	nohit	nohit	1	Trypsin-1	38.25	21	1	1		nohit																											nohit
[truncated: 1 more columns]

## Sheet: 273 SEP candidates
ORF Accession	ORF Length	ORF Sequence	COMBO	Hydrophobicity	TMHMM	SignalP	Pfam		Annotation gene type			Proteomics									Genome Coordinate Annotation													Deinococcus radiodurans Protein Annotation													NR Database Annotation
									overlap gene type	Genome type	NR protein type	Enzyme Hits Count	Enzyme Name	logP Peaks	Coverage	#Peptides	#Unique Peptides	b/y ions	ppm	score	Overlap Gene	overlap gene type	Genome	Identities	Alignment length	Mismatch	Gaps	QueryStart	QueryEnd	SubjctStart	SubjctEnd	EValue	Score	Proteins	Description	Protein type	Identities(%)	Match AAs	Mismatch AAs	Gap AAs	ORF start	ORF end	Target start	Target end	E-Value	Score	Target Protein Name	Description	NR protein type
SEP001023	80	VMARFAYLTDDGKAKKSKKKKSAKKTPAPDGRGQNEERVEPVYVRKETVRAVWREVKKEGGESVSELVEDLLLQWLRERA	AMP	NO			RHH_1	Ribbon-helix-helix protein copG family	hypothetical	hypothetical	hypothetical	10	LysC-2; ArgC-2; Trypsin-2; ArgC-1; Trypsin-1; LysC-1; LysN-2; Trypsin-3; Mirror-1; Mirror-2	98.05; 111.19; 102.99; 137.11; 120.54; 109.23; 156.01; 111.42; 89.40; 108.99	54; 16; 20; 22; 21; 54; 32; 30; 24; 24	3; 2; 2; 3; 2; 3; 4; 3; 4; 4	3; 2; 2; 3; 2; 3; 4; 3; 4; 4	93	0.1;0.6;0		WP_027479906.1 hypothetical protein [Deinococcus radiodurans]	hypothetical	NZ_CP015081.1	100	80	0	0	1	80	1017102	1016863	1.3e-28	103	WP_027479906.1	hypothetical protein [Deinococcus radiodurans]	hypothetical	100	79	0	0	2	80	1	79	3.5e-53	156	WP_010888321.1	hypothetical protein [Deinococcus radiodurans]	hypothetical
SEP052015	43	IQKQTQREDVRRQGENSHLQAKKEGLEPVLLLQPQEEPTLLRQ	non-AMP	NO			-	-	nohit	nohit	nohit	1	ArgC-1	35.15	14	1	1	4	0.6			nohit																											nohit
SEP019717	79	LPRRGRSGRRGSTLWPTPASRPVYGHVWCSMSLLSSLKRSGGKCADRVAPGAAPIGQAAATLFAPHVYRTVRHSAMRAV	AMP	NO			-	-	nohit	nohit	nohit	1	Chymotrypsin-1	36.13	19	1	1	8	1.5			nohit	NZ_CP015081.1	100	42	0	0	38	79	98345	98470	1.75e-18	59.7																nohit
SEP033921	77	VSISTARAAKITSGARPARRGFWRTGCRGTGGTTRRSCGRPGVFMRWTTRRSTPGASSCTRRSKSRTTRAARPAPAR	AMP	NO			-	-	nohit	nohit	nohit	1	Trypsin-1	43.11	6	1	1	6	0.1			nohit	NZ_CP015081.1	100	55	0	0	1	55	2451401	2451237	1.72e-09	49.3																nohit
SEP016519	86	MPPTKRHHCHLPSANVSSPLPLWGKGRGDGAKSSSQSANKKGSRQLPPRPPQALTFRTSGCTPRTRRRASARRSRPPAGSSARWGC	AMP	NO			-	-	nohit	nohit	nohit	1	Trypsin-2	57.6	21	2	2		9.1;2.2			nohit	NZ_CP015081.1	98.81	84	1	0	3	86	958374	958625	5.71e-34	119																nohit
SEP029029	98	LPVLPEQRFCAGSRRDWAPAGAARLFAPAHSGRGGLRGRRRASRGRSCSAFRLRVAPFCGPGRPSAPVPHTLCPARLFTAARRRPRKENTPCKNSSLC	AMP	NO			-	-	nohit	nohit	nohit	1	Mirror-1	36.74	13	1	1	10	-0.5			nohit	NZ_CP015082.1	100	98	0	0	1	98	17157	16864	6.54e-37	128																nohit
SEP011479	9	LSVLLSGKM	AMP	YES			-	-	nohit	nohit	nohit	1	LysC-2	33.9	89	1	1	13	-0.5			nohit																											nohit
SEP062209	44	MLLPPPLPPWAPRKKSCSSGCAASKGKCAGFRRWWRKAATATTS	AMP	NO			-	-	nohit	nohit	nohit	1	ArgC-2	34.51	45	1	1	7	0.5			nohit																											nohit
SEP004207	76	LPSANVSSPLPLWGKGRGDGAKSSSQSANKKGSRQLPPRPPQALTFRTSGCTPRTRRRASARRSRPPAGSSARWGC	AMP	NO			-	-	nohit	nohit	nohit	1	Trypsin-2	57.6	24	2	2		9.1;2.2			nohit	NZ_CP015081.1	100	76	0	0	1	76	958398	958625	3.38e-28	102																nohit
SEP054778	73	MPKKERKRLQVVISEEQDALLTRTAYELSSPERLISKSEVVRLAIEKIAKDLGEGESLEDYRAILESEDISDE	non-AMP	NO			-	-	hypothetical	hypothetical	hypothetical	13	ArgC-2; Trypsin-2; ArgC-1; LysC-2; LysN-1; Trypsin-3; Mirror-2; Mirror-1; Chymotrypsin-2; Trypsin-1; LysC-1; Chymotrypsin-1; LysN-2	190.27; 150.31; 209.57; 54.22; 55.21; 134.56; 145.75; 125.24; 84.64; 176.27; 51.90; 94.59; 103.99	64; 66; 92; 14; 18; 59; 47; 47; 27; 66; 14; 27; 18	7; 4; 7; 1; 1; 4; 4; 3; 2; 4; 1; 2; 1	7; 4; 7; 1; 1; 4; 4; 3; 2; 4; 1; 2; 1	83	-0.9;0.7;-0.1;0.6;1.4;0.4;1.2		WP_010888507.1 MULTISPECIES: hypothetical protein [Deinococcus]	hypothetical	NZ_CP015081.1	100	73	0	0	1	73	829919	830137	3.12e-41	139	WP_010888507.1	MULTISPECIES: hypothetical protein [Deinococcus]	hypothetical	100	73	0	0	1	73	1	73	1.91e-46	139	WP_010888507.1	MULTISPECIES: hypothetical protein [Deinococcus]	hypothetical
SEP021527	97	MPGRIERRRAGAGAAERRTSKKLKVGRRGAGCYAGFMASRLSGRTAHRARSRGSQGSALWLLLVLAIGALGGIAVASRYLHAQDRLPPDDSDEPLFI	AMP	NO	Y		-	-	nohit	nohit	hypothetical	7	Chymotrypsin-2; Mirror-2; Mirror-1; LysN-1; LysN-2; Chymotrypsin-1; Trypsin-1	113.72; 119.33; 121.20; 101.94; 97.43; 107.37; 100.77	16; 14; 14; 20; 20; 16; 20	1; 2; 2; 1; 1; 1; 2	1; 2; 2; 1; 1; 1; 2					nohit	NZ_CP015081.1	100	79	0	0	19	97	1246884	1247120	1.03e-30	110														WP_010888102.1	hypothetical protein [Deinococcus radiodurans]	hypothetical
SEP051514	70	IPRACASSMPRGKSVALRFMTAASAALTRLTVNSPPEPMLSAESFGVPSARSPGAKATTGGSEPIKPKKE	AMP	NO			-	-	nohit	nohit	nohit	1	LysC-2	32.77	14	1	1	17	0.3			nohit	NZ_CP015081.1	100	70	0	0	1	70	132701	132492	5.04e-40	135																nohit
SEP048772	79	MKCRRIVLSEAGLYPEPMFGRRVPPNVVFMLSLLLAVVCGLICYKALSVNNIVGGVIAGLFALWFAVDAVRSFGWTRQK	AMP	YES	Y		-	-	hypothetical	hypothetical	hypothetical	3	Mirror-1; Chymotrypsin-2; Chymotrypsin-1	46.65; 79.11; 54.97	20; 11; 11	1; 2; 1	1; 2; 1				WP_027479843.1 hypothetical protein [Deinococcus radiodurans]	hypothetical	NZ_CP015081.1	100	79	0	0	1	79	691207	690971	2.04e-48	160	WP_027479843.1	hypothetical protein [Deinococcus radiodurans]	hypothetical	100	62	0	0	18	79	1	62	1.06e-40	124	WP_010888649.1	hypothetical protein [Deinococcus radiodurans]	hypothetical
SEP014450	85	MKLTEDQGAHITLDITRDELTVLAGGLLTALDLLTRADAAEDLRLHLEAEFHGRVGVSRASATALLTELVGIIQAGEDAAQAPLA	AMP	YES			-	-	hypothetical	hypothetical	hypothetical	1	Trypsin-1	95.19	12	1	1	15	-0.6		WP_010887722.1 hypothetical protein [Deinococcus radiodurans]	hypothetical	NZ_CP015081.1	100	85	0	0	1	85	1634039	1634293	1.01e-28	104	WP_010887722.1	hypothetical protein [Deinococcus radiodurans]	hypothetical	100	85	0	0	1	85	1	85	1.34e-54	160	WP_010887722.1	hypothetical protein [Deinococcus radiodurans]	hypothetical
SEP013807	20	VRGAAVRGVAQAGLAPHGAR	non-AMP	YES			-	-	nohit	nohit	nohit	2	LysN-1; LysN-2	52.59; 90.92	50; 55	1; 2	1; 2					nohit																											nohit
SEP005572	81	MTRLLVNVELDEQGQPVFQLTPAQLAKLGLSGSAVHVARWEVAAQEAAQPAQSPFRRYVGIAPPLEGGSVEYHRQQLGYEE	AMP	NO			-	-	hypothetical	hypothetical	hypothetical	8	Trypsin-3; Mirror-2; Mirror-1; Trypsin-1; LysN-2; ArgC-2; ArgC-1; Trypsin-2	141.47; 100.20; 88.91; 176.70; 58.54; 112.92; 65.33; 143.88	57; 35; 35; 57; 16; 31; 22; 57	3; 2; 2; 3; 1; 2; 1; 3	3; 2; 2; 3; 1; 2; 1; 3	25	0.5;0		WP_010888170.1 hypothetical protein [Deinococcus radiodurans]	hypothetical	NZ_CP015081.1	100	81	0	0	1	81	1176233	1176475	9.98e-42	140	WP_010888170.1	hypothetical protein [Deinococcus radiodurans]	hypothetical	100	81	0	0	1	81	1	81	9.94e-56	163	WP_010888170.1	hypothetical protein [Deinococcus radiodurans]	hypothetical
SEP065212	90	LSRPGSRSSGPDPLSAVSLLLLLVLAGLLLWPLLSGGAAPSPYLIAGLLFARLGVQVFRAQKDERLKRPASWAVDLLLIALIFWVASNGQ	non-AMP	YES	Y		-	-	hypothetical	hypothetical	hypothetical	3	Trypsin-2; Trypsin-3; Trypsin-1	49.46; 37.12; 44.68	8; 8; 8	1; 1; 1	1; 1; 1	9	-0.3		WP_010888482.1 hypothetical protein [Deinococcus radiodurans]	hypothetical	NZ_CP015081.1	100	50	0	0	41	90	851959	852108	2.84e-27	100	WP_010888482.1	hypothetical protein [Deinococcus radiodurans]	hypothetical	98.889	90	1	0	1	90	1	90	3.93e-57	167	WP_010888482.1	hypothetical protein [Deinococcus radiodurans]	hypothetical
SEP019699	44	VIVSPKTTVVGLLVLVSSKLPGLNTVLVAGGDSSGVGSSVLVRV	non-AMP	YES	Y		-	-	nohit	nohit	nohit	2	LysC-1; LysC-2	29.06; 28.54	16; 16	1; 1	1; 1	9	0			nohit																											nohit
SEP016394	59	LMGLEELPRREGLAKQGVQVSFSVKCSKAEGNTQRSRAPLSNRLPIPVFLPLSGRRASR	non-AMP	NO			-	-	nohit	nohit	nohit	1	Chymotrypsin-1	34.47	19	1	1		-1.3			nohit	NZ_CP015082.1	96.61	59	2	0	1	59	373655	373831	8.66e-32	111																nohit
SEP027669	18	IVSQDKKNWSLDIDKFVF	non-AMP	NO			-	-	nohit	nohit	nohit	1	LysC-2	38.84	50	1	1	18	1.6			nohit																											nohit
SEP037640	35	MNRTHSLRRSTRRDRDNEQLIRPKHAAAVVTSAPR	non-AMP	NO			-	-	nohit	nohit	nohit	1	LysN-2	44.63	31	1	1	6	1			nohit																											nohit
SEP069387	64	MAEPADIDTHAKWETGAGAGPVVRASRARRKGSEVTDYLRYTFATPFTVRMLPPSKSAVQAPLT	AMP	NO			-	-	nohit	nohit	nohit	1	ArgC-1	33.61	9	1	1	6	0.4			nohit	NZ_CP015081.1	100	64	0	0	1	64	1599507	1599698	1.21e-38	131																nohit
SEP068760	71	LVCPNPPSAPRCSRRLPPLPRRLPPLRRAASPSRPRPATPGRRRAKPAPSPWPSPANGAGSATQTCAKSAA	non-AMP	NO			-	-	nohit	nohit	nohit	1	Trypsin-3	46.8	21	1	1	7	-1.5			nohit																											nohit
SEP010084	77	VERRVRAYPGIVENGVVVVIGARLPEGTAVTVTVGETELLRARISNVIRRAPKVRIRLKPQSPRLALEKCPPEPDED	non-AMP	NO			-	-	hypothetical	hypothetical	hypothetical	5	Trypsin-1; LysC-2; LysC-1; ArgC-2; ArgC-1	106.33; 47.01; 50.85; 40.28; 137.76	23; 13; 13; 12; 40	1; 1; 1; 1; 3	1; 1; 1; 1; 3	10	0.8		WP_027479506.1 hypothetical protein [Deinococcus radiodurans]	hypothetical	NZ_CP015081.1	100	77	0	0	1	77	2073705	2073935	2.71e-25	94	WP_027479506.1	hypothetical protein [Deinococcus radiodurans]	hypothetical	98.63	73	1	0	5	77	1	73	7.61e-47	140	WP_010887282.1	hypothetical protein [Deinococcus radiodurans]	hypothetical
SEP002985	42	MTGGFWGSRVRRKGPASSLNSPRGPLTVCSKVQSPSRSFSGG	non-AMP	NO			-	-	nohit	nohit	nohit	1	Trypsin-2	74.28	17	2	1	30	-0.4;-1			nohit	NZ_CP015081.1	100	42	0	0	1	42	1666716	1666841	3.72e-22	83.2																nohit
SEP065418	55	LSAAAPGAERVKGPVRSALRRAPAGWWAAPRRPHFQLPATAAARTPARRGCFPRR	non-AMP	NO			-	-	nohit	nohit	nohit	1	Mirror-2	42.59	20	1	1	4	-0.1			nohit	NZ_CP015082.1	100	55	0	0	1	55	89404	89240	5.67e-10	49.3																nohit
SEP060923	94	IAEQVGPAAGRGGLRVPRRRGRAVLRRVAPLRADRRRAGAGQRAPQLHGRHRLHGRSAPQRGGGRAAAARVAGQQHRNRADGPPRHARGWRTHV	AMP	NO			-	-	nohit	nohit	nohit	1	Trypsin-3	45.42	12	1	1	27	0.9			nohit	NZ_CP015081.1	100	47	0	0	48	94	1285573	1285433	2.88e-07	43.5																nohit
SEP050788	17	LNPVTGGFNCSLTSDRG	non-AMP	NO			-	-	nohit	nohit	nohit	1	Chymotrypsin-2	34.09	47	1	1	7	1.3			nohit	NZ_CP015081.1	100	17	0	0	1	17	1327729	1327779	3.72e-07	38.9																nohit
SEP026888	85	LPVKRHHCHLPSANVSSPLPLWGKGRGDGAKSSSQSANKKGSRQLPPRPPQALTFRTSGCTPRTRRRASARRSRPPAGSSARWGC	AMP	NO			-	-	nohit	nohit	nohit	1	Trypsin-2	57.6	21	2	2					nohit	NZ_CP015081.1	100	85	0	0	1	85	958371	958625	3e-35	122																nohit
SEP006573	31	MPSPAPKMSAAVSSPVCKSTCCPTARPRNVK	AMP	NO			-	-	nohit	nohit	nohit	1	LysN-1	53.89	39	1	1	5	-0.1			nohit	NZ_CP015081.1	100	31	0	0	1	31	1053836	1053744	2.81e-14	60.1																nohit
SEP002669	65	LLDQQRHPDRSPGQARRPWCLHPPPGRGPAGAAAGFCPRSAFRECLPEKGVVLLRPQVALWSEPR	non-AMP	NO			-	-	nohit	nohit	nohit	1	LysN-1	39.65	9	1	1	5	-0.6			nohit	NZ_CP015083.1	100	65	0	0	1	65	74650	74844	4.53e-28	101																nohit
SEP067769	94	MPESALSWRALETRVGLDALPDFHRAFLHWRGVEGVDAMPLRRVQQRVEAELNRMVQGDLAAREGDDWRLIPGALEGFEAAAPYLPEAPDSLPL	AMP	NO			-	-	hypothetical	hypothetical	hypothetical	9	ArgC-2; Trypsin-2; ArgC-1; Trypsin-1; Chymotrypsin-1; Trypsin-3; Mirror-2; Mirror-1; Chymotrypsin-2	111.10; 151.42; 94.74; 159.54; 90.38; 124.27; 124.04; 115.63; 95.46	37; 36; 23; 39; 11; 36; 39; 30; 22	4; 5; 2; 5; 1; 4; 5; 4; 2	4; 5; 2; 5; 1; 4; 5; 4; 2	39	-0.8;1;0.3;1.3		WP_010887295.1 hypothetical protein [Deinococcus radiodurans]	hypothetical	NZ_CP015081.1	100	94	0	0	1	94	2064224	2063943	4.3e-58	188	WP_010887295.1	hypothetical protein [Deinococcus radiodurans]	hypothetical	100	94	0	0	1	94	1	94	1.18e-64	186	WP_010887295.1	hypothetical protein [Deinococcus radiodurans]	hypothetical
SEP060929	80	VYLFRRRGVPVSAIGRGKNDELREPARALIAAYLAGIFMPDGSARVEALRSKWQLHKVRGKGGMRRRLPLTGLLPRRRLP	non-AMP	NO			-	-	nohit	nohit	nohit	1	Trypsin-1	47.5	11	1	1	8	0.7			nohit	NZ_CP015084.1	100	61	0	0	1	61	18002	18184	1.5e-35	123																nohit
SEP034477	58	LRLQMLFQVRPQRPHLLLRSAAGLQLAGEQRFTLVRQQLVFGEQAAHHLGILHPAQGV	non-AMP	YES			-	-	nohit	nohit	nohit	1	Chymotrypsin-2	42.22	14	1	1	8	0.6			nohit	NZ_CP015081.1	100	58	0	0	1	58	102892	102719	1.69e-31	110																nohit
SEP013251	53	VPSAAKGHPAHKNQSRVSALGDSALAPARVTGSARSCCRSWGWRRAGRRCSTG	non-AMP	NO			-	-	nohit	nohit	nohit	2	LysC-2; Trypsin-2	35.54; 44.89	23; 23	1; 1	1; 1	12	-0.7			nohit	NZ_CP015081.1	100	53	0	0	1	53	1981929	1982087	2.1e-29	104																nohit
SEP001044	89	LMVSLRFCSRVARCVPDPAVCHSAHHAEESSAGCTLANKALISGGSARGEDISWTEYKNHRDQERRVRMGHFKDRVEASFPAQKGTTSI	AMP	NO			-	-	nohit	nohit	nohit	2	LysN-2; LysN-1	56.01; 60.42	11; 10	1; 1	1; 1	7	1.3			nohit	NZ_CP015083.1	100	89	0	0	1	89	51419	51153	1.37e-57	186																nohit
SEP015970	65	LHRLSGAGNKKEAGRCGPGFFFRLLYSQRSSQAKYSFSRVSRLSGRPERDSSWFSSGKRTKRTGT	non-AMP	NO			-	-	nohit	nohit	nohit	1	Mirror-2	48.35	20	1	1	3	0.9			nohit	NZ_CP015081.1	100	65	0	0	1	65	2557314	2557120	8.31e-38	129																nohit
SEP000603	33	VYPLALRAVKSARWYGTSPLRGLPGASSSRSPP	non-AMP	NO			-	-	nohit	nohit	nohit	1	Chymotrypsin-2	34.27	27	1	1	10	0.2			nohit	NZ_CP015081.1	100	33	0	0	1	33	2000071	1999973	1.04e-15	64.3																nohit
SEP057622	60	LEMAALFFGSSTKSMNLRARAGFGLPRSSASRSVEMVVPGRGKKTLRCGSSAAPASRSPT	non-AMP	NO			-	-	nohit	nohit	nohit	1	Trypsin-2	38.98	15	1	1	4	0.5			nohit	NZ_CP015081.1	100	60	0	0	1	60	1407430	1407609	2.12e-33	116																nohit
SEP014593	93	LLYPDPMKLPARVRVSRPPLPLAPALAQAAARLCPQAPAELTAAALAIAGGSVIGAQLHWDGGEAQSIEPAWRGRGIEEALAEILNPPVNQSI	AMP	YES			-	-	hypothetical	hypothetical	hypothetical	3	Trypsin-1; Trypsin-3; Trypsin-2	90.73; 63.09; 59.59	19; 19; 19	1; 1; 1	1; 1; 1		0.9		WP_010887899.1 hypothetical protein [Deinococcus radiodurans]	hypothetical	NZ_CP015081.1	100	37	0	0	57	93	1458268	1458378	1.68e-19	78.2	WP_010887899.1	hypothetical protein [Deinococcus radiodurans]	hypothetical	100	87	0	0	7	93	1	87	1.13e-56	166	WP_010887899.1	hypothetical protein [Deinococcus radiodurans]	hypothetical
SEP053136	26	MRGRSGAPGVPFRLKKSKCWRWIPTS	non-AMP	NO			-	-	nohit	nohit	nohit	3	Trypsin-3; Trypsin-2; Trypsin-1	38.44; 39.10; 44.03	35; 35; 35	1; 1; 1	1; 1; 1		1.8			nohit	NZ_CP015081.1	100	26	0	0	1	26	611307	611384	1.12e-12	55.5																nohit
SEP006981	79	VGGQQAGLALPGFVQRGVHLPLHAAFPVVGGLTVAHQNQAGGRLGRSGRDGGGRLSSHAPHCAGFGPPLACAGRVYTAL	non-AMP	YES			-	-	nohit	nohit	nohit	1	Trypsin-3	37.19	15	1	1	7	0.3			nohit	NZ_CP015081.1	100	79	0	0	1	79	1616696	1616460	2.35e-32	114																nohit
SEP027198	85	MAASPWAARARRRWRSPGWRSAEVEVRKEAGPRARLLFCLCCGLLRRHSRHLEQFSELRVRRNSTATRSILCFAALQVRSARYFV	AMP	NO			-	-	hypothetical	hypothetical	hypothetical	2	Chymotrypsin-1; Chymotrypsin-2	38.69; 33.57	12; 12	1; 1	1; 1		-0.4		WP_010887829.1 hypothetical protein [Deinococcus radiodurans]	hypothetical	NZ_CP015082.1	100	63	0	0	23	85	238442	238254	1.66e-25	95.1	WP_010887829.1	hypothetical protein [Deinococcus radiodurans]	hypothetical	78.571	28	2	1	51	74	30	57	4.57e-07	40	WP_081816051.1	hypothetical protein [Deinococcus radiodurans]	hypothetical
SEP052187	53	IHQKQWAAPASPSAPWANRQIYPGGRRAAPACEPPRWPGGRSCAGTGHEPGRG	non-AMP	NO			-	-	nohit	nohit	nohit	1	Trypsin-2	43.42	25	1	1	22	0.9			nohit	NZ_CP015083.1	100	53	0	0	1	53	57557	57715	6.5e-21	80.1																nohit
SEP005312	84	IDFRQSAAGIMRTMTGTATRVLLGVRGMNKEAGVKVAAALLALPGVSKATPDDGQIEVHYDPSFHTVMDLVRTVRMQGFLAGML	non-AMP	YES			-	-	hypothetical	hypothetical	hypothetical	9	LysN-1; Trypsin-3; Mirror-2; Mirror-1; Trypsin-1; LysC-1; LysN-2; Trypsin-2; LysC-2	90.74; 96.93; 80.77; 82.21; 114.94; 87.27; 87.90; 124.77; 106.01	15; 44; 27; 15; 44; 15; 15; 44; 15	2; 2; 2; 1; 2; 2; 2; 2; 2	2; 2; 2; 1; 2; 2; 2; 2; 2		-0.1;-1.1		WP_010888118.1 hypothetical protein [Deinococcus radiodurans]	hypothetical	NZ_CP015081.1	100	84	0	0	1	84	1230148	1230399	2.81e-47	157	WP_010888118.1	hypothetical protein [Deinococcus radiodurans]	hypothetical	100	74	0	0	11	84	1	74	1.23e-50	150	WP_010888118.1	hypothetical protein [Deinococcus radiodurans]	hypothetical
SEP001731	27	LLTAGPTSGQDWKDCPLPNSRQKCKPV	non-AMP	NO			-	-	nohit	nohit	nohit	1	Trypsin-2	36.17	26	1	1	4	0.5			nohit	NZ_CP015081.1	100	27	0	0	1	27	51893	51813	9.72e-14	58.5																nohit
SEP025012	82	MAELSEKKRDDLSDHDFAYIDAHGGRHLPIHDEEHVRNAAARFDQTHFTSDKDRAGAASKIKAAAKRHGVDLDPDDAVMKAK	non-AMP	NO			-	-	hypothetical	hypothetical	hypothetical	5	Trypsin-1; Trypsin-2; ArgC-1; ArgC-2; Trypsin-3	82.16; 58.62; 42.20; 179.60; 51.61	15; 15; 21; 80; 15	1; 1; 1; 5; 1	1; 1; 1; 5; 1	89	0.2;-0.7;-0.1;-0.4;0.2		WP_010887819.1 hypothetical protein [Deinococcus radiodurans]	hypothetical	NZ_CP015081.1	100	82	0	0	1	82	1534225	1534470	1.94e-40	137	WP_010887819.1	hypothetical protein [Deinococcus radiodurans]	hypothetical	100	82	0	0	1	82	1	82	2e-55	162	WP_010887819.1	hypothetical protein [Deinococcus radiodurans]	hypothetical
SEP037982	55	IASDRWTELGALEDGGIYVLDTATLGGHPLHVQKLAHVVRDRSQIRPDVRLCGSL	non-AMP	NO			-	-	nohit	nohit	nohit	1	LysN-1	39.61	22	1	1	6	-0.9			nohit	NZ_CP015084.1	100	55	0	0	1	55	26940	26776	3.08e-32	112																nohit
SEP014222	60	LDALFHRLGDEGHLPGHPDRPSAWRGGPQAVCRRAGAAGAGYRRRLAAGARRHRAVARAP	non-AMP	NO			-	-	nohit	nohit	nohit	1	Trypsin-2	40.72	12	1	1	9	0.7			nohit	NZ_CP015081.1	100	32	0	0	1	32	1742356	1742261	8.95e-17	68.9																nohit
SEP014180	68	MSPQDPRNVLPDPHESVSASSTDPLEPFNSRLPRSLQRRLRVYAALHDRKIQDVLGSALDEYLRQREE	non-AMP	NO			-	-	hypothetical	hypothetical	hypothetical	2	Trypsin-1; Trypsin-3	105.00; 79.19	22; 21	1; 1	1; 1	21	-0.4		WP_034350671.1 hypothetical protein [Deinococcus radiodurans]	hypothetical	NZ_CP015082.1	100	68	0	0	1	68	386399	386602	1.74e-31	111	WP_034350671.1	hypothetical protein [Deinococcus radiodurans]	hypothetical	100	68	0	0	1	68	1	68	2.36e-45	135	WP_034350671.1	hypothetical protein [Deinococcus radiodurans]	hypothetical
SEP047986	98	MTQDSADTLLVIDVLDEDAGLADVEDEQGRTFQLPAEWLPGAADGQGYRVRAAQGHLTFTPDTDAPRLLRERSKQTLLDFSDEPGADEPEDSQLGEKA	AMP	NO			DUF3006	Protein of unknown function (DUF3006)	hypothetical	hypothetical	hypothetical	7	ArgC-1; Mirror-2; Trypsin-2; ArgC-2; Trypsin-3; Chymotrypsin-1; Trypsin-1	213.01; 48.49; 160.43; 237.93; 120.67; 101.92; 200.93	50; 23; 60; 50; 36; 12; 60	5; 1; 3; 7; 2; 1; 3	5; 1; 3; 7; 2; 1; 3	203	-0.3;1.2;0.2;3.8;3.5;0.1;0.1		WP_010886941.1 hypothetical protein [Deinococcus radiodurans]	hypothetical	NZ_CP015081.1	100	98	0	0	1	98	2427541	2427834	5.1e-60	194	WP_010886941.1	hypothetical protein [Deinococcus radiodurans]	hypothetical	100	98	0	0	1	98	1	98	1.86e-67	194	WP_010886941.1	hypothetical protein [Deinococcus radiodurans]	hypothetical
SEP045850	43	LGRVRKAAAALPQGAGQPGQRQDAAGRERGDSEGRRQKPADFA	non-AMP	NO			-	-	nohit	nohit	nohit	1	ArgC-1	48.05	19	1	1	7	0.8			nohit	NZ_CP015081.1	100	43	0	0	1	43	2092839	2092967	2.57e-06	38.5																nohit
SEP057778	69	LAGKARPLAGAPARHRRFHLYRRAENRRPERQPLLPRRRVAVGGHARQRAGGRNRDGAGTDHSRYSPEA	AMP	NO			-	-	nohit	nohit	nohit	1	Mirror-1	49.12	7	1	1	6	-0.1			nohit	NZ_CP015081.1	100	67	0	0	3	69	640237	640437	5.72e-28	101																nohit
SEP033013	75	VTVRAVPAQLYRAGCLREWEVASAEPDLAYTEQAFPECPTCPHRVEPEGTLPFCTLRPVGTAHPFAALAGLQLPD	AMP	NO			-	-	hypothetical	hypothetical	hypothetical	4	Mirror-2; Trypsin-2; Trypsin-3; Trypsin-1	70.64; 36.86; 44.23; 55.44	33; 11; 11; 11	2; 1; 1; 1	2; 1; 1; 1				WP_051618771.1 hypothetical protein [Deinococcus radiodurans]	hypothetical	NZ_CP015081.1	100	75	0	0	1	75	2294272	2294048	1.39e-46	154	WP_027479565.1	hypothetical protein [Deinococcus radiodurans]	hypothetical	98.667	75	1	0	1	75	1	75	4.75e-51	150	WP_051618771.1	hypothetical protein [Deinococcus radiodurans]	hypothetical
SEP042941	35	LHGAERSGGIQQRHLGRVSPPLAARRAAGAGRAAP	non-AMP	NO			-	-	nohit	nohit	nohit	1	Trypsin-1	36.8	23	1	1	7	-1.1			nohit	NZ_CP015081.1	100	22	0	0	1	22	1055212	1055147	6.97e-09	45.1																nohit
SEP000364	33	VDMVEPPGVGKREKALARLPGQCLCQKRCYFSS	non-AMP	NO			-	-	nohit	nohit	nohit	1	LysC-1	32.62	33	1	1	4	-0.8			nohit	NZ_CP015082.1	100	33	0	0	1	33	135195	135097	7.43e-18	70.5																nohit
SEP002072	48	LEPSGGGRRAGGALCGLSLASLTSRHPPATLSNRGNRNDPARPVHQGT	non-AMP	NO			-	-	nohit	nohit	nohit	1	Trypsin-3	45.86	15	1	1	10	0			nohit	NZ_CP015081.1	100	26	0	0	23	48	1946811	1946734	4.93e-12	54.7																nohit
SEP039030	75	LHSASVKAPVPAGDRGLGLGLKAEAKAQPINPITSASKAAAPPSHPQSAHAAHSATTSARSQRRRATPIAPAERP	non-AMP	NO			-	-	nohit	nohit	nohit	2	LysC-2; LysC-1	67.57; 56.35	12; 12	2; 2	2; 2	25	-0.4;0			nohit	NZ_CP015081.1	100	33	0	0	1	33	1751996	1752094	8.2e-16	67																nohit
SEP007765	81	VGRRARYGARPGAAGGGAGRGRHPGFRAARQSERVAVGGIRRFKIESRTFLGAVLRGAHGKNTFLTRWTSIRRLSRCSGIG	non-AMP	NO			-	-	nohit	nohit	hypothetical	1	ArgC-1	35.53	7	1	1	12	0			nohit	NZ_CP015081.1	90.196	51	5	0	31	81	1793175	1793023	4.69e-23	87.8														WP_081816011.1	hypothetical protein [Deinococcus radiodurans]	hypothetical
SEP007969	87	MKLPARVRVSRPPLPLAPALAQAAARLCPQAPAELTAAALAIAGGSVIGAQLHWDGGEAQSIEPAWRGRGIEEALAEILNPPVNQSI	AMP	YES			-	-	hypothetical	hypothetical	hypothetical	5	Trypsin-1; Trypsin-3; Mirror-2; Trypsin-2; Mirror-1	90.73; 63.09; 91.00; 59.59; 97.51	21; 21; 17; 21; 34	1; 1; 2; 1; 3	1; 1; 2; 1; 3				WP_010887899.1 hypothetical protein [Deinococcus radiodurans]	hypothetical	NZ_CP015081.1	100	37	0	0	51	87	1458268	1458378	1.07e-19	78.6	WP_010887899.1	hypothetical protein [Deinococcus radiodurans]	hypothetical	100	87	0	0	1	87	1	87	7.71e-57	166	WP_010887899.1	hypothetical protein [Deinococcus radiodurans]	hypothetical
SEP037422	100	ICWPVGWGNCSRVARQRPLPRFDRRTCALGAEPGSPLSAKRLHRVLAPYFATQWAVTYHDHHAFYLAPLAQAEEYRAKLSGHPCPTQPPELGHAHSPRPP	AMP	NO			-	-	nohit	nohit	nohit	1	Trypsin-1	47.97	13	1	1	16	1.2			nohit	NZ_CP015081.1	100	100	0	0	1	100	783556	783257	1.11e-63	204																nohit
SEP063361	66	IAVPPTVTVRDGTFRERRQVRAVHRPLRARGDPVSRPDRPDAARRYRPLARHAAAAAAPRNPAQPA	non-AMP	NO			-	-	nohit	nohit	nohit	1	ArgC-2	56.84	14	1	1	17	0.6			nohit	NZ_CP015082.1	80	20	4	0	12	31	50666	50725	0.000248	33.9																nohit
SEP017565	30	LSGLSPRTTLTCRPARAAPASSCHSRPRLE	non-AMP	NO			-	-	nohit	nohit	nohit	1	Trypsin-2	40.42	23	1	1		0.4			nohit	NZ_CP015081.1	100	30	0	0	1	30	1304384	1304295	6.39e-14	58.9																nohit
SEP032652	90	MNEDFMMVLQNGSVPARFVTLEGGERGVEVEGVQFPYVTDEVPHGIRALTDEQTHKMSELRQRCKVTSEAAVLPFDINEAPRREESGHEH	AMP	NO			-	-	hypothetical	hypothetical	hypothetical	13	Trypsin-2; ArgC-1; ArgC-2; LysC-2; Mirror-1; Mirror-2; Chymotrypsin-2; LysN-1; Trypsin-3; LysC-1; Chymotrypsin-1; LysN-2; Trypsin-1	201.98; 319.97; 233.98; 98.21; 201.04; 219.61; 140.73; 164.11; 189.07; 66.74; 140.02; 140.18; 245.63	64; 81; 58; 28; 54; 54; 52; 29; 64; 28; 52; 29; 64	6; 7; 7; 1; 6; 7; 6; 2; 5; 1; 6; 2; 6	6; 7; 7; 1; 6; 7; 6; 2; 5; 1; 6; 2; 6	222	-1.8;1.3;1.7;0.3;2.1;-1;1.5;0.4		WP_027480291.1 hypothetical protein [Deinococcus radiodurans]	hypothetical	NZ_CP015081.1	100	90	0	0	1	90	2460352	2460621	2.28e-48	160	WP_027480291.1	hypothetical protein [Deinococcus radiodurans]	hypothetical	100	90	0	0	1	90	1	90	8.63e-65	186	ANC72471.1	hypothetical protein A2G07_12220 [Deinococcus radiodurans R1]	hypothetical
SEP017819	42	VRRVLLAAKSVSSMRRDRTPPCMFSGEKESGLGGALMRLLLR	non-AMP	NO			-	-	nohit	nohit	nohit	1	LysC-1	32.45	45	1	1	15	-1.2			nohit	NZ_CP015081.1	100	30	0	0	1	30	1463398	1463309	1.46e-14	61.6																nohit
SEP060735	72	VPTTLQELRATVPRRASVSAFFMGMLLCRTEARPGSRVLGRVPGMIFRLQMPSGPDKGRFLYPSLAHWAGEA	non-AMP	NO			-	-	nohit	nohit	nohit	3	Chymotrypsin-1; LysN-1; Trypsin-2	44.08; 55.21; 55.74	8; 12; 12	1; 1; 1	1; 1; 1	14	0.4			nohit	NZ_CP015081.1	100	72	0	0	1	72	195422	195207	7.99e-44	146																nohit
SEP028203	92	VAQRRERDHGGPRSRTQEHHQVLGAARPRKPHQGRQHPCPLQLAGGRDSPRARGRAGRGRPHLRAAHRLHLRADRLPPRPVVPGRAEPRHAA	non-AMP	NO			-	-	nohit	nohit	nohit	1	ArgC-1	42.63	17	1	1	5	-0.6			nohit	NZ_CP015081.1	100	92	0	0	1	92	92300	92575	1.05e-23	90.1																nohit
SEP053223	56	VARPHPLRPPGAAGRHSRGAGPQTCWRAVALGRGAGGRLAAGETRVSLILGVRAKL	non-AMP	NO			-	-	nohit	nohit	nohit	1	Chymotrypsin-2	40.23	16	1	1		0.6			nohit	NZ_CP015081.1	100	53	0	0	4	56	701763	701921	1.59e-17	70.9																nohit
SEP013728	77	LLLGTLSEDNAPIQHPIFSILTVPNRATLTEKPVFRSAVMGGRHQKCVLAGPVADAGATAPQTALRNRSCKGPERGR	AMP	NO			-	-	nohit	nohit	nohit	1	ArgC-1	44.91	17	1	1	10	0.2			nohit	NZ_CP015081.1	100	77	0	0	1	77	2260585	2260815	8.09e-48	158																nohit
SEP052878	54	LAQTMASSREQKLITAIERVEIEKLFDGSPRSTRFFFEKRSTPVNEAGENRDLD	non-AMP	NO			-	-	nohit	nohit	nohit	1	Mirror-2	50.47	13	1	1	5	0.1			nohit																											nohit
SEP016175	88	MHKTLTALLSVLVLSAAAAQTTAPKQTTPTPAQAQKATAVTQENARKAQAKKTNNLSRYQRTECARKHGNIVKNPQGKLVCIVPKPKK	non-AMP	NO		Signal Peptide	Involucrin_N	Involucrin of squamous epithelia N-terminus	hypothetical	hypothetical	hypothetical	2	LysC-2; LysC-1	61.92; 49.50	8; 8	1; 1	1; 1	9	0		WP_027479922.1 hypothetical protein [Deinococcus radiodurans]	hypothetical	NZ_CP015081.1	100	46	0	0	43	88	551631	551494	5.22e-26	96.7	WP_027479922.1	hypothetical protein [Deinococcus radiodurans]	hypothetical	100	88	0	0	1	88	1	88	1.64e-59	173	WP_027479922.1	hypothetical protein [Deinococcus radiodurans]	hypothetical
SEP038720	85	METAPHTAWPSTVWYVELRGKEAEATLRQWLEQLPGQAGFAGAELLDSPAQPGLALVASHWSGPLPELTPPAGAKHWTFRVLAQR	non-AMP	NO			-	-	hypothetical	hypothetical	hypothetical	4	Chymotrypsin-2; Mirror-2; LysC-2; Chymotrypsin-1	70.00; 36.00; 74.27; 77.85	19; 6; 36; 31	1; 1; 2; 2	1; 1; 2; 2	29	0.1;-3.7		WP_227085951.1 hypothetical protein [Deinococcus radiodurans]	hypothetical	NZ_CP015081.1	100	85	0	0	1	85	433803	433549	6.09e-52	170	WP_010888920.1	hypothetical protein [Deinococcus radiodurans]	hypothetical	100	85	0	0	1	85	1	85	9.26e-58	168	WP_010888920.1	hypothetical protein [Deinococcus radiodurans]	hypothetical
SEP019577	93	LGAAGRSGLPHRLSQLLGGLRQSRTLRARARGAGRPRHAAALPGARPGGRNGAAAVAQPGSAAVPDSRLPLPAGARTRPRKRPAPPPSPGSAL	non-AMP	NO			-	-	nohit	nohit	nohit	1	ArgC-1	35.08	10	1	1	6	-1.3			nohit	NZ_CP015081.1	100	21	0	0	6	26	675039	674977	1.19e-06	42																nohit
SEP014462	83	LSDEYPVPKSSRCSRTPSCRSRSMLRCTSPVWESRLLSVISRLSRPGSKPVRCSNSLTRSCTSGAARCWLQKFTLRWSGGSCG	non-AMP	NO			-	-	nohit	nohit	nohit	1	LysC-1	27.72	8	1	1	6	-0.1			nohit	NZ_CP015081.1	100	83	0	0	1	83	2260187	2259939	1.54e-30	109																nohit
SEP060581	94	VAHLAGDGAALRLGHPDHSFCAKGAVADGAAVPRADGQQRRDALASDQKRQVGEQPNKKGRGWKAKGFVPLLSALSLCLVTSQASAPASPAGRD	AMP	NO			-	-	nohit	nohit	nohit	1	Mirror-1	65.48	11	1	1	9	-0.2			nohit	NZ_CP015081.1	100	94	0	0	1	94	768193	768474	4e-57	185																nohit
SEP010651	46	MIKYRKQNALEPEKDAEITLNLTPLLFFTVGYVAMKALLGSVRRLS	non-AMP	YES	Y		-	-	hypothetical	hypothetical	hypothetical	4	LysC-2; LysC-1; Chymotrypsin-1; Chymotrypsin-2	77.69; 49.89; 143.91; 121.22	39; 17; 35; 35	2; 1; 4; 3	2; 1; 4; 3	74	0.6;0.6;0.7;-1		WP_165439357.1 hypothetical protein [Deinococcus radiodurans]	hypothetical	NZ_CP015081.1	100	46	0	0	1	46	1036942	1036805	3.75e-26	94.7	WP_165439357.1	hypothetical protein [Deinococcus radiodurans]	hypothetical	100	46	0	0	1	46	1	46	1.29e-29	94.7	SEI68899.1	hypothetical protein SAMN04488058_101348 [Deinococcus reticulitermitis]	hypothetical
SEP062659	64	VERATRALGADRAEGGSDASAPAAPRRNGPPAADLCGYAGTQRRPRFAHPPRLAKRGGPELQPQ	non-AMP	NO			-	-	nohit	nohit	nohit	1	Mirror-2	37.56	12	1	1	4	-0.6			nohit	NZ_CP015081.1	100	64	0	0	1	64	1838996	1839187	1.81e-25	94																nohit
SEP009993	78	VACPVTLSGPSLRGWGRVSTRSWSSGVGPAGSVNFISRLQTGQWLILAPGASGATRRGGARAAPRSSPRRAGGGRGRV	AMP	NO			-	-	nohit	nohit	nohit	1	ArgC-2	48.79	14	1	1	6	1.4			nohit	NZ_CP015082.1	100	47	0	0	1	47	345569	345709	9.01e-25	92.4																nohit
SEP042634	72	VGGFLDPTDDLREERVGDVGHRHQDLLGAQGAQALGGEIRLVAELGDRLHDLLAGRLQHQLGRAEHPRNRGR	non-AMP	NO			-	-	nohit	nohit	nohit	1	Chymotrypsin-1	60.54	11	1	1	4	-0.3			nohit																											nohit
SEP016831	42	LPGTLLPPRDGKRNRPPLRPPTRGHGPGRAGRWRGPPSAQTA	non-AMP	NO			-	-	nohit	nohit	nohit	2	LysC-2; LysC-1	30.51; 29.49	29; 29	1; 1	1; 1	17	0.4			nohit	NZ_CP015081.1	100	42	0	0	1	42	1547145	1547020	6.35e-09	45.8																nohit
SEP042419	74	MRTMTGTATRVLLGVRGMNKEAGVKVAAALLALPGVSKATPDDGQIEVHYDPSFHTVMDLVRTVRMQGFLAGML	non-AMP	YES			-	-	hypothetical	hypothetical	hypothetical	9	LysC-2; Trypsin-2; LysC-1; LysN-2; Trypsin-1; Mirror-2; Mirror-1; LysN-1; Trypsin-3	106.01; 124.77; 87.27; 87.90; 114.94; 80.77; 82.21; 90.74; 96.93	18; 50; 18; 18; 50; 31; 18; 18; 50	2; 2; 2; 2; 2; 2; 1; 2; 2	2; 2; 2; 2; 2; 2; 1; 2; 2	28	-0.1;-1.1		WP_010888118.1 hypothetical protein [Deinococcus radiodurans]	hypothetical	NZ_CP015081.1	100	74	0	0	1	74	1230178	1230399	2.81e-40	136	WP_010888118.1	hypothetical protein [Deinococcus radiodurans]	hypothetical	100	74	0	0	1	74	1	74	1.09e-50	150	WP_010888118.1	hypothetical protein [Deinococcus radiodurans]	hypothetical
SEP052017	14	LGLGLKAEAKAQPI	AMP	YES			-	-	nohit	nohit	nohit	2	LysC-1; LysC-2	56.35; 67.57	64; 64	2; 2	2; 2		-0.4;0			nohit	NZ_CP015081.1	100	14	0	0	1	14	1752044	1752085	0.00059	29.6																nohit
SEP014962	24	LAYKPLTAGAVATDPIPPTPGGTR	non-AMP	NO			-	-	nohit	nohit	nohit	1	Chymotrypsin-1	40.23	54	1	1	10	0.2			nohit	NZ_CP015081.1	100	24	0	0	1	24	227956	227885	4.09e-10	47.8																nohit
SEP031561	71	MTAPKELHERIDRLPPEAIKAIQELVERQEYAAQQIAALKAFAADWTPEEQAAWDEGTKRRPWRTFPPEEV	AMP	NO			-	-	hypothetical	hypothetical	hypothetical	3	Trypsin-1; Trypsin-3; Trypsin-2	45.91; 86.09; 50.29	11; 28; 11	1; 2; 1	1; 2; 1				WP_010888734.1 hypothetical protein [Deinococcus radiodurans]	hypothetical	NZ_CP015081.1	100	71	0	0	1	71	611144	611356	3.51e-33	116	WP_010888734.1	hypothetical protein [Deinococcus radiodurans]	hypothetical	100	71	0	0	1	71	1	71	3.76e-47	140	WP_010888734.1	hypothetical protein [Deinococcus radiodurans]	hypothetical
SEP015376	81	IICAWSSCGQWLWQAWLFRRRLPCLCAGGRGMARCWMVLREGLGPVRQAAGPRLLQLAPQRTPPSGRIPRSLPARLPAGLR	AMP	NO			-	-	nohit	nohit	nohit	1	Trypsin-1	39.35	10	1	1	8	-0.2			nohit	NZ_CP015081.1	100	81	0	0	1	81	1684127	1684369	3.46e-46	153																nohit
SEP027141	93	VTSTASSPAGRASTLPPGPPTRKWTFYSRPSNSSLSTARSSCRSTTSIGRSAPGRIRRTLRRPRCSVTRCRSGAGEKCPTPHTCARLRSGRKC	AMP	NO			-	-	nohit	nohit	nohit	1	Trypsin-3	38.61	11	1	1	7	0.7			nohit	NZ_CP015081.1	98.925	93	1	0	1	93	48460	48182	2.82e-31	112																nohit
SEP008390	30	LDGGGLFLVGAMVGLRFTCGWPLVRGAGAG	non-AMP	YES			-	-	nohit	nohit	nohit	1	Chymotrypsin-1	40.48	20	1	1	4	0			nohit																											nohit
SEP031881	51	LIAGFSIGDRAAGGQPRQRRQDTRRVVEILVHVSSPLSRSSSNSRWRSAST	non-AMP	NO			-	-	nohit	nohit	nohit	1	ArgC-2	35.29	18	1	1	6	0.8			nohit																											nohit
SEP051103	100	VVQTLRMPPMRWLPSVLLLLTGLLLAALALGVFAVLGGSGPLWLRSLGSVTLGGPGPNGFARGLALMLLASSALALATLRRPEPRYLEPEPALEPAPPQG	AMP	YES	Y		-	-	hypothetical	hypothetical	hypothetical	8	Trypsin-1; LysN-2; Trypsin-3; LysN-1; Chymotrypsin-2; Mirror-2; ArgC-2; Trypsin-2	114.15; 96.36; 114.13; 80.10; 56.57; 96.81; 94.63; 121.13	32; 15; 32; 15; 15; 16; 27; 32	2; 1; 2; 1; 1; 2; 2; 2	2; 1; 2; 1; 1; 2; 2; 2		0.9;1.3		WP_063653057.1 hypothetical protein [Deinococcus radiodurans]	hypothetical	NZ_CP015081.1	100	63	0	0	1	63	1639665	1639477	3.03e-16	69.3	WP_063653057.1	hypothetical protein [Deinococcus radiodurans]	hypothetical	100	91	0	0	10	100	1	91	9.95e-56	164	WP_063653057.1	hypothetical protein [Deinococcus radiodurans]	hypothetical
SEP049558	38	LRGPGCRVRSARPPPPRSGPGPHPRAIAAARRGAGSFR	non-AMP	NO			-	-	nohit	nohit	nohit	1	ArgC-2	36.92	55	1	1	8	1.6			nohit																											nohit
SEP061264	79	IAIKGVLNCCHIKNEGGEKMHFKPTFEVMETKSMQWNRTAPTSGRVMSELKAEQQPATISPAELRKVRAAIKAAVAQAK	AMP	NO			-	-	nohit	nohit	hypothetical	13	Trypsin-1; LysN-2; Chymotrypsin-1; LysC-1; Trypsin-3; LysN-1; Chymotrypsin-2; Mirror-1; Mirror-2; LysC-2; ArgC-2; ArgC-1; Trypsin-2	99.04; 142.23; 91.47; 133.00; 97.24; 114.01; 80.94; 120.74; 122.73; 138.13; 199.98; 177.33; 83.03	29; 30; 32; 30; 18; 19; 32; 29; 29; 30; 61; 43; 18	2; 2; 2; 2; 1; 1; 2; 3; 2; 2; 6; 5; 1	2; 2; 2; 2; 1; 1; 2; 3; 2; 2; 6; 5; 1	151	1.6;1.4;0.1;0;0.1;0.8;-1.4			nohit	NZ_CP015084.1	100	64	0	0	1	64	15889	16080	1.07e-39	135	WP_197480535.1	hypothetical protein [Deinococcus radiodurans]	hypothetical	100	60	0	0	20	79	1	60	6.35e-40	122	WP_097355114.1	MULTISPECIES: hypothetical protein [unclassified Geobacillus]	hypothetical
SEP035592	86	MCKCRSHGTFPLFGLQSSHLNICYYHQDLHRRPLRPGSRPRFCSDRRALLLIEAWLLPRRPGIGRALQRHPFSGLVDSAGELLHTP	AMP	NO			-	-	nohit	nohit	hypothetical	2	Mirror-2; Mirror-1	36.53; 38.21	8; 8	1; 1	1; 1	5	-0.3			nohit																									KGN53990.1	hypothetical protein Csa_4G243140 [Cucumis sativus]	hypothetical
SEP019015	69	IATSGPAKPPAQAWQPVPVKVALCPSAPTSPNCRCSMSASVSRKRATMACGSSPCVSSPRPSGPKLGLT	AMP	NO			-	-	nohit	nohit	nohit	1	LysC-1	27.68	12	1	1	6	0.9			nohit	NZ_CP015081.1	100	69	0	0	1	69	523741	523947	2.69e-38	130																nohit
SEP054331	50	VPVEQALVGQGPGERVLVEQAPGPLPEAPRAGSVLGPDRQRGGSPGGAAR	non-AMP	NO			-	-	nohit	nohit	nohit	1	ArgC-2	54.08	20	1	1	6	0.3			nohit	NZ_CP015081.1	100	50	0	0	1	50	313148	313297	5.07e-25	91.7																nohit
SEP027373	85	MPEGTVTREEAIWQFCGFHRHLLKRSAQCGCFYCLRLFSPSEIEAWTDHEQTALCPHCCIDAVLPDVPLYVLDAELLRAMHEAFF	AMP	YES			-	-	hypothetical	hypothetical	hypothetical	1	Trypsin-1	67.29	14	1	1	18	-0.3		WP_227085932.1 hypothetical protein [Deinococcus radiodurans]	hypothetical	NZ_CP015081.1	100	85	0	0	1	85	1222399	1222653	1.19e-54	178	WP_010888125.1	hypothetical protein [Deinococcus radiodurans]	hypothetical	100	85	0	0	1	85	1	85	1.63e-61	178	WP_010888125.1	hypothetical protein [Deinococcus radiodurans]	hypothetical
SEP067952	95	VDMSHDTFEARALQLAYEMTAHNTYEGKVGQGHNEARAADIRRLFDILCGHDPEDHAHESHKKAGRKASEKAAEKRRKKFADLPPVAEAEALGRS	AMP	NO			-	-	hypothetical	hypothetical	hypothetical	13	Trypsin-3; LysN-1; Chymotrypsin-2; Mirror-2; Mirror-1; Trypsin-1; LysN-2; LysC-1; Chymotrypsin-1; ArgC-2; ArgC-1; Trypsin-2; LysC-2	182.66; 298.65; 147.72; 230.87; 216.47; 237.39; 264.46; 216.60; 148.08; 368.03; 418.40; 195.69; 250.19	44; 56; 47; 54; 37; 53; 56; 69; 51; 98; 98; 53; 69	5; 10; 4; 9; 7; 6; 9; 5; 5; 17; 19; 5; 6	5; 10; 4; 9; 7; 6; 9; 5; 5; 17; 19; 5; 6	1163	-0.8;0.6;-0.1;1.3;0.6;-1.3;0.3;0.4;-2.4;0.9;1;1;0.5;-1.1;-5.7;-3.5;0.7;3		WP_034350273.1 hypothetical protein [Deinococcus radiodurans]	hypothetical	NZ_CP015081.1	100	95	0	0	1	95	518266	517982	9.82e-46	153	WP_034350273.1	hypothetical protein [Deinococcus radiodurans]	hypothetical	100	93	0	0	3	95	1	93	4.52e-66	190	WP_010888837.1	hypothetical protein [Deinococcus radiodurans]	hypothetical
SEP048166	36	LGGPERLGRDCAALRPGIGDRAVDPVVYQCPGGKGA	non-AMP	NO			-	-	nohit	nohit	nohit	1	Chymotrypsin-2	34.46	19	1	1	7	-0.5			nohit	NZ_CP015083.1	100	36	0	0	1	36	196088	195981	2.25e-18	72																nohit
SEP039474	73	IQRASGDGLMHQQRRGDAQGVGGRFAVGDRAAASVAGEASAGDGVDVLALTAGDHIDLDVAGRRCRARSRGQL	non-AMP	NO			-	-	nohit	nohit	nohit	1	ArgC-1	36.53	11	1	1	7	0.3			nohit																											nohit
SEP032742	55	MSHAQRTTRRLDETSSANAGQPQEGAGRTGQHRGGRSVGRGLGEGRHDLQKRRQA	non-AMP	NO			-	-	nohit	nohit	nohit	1	Trypsin-1	42.91	24	1	1	7	1			nohit																											nohit
SEP069263	44	MAAATTSSSADHTGPAIPRKLCVTPALTRNAVMLAMVATLIQAR	non-AMP	YES			-	-	nohit	nohit	nohit	1	ArgC-2	34.04	16	1	1	5	-0.9			nohit	NZ_CP015081.1	100	34	0	0	11	44	933250	933149	2.28e-17	69.7																nohit
SEP011901	72	LSPSSPALQKRQRPPRSRQRQNRSNDHLRAPPSAPRAGAPRRRVSPPASPAPLLYRTLAPLRRSAEWSGGHR	non-AMP	NO			-	-	nohit	nohit	nohit	1	Mirror-1	36.31	14	1	1	7	1.3			nohit																											nohit
SEP046408	43	IRKPWTSRLPSSKKSSPSCSCVKATCRASSAPAPKGRSSTCCA	AMP	NO			-	-	nohit	nohit	nohit	1	ArgC-2	34.54	23	1	1	5	0.1			nohit	NZ_CP015081.1	100	41	0	0	3	43	605374	605252	2.32e-11	52.8																nohit
SEP021246	38	MGQDSSSFASALRPPLAALAFLCRLSPFPLPSSPEVPL	non-AMP	YES			-	-	nohit	nohit	nohit	1	ArgC-2	38	32	1	1	8	0.1			nohit																											nohit
SEP035420	18	LGPLVRVGLRPQGELIRS	non-AMP	YES			-	-	nohit	nohit	nohit	2	Trypsin-2; Trypsin-1	45.89; 59.67	56; 56	1; 1	1; 1	12	-0.3			nohit	NZ_CP015081.1	100	18	0	0	1	18	955329	955276	2.43e-06	37																nohit
SEP052087	71	IQLQHVRSEGAGGVIASDEVAAVQRRKKELDMVVCARTTEIGKVISRQGDAAQGRCQVSHGFDRDLAALKR	non-AMP	NO			-	-	nohit	nohit	nohit	2	Trypsin-1; LysC-2	38.37; 27.88	18; 18	1; 1	1; 1	6	0.3			nohit	NZ_CP015083.1	100	71	0	0	1	71	70973	71185	9.09e-42	140																nohit
SEP003519	94	ITSLAYSRASRASCLTGSAPASASLAWASAVPRLLPGVPQAARAFRFALWRRVCRSRHSRALPRLTAFTSATATGPRRSRALTRRAACRGSPPL	AMP	NO			-	-	nohit	nohit	nohit	1	Chymotrypsin-1	34.69	7	1	1	7	0.4			nohit	NZ_CP015081.1	100	94	0	0	1	94	955483	955764	9.8e-34	119																nohit
SEP064352	99	MVPVERQLVITALGLPQRTLNGNDYLICQTTEGEVVLWLAPDPAPQLRVLRALTLPRRVRLPCLPDRENAGRFWVPESARVVVVDSAECAAPAHHCQPA	AMP	YES			-	-	hypothetical	hypothetical	hypothetical	3	Trypsin-3; Trypsin-2; ArgC-1	63.65; 55.98; 40.42	12; 12; 8	1; 1; 1	1; 1; 1	7	1.3		WP_010888412.1 hypothetical protein [Deinococcus radiodurans]	hypothetical	NZ_CP015081.1	100	99	0	0	1	99	917229	916933	9.6e-62	199	WP_166466070.1	hypothetical protein [Deinococcus radiodurans]	hypothetical	98.851	87	1	0	13	99	1	87	9.42e-61	177	WP_010888412.1	hypothetical protein [Deinococcus radiodurans]	hypothetical
SEP025534	94	MFRRHVPAEEPSRELDPDRELNFARTILQDRTFREVPDDEVLREAERLLFGWMTNETKLERPKLYDHYALVFLALIRKNRELEERIAALEAARE	non-AMP	NO			-	-	hypothetical	hypothetical	hypothetical	7	LysC-1; LysC-2; Trypsin-1; Trypsin-2; ArgC-1; Trypsin-3; ArgC-2	52.27; 48.36; 146.90; 140.58; 97.28; 115.59; 89.55	12; 12; 31; 44; 23; 31; 13	1; 1; 3; 4; 2; 3; 2	1; 1; 3; 4; 2; 3; 2		0.2;0.5		WP_010886772.1 hypothetical protein [Deinococcus radiodurans]	hypothetical	NZ_CP015081.1	100	79	0	0	1	79	2601686	2601922	3.95e-48	160	WP_010886772.1	hypothetical protein [Deinococcus radiodurans]	hypothetical	100	94	0	0	1	94	1	94	3.7e-64	185	WP_010886772.1	hypothetical protein [Deinococcus radiodurans]	hypothetical
SEP056487	78	MFSALWTFLRELLLALIGQPSRPGPTRQEQEAELAQREALRGRQAPTSAWDAARQVGAEVGKAAIWQPTDAPRRKKKD	non-AMP	NO			-	-	hypothetical	hypothetical	hypothetical	12	ArgC-1; Trypsin-2; ArgC-2; LysN-2; LysC-1; Chymotrypsin-1; Trypsin-1; Chymotrypsin-2; Mirror-2; Mirror-1; Trypsin-3; LysN-1	219.36; 123.86; 162.84; 133.33; 41.35; 106.82; 136.43; 141.80; 127.01; 138.13; 115.04; 137.73	58; 41; 56; 17; 17; 21; 41; 21; 28; 28; 41; 17	5; 3; 4; 2; 1; 3; 3; 4; 3; 3; 3; 2	5; 3; 4; 2; 1; 3; 3; 4; 3; 3; 3; 2	78	1.5;0.7;0.6;1		WP_027480271.1 hypothetical protein [Deinococcus radiodurans]	hypothetical	NZ_CP015081.1	100	71	0	0	1	71	117956	118168	7.44e-31	109	WP_027480271.1	hypothetical protein [Deinococcus radiodurans]	hypothetical	100	78	0	0	1	78	1	78	3.61e-52	154	WP_027480271.1	hypothetical protein [Deinococcus radiodurans]	hypothetical
SEP008973	83	LTPQMLATDGRPNRLEQARRKLLDLLEARRDAQTAIIVYAGSAHSLVPLSDDLATSRNLLEALKPSLMPEPGRRADLAVARAL	non-AMP	NO			VWA_2	von Willebrand factor type A domain	nohit	nohit	hypothetical	1	ArgC-1	53.31	11	2	2	14	1.3			nohit																									PZR46276.1	hypothetical protein DI524_05445, partial [Pseudomonas oleovorans]	hypothetical
SEP032169	51	LTTTSWPTWSAARSSFVRSTTFWPSTPKPRSRAPAGTAKRRSCSRICRPTG	non-AMP	NO			-	-	nohit	nohit	nohit	2	LysC-1; LysC-2	33.41; 39.78	16; 16	1; 1	1; 1	5	0			nohit	NZ_CP015082.1	100	51	0	0	1	51	270198	270350	2.2e-26	95.9																nohit
SEP065741	72	IAPDGPVPRGPRQGRRRLVRPGDRGERHRLSACQRAETDRRGGPGDLDHAVFAGCQILRRAGGAGAVQAAAL	non-AMP	NO			-	-	nohit	nohit	nohit	1	Trypsin-1	44.9	12	1	1	11	-0.1			nohit	NZ_CP015081.1	100	33	0	0	28	60	566539	566441	5.61e-17	70.1																nohit
SEP028633	98	IRALPRWPGLGRPADAVLLAAQAERGGHRQQGGVADHRQPALRGDDLLHRTDVREGAVQQLSRRRQQKPGRPHRRCPAFFIGRTNSHPFKTTAPGILH	non-AMP	NO			-	-	nohit	nohit	nohit	1	ArgC-1	52.46	10	1	1	6	0.3			nohit	NZ_CP015081.1	100	98	0	0	1	98	788061	787768	2.79e-60	194																nohit
SEP039010	29	VLLRYSLGGDRPSQTTHQTLSATRITGQR	non-AMP	NO			-	-	nohit	nohit	hypothetical	1	ArgC-1	39.89	24	1	1	6	-0.4			nohit	NZ_CP015081.1	69.565	23	7	0	3	25	478821	478753	0.000171	32.3														WP_010946065.1	hypothetical protein [Legionella pneumophila]	hypothetical
SEP034022	92	VLPALGAAAPDSGPPRASRAADGRRQDLRARPAGLSGLHGAGPDPRTDRPAGAAASGAARRPYRLSLGWGADGGGSAPRAGFGGVLGGVGGV	AMP	NO			-	-	nohit	nohit	nohit	1	ArgC-1	48.28	9	1	1	6	0			nohit	NZ_CP015081.1	100	72	0	0	1	72	1751444	1751659	2.99e-28	103																nohit
[truncated: 158 more rows]
[truncated: 10 more columns]

## Sheet: 109 SEP candidates
ORF Accession	ORF Length	ORF Sequence	COMBO	Hydrophobicity	TMHMM	SignalP	Pfam		Annotation gene type			Proteomics									Genome Coordinate Annotation													Deinococcus radiodurans Protein Annotation													NR Database Annotation
[truncated: 110 more rows]
[truncated: 10 more columns]
