# Supplementary material for: Probing the sORF-Encoded Peptides of Deinococcus radiodurans in Response to Extreme Stress
Source: Mol Cell Proteomics. 2022 Oct 7;21(11):100423. doi: 10.1016/j.mcpro.2022.100423 (PMC9650054; doi:10.1016/j.mcpro.2022.100423)
Supplement: Supplementary Data 2 [file mmc2.xlsx]

## Sheet: Z score of IR vs WT
Quantitative peptidomics of top changed SEPs in irradiation treatment samples corresponding to Figure 3A
Accession	R-1 Area	R-2 Area	R-3 Area	W-1 Area	W-2 Area	W-3 Area		Accession	R-1	R-2	R-3	W-1	W-2	W-3
SEP058424	23700000	20600000	22600000	72600000	72200000	84100000		SEP058424	-0.94	-1.05	-0.98	0.85	0.84	1.27
SEP068184	19300000	18500000	14600000	4100000	4110000	5190000		SEP068184	1.25	1.13	0.54	-1.03	-1.03	-0.87
SEP060771	16900000	15600000	12600000	5190000	4460000	5410000		SEP060771	1.33	1.08	0.5	-0.93	-1.08	-0.89
SEP061264	3910000	3510000	2810000	14000000	19900000	20000000		SEP061264	-0.9	-0.95	-1.04	0.44	1.22	1.23
SEP031561	10800000	15800000	11500000	35500000	31000000	24600000		SEP031561	-1.13	-0.6	-1.05	1.47	1	0.32
SEP039030	1460000	1240000	1040000	2810000	2950000	2110000		SEP039030	-0.64	-0.93	-1.2	1.17	1.36	0.23
SEP040232	8700000	8430000	7750000	17200000	13700000	12800000		SEP040232	-0.8	-0.88	-1.07	1.69	0.66	0.4
SEP013251	12800000	12100000	10700000	18200000	15000000	16800000		SEP013251	-0.55	-0.82	-1.35	1.49	0.28	0.96
SEP051103	15400000	14300000	11600000	19300000	18200000	19000000		SEP051103	-0.32	-0.72	-1.68	1.07	0.68	0.97
SEP049266	64400000	38600000	33800000	116000000	141000000	93300000		SEP049266	-0.43	-1.08	-1.21	0.89	1.52	0.31
SEP013484	1600000	128000	1280000	3280000	3140000	2680000		SEP013484	-0.37	-1.68	-0.66	1.12	1	0.59
SEP068332	3360000	2490000	1390000	8020000	5680000	5380000		SEP068332	-0.46	-0.86	-1.35	1.64	0.58	0.45
SEP021757	3130000	3460000	313000	8550000	7530000	5560000		SEP021757	-0.58	-0.46	-1.59	1.36	0.99	0.29
SEP005458	3890000	1770000	2820000	11300000	9740000	5970000		SEP005458	-0.57	-1.18	-0.88	1.53	1.09	0.02
SEP018190	77000000	84100000	44700000	337000000	205000000	162000000		SEP018190	-0.75	-0.68	-1.08	1.87	0.54	0.1
SEP004007	21000000	19200000	14200000	47800000	30900000	30900000		SEP004007	-0.58	-0.74	-1.2	1.86	0.32	0.32
SEP021527	39200000	47500000	42200000	54400000	50500000	49700000		SEP021527	-1.57	0.05	-0.98	1.39	0.63	0.48
SEP067769	13000000	14300000	8560000	37500000	29800000	19200000		SEP067769	-0.73	-0.6	-1.17	1.69	0.93	-0.12
SEP057379	22800000	13900000	18700000	32100000	31200000	24300000		SEP057379	-0.16	-1.54	-0.8	1.28	1.14	0.07

## Sheet: IR vs WT
Quantitative peptidomics of SEPs in irradiation treatment samples corresponding to Figure 3B
Accession	Coverage (%)	Peptides	Unique	pvalue	adj.pvalue	FC	log10（adj.pvalue)	log2FC
SEP001023	20	2	2	0.275418	0.451379	0.848131	0.345459	-0.237641
SEP002865	14	1	1	0.0890226	0.238742	0.416621	0.622071	-1.26319
SEP002985	17	2	1	0.429486	0.539143	1.42556	0.268296	0.511524
SEP004007	24	2	2	0.0372159	0.122369	0.49635	0.912329	-1.01057
SEP004207	18	1	1	0.510599	0.591069	1.40732	0.228362	0.492955
SEP004630	16	1	1	0.682394	0.718951	0.790877	0.143301	-0.338475
SEP005312	44	2	2	0.0602117	0.177624	0.731765	0.750497	-0.450548
SEP005458	18	1	1	0.0219425	0.0924722	0.313958	1.03399	-1.67136
SEP005572	57	3	3	0.232282	0.403078	0.556459	0.394611	-0.845653
SEP008973	10	1	1	0.353921	0.512201	0.827245	0.29056	-0.273614
SEP010651	15	1	1	0.27294	0.451379	2.10312	0.345459	1.07253
SEP013251	23	1	1	0.0125217	0.0728622	0.712	1.1375	-0.490051
SEP013484	10	1	1	0.0135845	0.0728622	0.330549	1.1375	-1.59706
SEP014041	17	1	1	0.387703	0.529416	0.378929	0.276203	-1.4
SEP014450	15	1	1	0.116255	0.272249	2.72319	0.565033	1.4453
SEP014593	19	1	1	0.355936	0.512201	0.756675	0.29056	-0.402254
SEP014801	7	1	1	0.334867	0.512201	0.610987	0.29056	-0.710787
SEP018190	60	6	6	0.03716	0.122369	0.29233	0.912329	-1.77433
SEP021527	20	3	3	0.0387952	0.122369	0.833765	0.912329	-0.262288
SEP021757	13	1	1	0.0209219	0.0924722	0.318993	1.03399	-1.64841
SEP025012	15	1	1	0.126576	0.272249	0.356604	0.565033	-1.48761
SEP027897	21	1	1	0.147735	0.275174	0.845656	0.560393	-0.241857
SEP031561	11	1	1	0.00744803	0.0728622	0.418222	1.1375	-1.25766
SEP032652	60	5	5	0.129203	0.272249	0.570543	0.565033	-0.809593
SEP035420	56	1	1	0.516573	0.591069	0.846154	0.228362	-0.241008
SEP036841	19	2	2	0.448352	0.551099	0.898499	0.25877	-0.154411
SEP039030	15	1	1	0.00864167	0.0728622	0.475222	1.1375	-1.07333
SEP040136	13	1	1	0.0680896	0.191299	0.656925	0.718286	-0.606199
SEP040232	43	3	3	0.010229	0.0728622	0.569336	1.1375	-0.812647
SEP040313	52	5	5	0.570247	0.634803	1.06455	0.197361	0.0902391
SEP042347	53	1	1	0.149247	0.275174	0.750487	0.560393	-0.4141
SEP047986	36	2	2	0.412765	0.529416	0.636166	0.276203	-0.652525
SEP048477	18	1	1	0.140242	0.275174	3.63636	0.560393	1.8625
SEP048772	8	1	1	0.0971526	0.249217	1.86458	0.603422	0.898851
SEP049266	81	5	5	0.0131291	0.0728622	0.390522	1.1375	-1.35652
SEP050430	15	1	1	0.658454	0.706342	0.694628	0.150985	-0.525687
SEP051103	32	2	2	0.0125504	0.0728622	0.730973	1.1375	-0.452109
SEP052227	36	3	3	0.474988	0.571924	1.2579	0.242661	0.331019
SEP052663	31	3	3	0.398471	0.529416	0.910843	0.276203	-0.134725
SEP054673	22	1	1	0.950736	0.950736	1.0337	0.0219402	0.0478208
SEP054778	59	4	4	0.108663	0.26713	0.634846	0.573277	-0.655521
SEP056487	41	3	3	0.594223	0.649243	0.848993	0.187593	-0.236175
SEP056853	71	1	1	0.93929	0.950736	0.996902	0.0219402	-0.00447625
SEP056972	10	1	1	0.383723	0.529416	0.893471	0.276203	-0.162508
SEP057379	30	3	3	0.0394069	0.122369	0.63242	0.912329	-0.661045
SEP057461	20	2	2	0.784463	0.811988	0.942568	0.0904505	-0.0853321
SEP057689	53	1	1	0.346178	0.512201	0.880903	0.29056	-0.182944
SEP057786	14	1	1	0.127566	0.272249	0.449242	0.565033	-1.15443
SEP058424	31	1	1	0.000175218	0.0103379	0.292267	1.98557	-1.77464
SEP060735	12	2	2	0.404137	0.529416	1.24429	0.276203	0.315319
SEP060771	15	1	1	0.00155198	0.0284269	2.99469	1.54627	1.58241
SEP061264	27	2	2	0.00192725	0.0284269	0.189796	1.54627	-2.39748
SEP064352	12	1	1	0.293908	0.468664	1.25624	0.329139	0.329107
SEP065212	8	1	1	0.135877	0.275174	0.546237	0.560393	-0.872402
SEP066085	13	1	1	0.199733	0.357099	2.30416	0.447211	1.20424
SEP067769	36	4	4	0.0390129	0.122369	0.414566	0.912329	-1.27032
SEP067952	53	5	5	0.520942	0.591069	0.916324	0.228362	-0.126071
SEP068184	23	2	2	0.000965865	0.0284269	3.91045	1.54627	1.96733
SEP068332	42	2	2	0.0174625	0.0858572	0.379455	1.06622	-1.398

## Sheet: Z score of H2O2 vs WT
Quantitative peptidomics of top changed SEPs in H2O2 treatment samples samples corresponding to Figure 3C
Accession	H-1 Area	H-2 Area	H-3 Area	W-1 Area	W-2 Area	W-3 Area		Accession	H-1	H-2	H-3	W-1	W-2	W-3
SEP068184	23600000	20300000	19700000	3870000	3880000	4890000		SEP068184	1.27	0.88	0.81	-1.03	-1.03	-0.91
SEP060771	8720000	10300000	9350000	4900000	4210000	5100000		SEP060771	0.67	1.32	0.93	-0.91	-1.19	-0.83
SEP013484	247000	1040000	104000	3100000	2960000	2530000		SEP013484	-1.14	-0.5	-1.25	1.15	1.04	0.7
SEP040232	10500000	8520000	10300000	17800000	14700000	16000000		SEP040232	-0.73	-1.32	-0.79	1.43	0.51	0.9
SEP007051	3620000	3400000	2980000	1020000	952000	993000		SEP007051	1.23	1.04	0.69	-0.96	-1.02	-0.98
SEP048772	5020000	5030000	4300000	479000	2700000	2370000		SEP048772	1.04	1.04	0.6	-1.73	-0.38	-0.58
SEP049266	47800000	69300000	48800000	110000000	133000000	87900000		SEP049266	-1.12	-0.43	-1.09	0.87	1.61	0.16
SEP051103	22400000	20800000	19400000	18200000	17100000	17900000		SEP051103	1.7	0.82	0.05	-0.6	-1.21	-0.77
SEP066085	22000000	26200000	33900000	13300000	15800000	16800000		SEP066085	0.09	0.69	1.78	-1.14	-0.79	-0.64
SEP005458	8630000	11000000	9060000	22900000	18900000	13200000		SEP005458	-1.01	-0.56	-0.93	1.7	0.94	-0.14
SEP004207	25100000	30100000	23300000	1310000	18900000	10700000		SEP004207	0.71	1.23	0.53	-1.76	0.07	-0.78

## Sheet: H2O2 vs WT
Quantitative peptidomics of SEPs in H2O2 treatment samples samples corresponding to Figure 3D
Accession	Coverage (%)	Peptides	Unique	pvalue	adj.Pvalue	FC	log10(adj.pvalue)	log2FC
SEP001023	30	3	3	0.175959	0.37077	0.82708	0.430895	-0.273901
SEP002985	21	3	2	0.632477	0.846911	1.03105	0.0721621	0.0441084
SEP004007	24	2	2	0.068097	0.234345	0.598258	0.630144	-0.741162
SEP004207	18	1	1	0.0442015	0.234302	2.53963	0.630223	1.34462
SEP004630	16	1	1	0.320247	0.590455	2.24818	0.228813	1.16875
SEP005312	44	2	2	0.391661	0.645673	1.12946	0.189987	0.175639
SEP005458	39	3	3	0.0392974	0.231855	0.521636	0.634784	-0.938884
SEP005572	57	3	3	0.444357	0.70857	0.732043	0.149617	-0.45
SEP007051	13	1	1	0.00590734	0.0697066	3.37268	1.15673	1.7539
SEP008973	10	1	1	0.808096	0.934856	1.04993	0.0292554	0.070299
SEP010651	15	1	1	0.0748481	0.234345	1.73569	0.630144	0.795506
SEP013251	23	1	1	0.675224	0.865492	1.05308	0.0627368	0.0746131
SEP013484	10	1	1	0.00207595	0.040827	0.161932	1.38905	-2.62654
SEP014041	17	1	1	0.39397	0.645673	0.338454	0.189987	-1.56297
SEP014450	15	1	1	0.223102	0.438766	2.78595	0.357767	1.47817
SEP014593	19	1	1	0.88025	0.969086	0.965568	0.0136377	-0.0505509
SEP014801	7	1	1	0.779037	0.922403	0.893516	0.0350794	-0.162434
SEP016175	10	1	1	0.961395	0.969086	0.969714	0.0136377	-0.0443693
SEP018190	60	6	6	0.079439	0.234345	0.46506	0.630144	-1.10451
SEP021527	20	3	3	0.0516259	0.234302	0.868438	0.630223	-0.203505
SEP021757	13	2	2	0.120998	0.310387	0.693627	0.508096	-0.527767
SEP025012	15	1	1	0.969086	0.969086	0.984656	0.0136377	-0.0223077
SEP027897	21	1	1	0.153726	0.362793	1.20196	0.440341	0.26539
SEP031561	11	1	1	0.537704	0.755345	0.904429	0.121854	-0.144921
SEP032652	54	4	4	0.584588	0.802109	0.863082	0.0957665	-0.21243
SEP035420	56	1	1	0.943668	0.969086	0.983029	0.0136377	-0.0246945
SEP036841	19	2	2	0.951319	0.969086	1.01138	0.0136377	0.0163264
SEP040136	13	1	1	0.946682	0.969086	0.990566	0.0136377	-0.0136749
SEP040232	43	3	3	0.00432084	0.0637323	0.604536	1.19564	-0.7261
SEP040313	42	4	4	0.824352	0.935323	1.03448	0.0290385	0.0489096
SEP042347	53	1	1	0.746911	0.918078	0.938923	0.0371203	-0.0909206
SEP047986	60	3	3	0.47116	0.71278	1.29351	0.147045	0.371293
SEP048772	8	1	1	0.0160936	0.158254	2.58605	0.800647	1.37075
SEP049266	68	4	4	0.0204764	0.172586	0.50136	0.762993	-0.996081
SEP050430	15	1	1	0.461249	0.71278	0.508717	0.147045	-0.975064
SEP051103	32	2	2	0.0277612	0.192922	1.17669	0.714618	0.234736
SEP052087	18	1	1	0.167201	0.37077	0.456893	0.430895	-1.13007
SEP052227	36	3	3	0.388034	0.645673	0.735255	0.189987	-0.443684
SEP052663	31	3	3	0.104737	0.281833	1.32533	0.550008	0.406352
SEP054673	22	1	1	0.68946	0.865492	1.23102	0.0627368	0.299859
SEP054778	79	5	5	0.128287	0.315371	0.697456	0.501178	-0.519826
SEP056487	41	3	3	0.172684	0.37077	1.50178	0.430895	0.586673
SEP056853	71	1	1	0.298573	0.568252	1.04076	0.245459	0.0576411
SEP056972	10	1	1	0.485916	0.716726	0.919708	0.144647	-0.120752
SEP057379	30	3	3	0.338201	0.604663	0.858354	0.218487	-0.220356
SEP057461	20	2	2	0.781697	0.922403	1.061	0.0350794	0.0854312
SEP057689	53	1	1	0.524282	0.754455	1.07759	0.122367	0.107803
SEP057786	14	1	1	0.943098	0.969086	1.01754	0.0136377	0.025091
SEP058424	49	2	2	0.0627521	0.234345	1.4868	0.630144	0.57221
SEP060735	12	2	2	0.0485935	0.234302	1.7107	0.630223	0.774589
SEP060771	15	1	1	0.000894703	0.0263937	1.99648	1.5785	0.99746
SEP061264	27	2	2	0.0793479	0.234345	1.41142	0.630144	0.497145
SEP064352	12	1	1	0.220054	0.438766	1.44911	0.357767	0.535169
SEP065212	8	1	1	0.645949	0.846911	1.07745	0.0721621	0.107619
SEP066085	36	3	3	0.0294288	0.192922	1.78867	0.714618	0.838888
SEP067769	36	4	4	0.0793697	0.234345	0.544785	0.630144	-0.87624
SEP067952	53	5	5	0.0736465	0.234345	1.20087	0.630144	0.264084
SEP068184	23	2	2	0.000174485	0.0102946	5.03165	1.98739	2.33103
SEP068332	64	3	3	0.10509	0.281833	0.680979	0.550008	-0.554319
