# Supplementary material for: Probing the sORF-Encoded Peptides of Deinococcus radiodurans in Response to Extreme Stress
Source: Mol Cell Proteomics. 2022 Oct 7;21(11):100423. doi: 10.1016/j.mcpro.2022.100423 (PMC9650054; doi:10.1016/j.mcpro.2022.100423)
Supplement: Supplementary Data 3 [file mmc3.xlsx]

## Sheet: ΔSEP068184 vs WT
Quantitative proteomics of ΔSEP068184 and WT corresponding to Figure 6A
Protein	logFC	P.Value	adj.pval	PTM	Description	Unique peptide	Peptides	Coverage（%）
I3NX86	-0.128163	0.409226	0.591923	Carbamidomethylation	Maltose alpha-D-glucosyltransferase OS=Deinococcus radiodurans (strain ATCC 13939 / DSM 20539 / JCM 16871 / LMG 4051 / NBRC 15346 / NCIMB 9279 / R1 / VKM B-1422) OX=243230 PE=1 SV=1	13	13	28
O32504	-0.215155	0.356916	0.539867		DNA repair protein PprA OS=Deinococcus radiodurans (strain ATCC 13939 / DSM 20539 / JCM 16871 / LMG 4051 / NBRC 15346 / NCIMB 9279 / R1 / VKM B-1422) OX=243230 GN=pprA PE=1 SV=2	5	5	18
O32507	0.563501	0.00815699	0.0638114	Carbamidomethylation	Succinate-semialdehyde dehydrogenase [NADP(+)] OS=Deinococcus radiodurans (strain ATCC 13939 / DSM 20539 / JCM 16871 / LMG 4051 / NBRC 15346 / NCIMB 9279 / R1 / VKM B-1422) OX=243230 GN=ssdA PE=3 SV=1	12	12	37
O32508	-0.412692	0.110072	0.264103		CinA-like protein OS=Deinococcus radiodurans (strain ATCC 13939 / DSM 20539 / JCM 16871 / LMG 4051 / NBRC 15346 / NCIMB 9279 / R1 / VKM B-1422) OX=243230 GN=cinA PE=3 SV=1	3	3	10
O83026	-0.339361	0.152202	0.322891		Phosphoenolpyruvate synthase OS=Deinococcus radiodurans (strain ATCC 13939 / DSM 20539 / JCM 16871 / LMG 4051 / NBRC 15346 / NCIMB 9279 / R1 / VKM B-1422) OX=243230 GN=ppsA PE=3 SV=2	6	6	11
P42443	0.136503	0.2901	0.477251	Carbamidomethylation	Protein RecA OS=Deinococcus radiodurans (strain ATCC 13939 / DSM 20539 / JCM 16871 / LMG 4051 / NBRC 15346 / NCIMB 9279 / R1 / VKM B-1422) OX=243230 GN=recA PE=1 SV=2	17	17	50
P49228	1.64764	0.00265516	0.0414181	Carbamidomethylation	50S ribosomal protein L32 OS=Deinococcus radiodurans (strain ATCC 13939 / DSM 20539 / JCM 16871 / LMG 4051 / NBRC 15346 / NCIMB 9279 / R1 / VKM B-1422) OX=243230 GN=rpmF PE=1 SV=3	7	7	52
P52027	-0.538629	0.0083968	0.0653471		DNA polymerase I OS=Deinococcus radiodurans (strain ATCC 13939 / DSM 20539 / JCM 16871 / LMG 4051 / NBRC 15346 / NCIMB 9279 / R1 / VKM B-1422) OX=243230 GN=polA PE=3 SV=2	15	15	20
P52153	0.57148	0.005013	0.053555		Transcription termination factor Rho OS=Deinococcus radiodurans (strain ATCC 13939 / DSM 20539 / JCM 16871 / LMG 4051 / NBRC 15346 / NCIMB 9279 / R1 / VKM B-1422) OX=243230 GN=rho PE=3 SV=2	12	12	30
P56860	-0.650381	0.0797388	0.21824		Phosphoadenosine phosphosulfate reductase OS=Deinococcus radiodurans (strain ATCC 13939 / DSM 20539 / JCM 16871 / LMG 4051 / NBRC 15346 / NCIMB 9279 / R1 / VKM B-1422) OX=243230 GN=cysH PE=3 SV=1	2	2	10
P56861	-0.437024	0.0357222	0.13965		Adenylyl-sulfate kinase OS=Deinococcus radiodurans (strain ATCC 13939 / DSM 20539 / JCM 16871 / LMG 4051 / NBRC 15346 / NCIMB 9279 / R1 / VKM B-1422) OX=243230 GN=cysC PE=3 SV=1	10	10	60
P56864	0.0638594	0.692557	0.80977	Carbamidomethylation	Sulfate adenylyltransferase OS=Deinococcus radiodurans (strain ATCC 13939 / DSM 20539 / JCM 16871 / LMG 4051 / NBRC 15346 / NCIMB 9279 / R1 / VKM B-1422) OX=243230 GN=sat PE=3 SV=1	16	17	48
P56867	0.0788776	0.536948	0.697661	Carbamidomethylation; Oxidation (M)	Hexagonally packed intermediate-layer surface protein OS=Deinococcus radiodurans (strain ATCC 13939 / DSM 20539 / JCM 16871 / LMG 4051 / NBRC 15346 / NCIMB 9279 / R1 / VKM B-1422) OX=243230 GN=hpi PE=3 SV=1	144	146	65
P56905	-0.510425	0.0548348	0.176159		Peptide chain release factor 1 OS=Deinococcus radiodurans (strain ATCC 13939 / DSM 20539 / JCM 16871 / LMG 4051 / NBRC 15346 / NCIMB 9279 / R1 / VKM B-1422) OX=243230 GN=prfA PE=3 SV=1	3	3	12
P56925	-0.281628	0.21291	0.395292		33 kDa chaperonin OS=Deinococcus radiodurans (strain ATCC 13939 / DSM 20539 / JCM 16871 / LMG 4051 / NBRC 15346 / NCIMB 9279 / R1 / VKM B-1422) OX=243230 GN=hslO PE=3 SV=3	6	6	27
P56926	0.63644	0.0172046	0.0936277		Glutamine--tRNA ligase OS=Deinococcus radiodurans (strain ATCC 13939 / DSM 20539 / JCM 16871 / LMG 4051 / NBRC 15346 / NCIMB 9279 / R1 / VKM B-1422) OX=243230 GN=glnS PE=1 SV=1	31	34	38
P83589	-0.724445	0.00150038	0.0296523		Probable 3-hydroxyacyl-CoA dehydrogenase OS=Deinococcus radiodurans (strain ATCC 13939 / DSM 20539 / JCM 16871 / LMG 4051 / NBRC 15346 / NCIMB 9279 / R1 / VKM B-1422) OX=243230 GN=DR_2477 PE=1 SV=2	28	29	41
Q46577	0.0211362	0.910036	0.943539	Carbamidomethylation	UvrABC system protein A OS=Deinococcus radiodurans (strain ATCC 13939 / DSM 20539 / JCM 16871 / LMG 4051 / NBRC 15346 / NCIMB 9279 / R1 / VKM B-1422) OX=243230 GN=uvrA PE=3 SV=2	21	22	28
Q46578	0.110084	0.453712	0.630311	Carbamidomethylation	Phosphate acyltransferase OS=Deinococcus radiodurans (strain ATCC 13939 / DSM 20539 / JCM 16871 / LMG 4051 / NBRC 15346 / NCIMB 9279 / R1 / VKM B-1422) OX=243230 GN=plsX PE=3 SV=3	10	10	26
Q59337	0.378794	0.0108622	0.0748398	Oxidation (M)	Catalase OS=Deinococcus radiodurans (strain ATCC 13939 / DSM 20539 / JCM 16871 / LMG 4051 / NBRC 15346 / NCIMB 9279 / R1 / VKM B-1422) OX=243230 GN=katA PE=1 SV=2	41	42	60
Q7DF78	0.608194	0.117569	0.273358	Carbamidomethylation	Uncharacterized protein OS=Deinococcus radiodurans (strain ATCC 13939 / DSM 20539 / JCM 16871 / LMG 4051 / NBRC 15346 / NCIMB 9279 / R1 / VKM B-1422) OX=243230 GN=DR_1726 PE=4 SV=1	4	4	17
Q9LBE3	-0.46923	0.0529404	0.173117		2-hydroxyhepta-2 4-diene-1 7-dioate isomerase/5-carboxymethyl-2-oxo-hex-3-ene-1 7-dioate decarboxylase-related protein OS=Deinococcus radiodurans (strain ATCC 13939 / DSM 20539 / JCM 16871 / LMG 4051 / NBRC 15346 / NCIMB 9279 / R1 ...	9	9	38
Q9R342	0.082384	0.645234	0.778121	Carbamidomethylation; Oxidation (M)	Elongation factor Tu OS=Deinococcus radiodurans (strain ATCC 13939 / DSM 20539 / JCM 16871 / LMG 4051 / NBRC 15346 / NCIMB 9279 / R1 / VKM B-1422) OX=243230 GN=tufA PE=3 SV=1	101	101	74
Q9RR60	-0.352499	0.0612988	0.186378	Oxidation (M)	Enolase OS=Deinococcus radiodurans (strain ATCC 13939 / DSM 20539 / JCM 16871 / LMG 4051 / NBRC 15346 / NCIMB 9279 / R1 / VKM B-1422) OX=243230 GN=eno PE=3 SV=1	34	34	59
Q9RR62	0.442509	0.00922517	0.0672631	Carbamidomethylation	Pyruvate kinase OS=Deinococcus radiodurans (strain ATCC 13939 / DSM 20539 / JCM 16871 / LMG 4051 / NBRC 15346 / NCIMB 9279 / R1 / VKM B-1422) OX=243230 GN=DR_2635 PE=3 SV=1	22	22	39
Q9RR63	-0.141655	0.392638	0.578746	Carbamidomethylation	Tyrosine--tRNA ligase OS=Deinococcus radiodurans (strain ATCC 13939 / DSM 20539 / JCM 16871 / LMG 4051 / NBRC 15346 / NCIMB 9279 / R1 / VKM B-1422) OX=243230 GN=tyrS PE=3 SV=1	14	14	35
Q9RR67	0.278992	0.103857	0.257497		Thymidylate synthase OS=Deinococcus radiodurans (strain ATCC 13939 / DSM 20539 / JCM 16871 / LMG 4051 / NBRC 15346 / NCIMB 9279 / R1 / VKM B-1422) OX=243230 GN=thyA PE=3 SV=1	8	8	22
Q9RR70	0.238367	0.141593	0.309271	Carbamidomethylation	Fumarate hydratase class II OS=Deinococcus radiodurans (strain ATCC 13939 / DSM 20539 / JCM 16871 / LMG 4051 / NBRC 15346 / NCIMB 9279 / R1 / VKM B-1422) OX=243230 GN=fumC PE=3 SV=1	28	28	41
Q9RR71	0.142023	0.702636	0.811538	Carbamidomethylation	Carboxylic ester hydrolase OS=Deinococcus radiodurans (strain ATCC 13939 / DSM 20539 / JCM 16871 / LMG 4051 / NBRC 15346 / NCIMB 9279 / R1 / VKM B-1422) OX=243230 GN=DR_2626 PE=3 SV=1	10	10	22
Q9RR74	0.289022	0.11355	0.268622	Carbamidomethylation	Uncharacterized protein OS=Deinococcus radiodurans (strain ATCC 13939 / DSM 20539 / JCM 16871 / LMG 4051 / NBRC 15346 / NCIMB 9279 / R1 / VKM B-1422) OX=243230 GN=DR_2623 PE=4 SV=1	10	10	31
Q9RR75	-0.363205	0.228944	0.412227		Methyltransf_25 domain-containing protein OS=Deinococcus radiodurans (strain ATCC 13939 / DSM 20539 / JCM 16871 / LMG 4051 / NBRC 15346 / NCIMB 9279 / R1 / VKM B-1422) OX=243230 GN=DR_2622 PE=4 SV=1	3	3	16
Q9RR76	-0.324952	0.20322	0.383462		Glycerol-3-phosphate dehydrogenase [NAD(P)+] OS=Deinococcus radiodurans (strain ATCC 13939 / DSM 20539 / JCM 16871 / LMG 4051 / NBRC 15346 / NCIMB 9279 / R1 / VKM B-1422) OX=243230 GN=gpsA PE=3 SV=1	2	2	7
Q9RR78	0.526573	0.0622814	0.188223		Protoheme IX farnesyltransferase OS=Deinococcus radiodurans (strain ATCC 13939 / DSM 20539 / JCM 16871 / LMG 4051 / NBRC 15346 / NCIMB 9279 / R1 / VKM B-1422) OX=243230 GN=ctaB PE=3 SV=1	2	2	8
Q9RR81	0.451452	0.138027	0.306227		3-methyl-2-oxobutanoate hydroxymethyltransferase OS=Deinococcus radiodurans (strain ATCC 13939 / DSM 20539 / JCM 16871 / LMG 4051 / NBRC 15346 / NCIMB 9279 / R1 / VKM B-1422) OX=243230 GN=panB PE=3 SV=2	2	2	6
Q9RR83	-0.633611	0.12573	0.286131		Hydrolase CbbY/CbbZ/GpH/YieH family OS=Deinococcus radiodurans (strain ATCC 13939 / DSM 20539 / JCM 16871 / LMG 4051 / NBRC 15346 / NCIMB 9279 / R1 / VKM B-1422) OX=243230 GN=DR_2613 PE=4 SV=1	6	6	29
Q9RR85	-0.303632	0.228976	0.412227	Carbamidomethylation	Amino acid ABC transporter periplasmic amino acid-binding protein OS=Deinococcus radiodurans (strain ATCC 13939 / DSM 20539 / JCM 16871 / LMG 4051 / NBRC 15346 / NCIMB 9279 / R1 / VKM B-1422) OX=243230 GN=DR_2610 PE=4 SV=1	3	3	18
Q9RR86	0.31343	0.147988	0.317002		BrkB protein putative OS=Deinococcus radiodurans (strain ATCC 13939 / DSM 20539 / JCM 16871 / LMG 4051 / NBRC 15346 / NCIMB 9279 / R1 / VKM B-1422) OX=243230 GN=DR_2609 PE=4 SV=1	6	6	15
Q9RR88	-0.0839177	0.662222	0.792447	Carbamidomethylation	Molybdenum cofactor biosynthesis protein D/E OS=Deinococcus radiodurans (strain ATCC 13939 / DSM 20539 / JCM 16871 / LMG 4051 / NBRC 15346 / NCIMB 9279 / R1 / VKM B-1422) OX=243230 GN=DR_2607 PE=4 SV=1	4	4	18
Q9RR89	0.371095	0.35245	0.535312		4-diphosphocytidyl-2-C-methyl-D-erythritol kinase OS=Deinococcus radiodurans (strain ATCC 13939 / DSM 20539 / JCM 16871 / LMG 4051 / NBRC 15346 / NCIMB 9279 / R1 / VKM B-1422) OX=243230 GN=ispE PE=3 SV=1	2	2	9
Q9RR90	-0.651464	0.0886223	0.232813		2-C-methyl-D-erythritol 4-phosphate cytidylyltransferase OS=Deinococcus radiodurans (strain ATCC 13939 / DSM 20539 / JCM 16871 / LMG 4051 / NBRC 15346 / NCIMB 9279 / R1 / VKM B-1422) OX=243230 GN=ispD PE=3 SV=1	3	3	18
Q9RR92	-0.699686	0.0532002	0.173333	Carbamidomethylation	Acetate kinase OS=Deinococcus radiodurans (strain ATCC 13939 / DSM 20539 / JCM 16871 / LMG 4051 / NBRC 15346 / NCIMB 9279 / R1 / VKM B-1422) OX=243230 GN=ackA PE=3 SV=1	12	12	38
Q9RR95	0.152674	0.822549	0.896566		Uncharacterized protein OS=Deinococcus radiodurans (strain ATCC 13939 / DSM 20539 / JCM 16871 / LMG 4051 / NBRC 15346 / NCIMB 9279 / R1 / VKM B-1422) OX=243230 GN=DR_2599 PE=4 SV=1	11	11	27
Q9RR98	-0.388955	0.193174	0.374076	Carbamidomethylation; Oxidation (M)	Uncharacterized protein OS=Deinococcus radiodurans (strain ATCC 13939 / DSM 20539 / JCM 16871 / LMG 4051 / NBRC 15346 / NCIMB 9279 / R1 / VKM B-1422) OX=243230 GN=DR_2596 PE=4 SV=1	12	12	45
Q9RRA0	0.0490592	0.78208	0.867158		Magnesium protoporphyrin chelatase putative OS=Deinococcus radiodurans (strain ATCC 13939 / DSM 20539 / JCM 16871 / LMG 4051 / NBRC 15346 / NCIMB 9279 / R1 / VKM B-1422) OX=243230 GN=DR_2594 PE=4 SV=1	16	16	38
Q9RRA1	0.147466	0.466515	0.63958		Uncharacterized protein OS=Deinococcus radiodurans (strain ATCC 13939 / DSM 20539 / JCM 16871 / LMG 4051 / NBRC 15346 / NCIMB 9279 / R1 / VKM B-1422) OX=243230 GN=DR_2593 PE=4 SV=1	8	8	54
Q9RRA2	0.136154	0.51368	0.678581		Uncharacterized protein OS=Deinococcus radiodurans (strain ATCC 13939 / DSM 20539 / JCM 16871 / LMG 4051 / NBRC 15346 / NCIMB 9279 / R1 / VKM B-1422) OX=243230 GN=DR_2592 PE=4 SV=1	4	4	16
Q9RRA3	-0.0789459	0.890224	0.938349		Uncharacterized protein OS=Deinococcus radiodurans (strain ATCC 13939 / DSM 20539 / JCM 16871 / LMG 4051 / NBRC 15346 / NCIMB 9279 / R1 / VKM B-1422) OX=243230 GN=DR_2591 PE=4 SV=1	2	2	25
Q9RRA4	-0.35438	0.0947724	0.242089		Iron ABC transporter ATP-binding protein OS=Deinococcus radiodurans (strain ATCC 13939 / DSM 20539 / JCM 16871 / LMG 4051 / NBRC 15346 / NCIMB 9279 / R1 / VKM B-1422) OX=243230 GN=DR_2590 PE=4 SV=1	5	5	22
Q9RRA6	-0.183494	0.219651	0.401846	Carbamidomethylation	Iron ABC transporter periplasmic substrate-binding protein putative OS=Deinococcus radiodurans (strain ATCC 13939 / DSM 20539 / JCM 16871 / LMG 4051 / NBRC 15346 / NCIMB 9279 / R1 / VKM B-1422) OX=243230 GN=DR_2588 PE=4 SV=1	32	38	57
Q9RRA7	-0.900197	0.00368966	0.0481902		PlsC domain-containing protein OS=Deinococcus radiodurans (strain ATCC 13939 / DSM 20539 / JCM 16871 / LMG 4051 / NBRC 15346 / NCIMB 9279 / R1 / VKM B-1422) OX=243230 GN=DR_2587 PE=4 SV=1	2	2	11
Q9RRB1	-0.35056	0.0482774	0.16488	Carbamidomethylation	Malate oxidoreductase OS=Deinococcus radiodurans (strain ATCC 13939 / DSM 20539 / JCM 16871 / LMG 4051 / NBRC 15346 / NCIMB 9279 / R1 / VKM B-1422) OX=243230 GN=DR_2583 PE=3 SV=1	11	11	21
Q9RRB3	0.0658659	0.911605	0.943647		LytR/CspA/Psr family protein OS=Deinococcus radiodurans (strain ATCC 13939 / DSM 20539 / JCM 16871 / LMG 4051 / NBRC 15346 / NCIMB 9279 / R1 / VKM B-1422) OX=243230 GN=DR_2581 PE=3 SV=1	3	3	9
Q9RRB4	-0.0749541	0.694697	0.81075		Ribosomal silencing factor RsfS OS=Deinococcus radiodurans (strain ATCC 13939 / DSM 20539 / JCM 16871 / LMG 4051 / NBRC 15346 / NCIMB 9279 / R1 / VKM B-1422) OX=243230 GN=rsfS PE=3 SV=1	3	3	33
Q9RRB5	-0.303241	0.156081	0.327298	Carbamidomethylation	Queuine tRNA-ribosyltransferase OS=Deinococcus radiodurans (strain ATCC 13939 / DSM 20539 / JCM 16871 / LMG 4051 / NBRC 15346 / NCIMB 9279 / R1 / VKM B-1422) OX=243230 GN=tgt PE=3 SV=1	3	3	8
Q9RRB6	-0.0951239	0.401362	0.586857	Carbamidomethylation; Oxidation (M)	S-layer protein SlpA OS=Deinococcus radiodurans (strain ATCC 13939 / DSM 20539 / JCM 16871 / LMG 4051 / NBRC 15346 / NCIMB 9279 / R1 / VKM B-1422) OX=243230 GN=slpA PE=1 SV=1	190	191	76
Q9RRB7	-0.353278	0.0503032	0.167901	Carbamidomethylation	Probable manganese-dependent inorganic pyrophosphatase OS=Deinococcus radiodurans (strain ATCC 13939 / DSM 20539 / JCM 16871 / LMG 4051 / NBRC 15346 / NCIMB 9279 / R1 / VKM B-1422) OX=243230 GN=ppaC PE=1 SV=1	12	12	51
Q9RRB8	1.25836	0.123051	0.282732		Transcriptional regulator HTH_3 family OS=Deinococcus radiodurans (strain ATCC 13939 / DSM 20539 / JCM 16871 / LMG 4051 / NBRC 15346 / NCIMB 9279 / R1 / VKM B-1422) OX=243230 GN=DR_2574 PE=4 SV=1	3	3	29
Q9RRC2	-0.353096	0.171242	0.346639		Uncharacterized protein OS=Deinococcus radiodurans (strain ATCC 13939 / DSM 20539 / JCM 16871 / LMG 4051 / NBRC 15346 / NCIMB 9279 / R1 / VKM B-1422) OX=243230 GN=DR_2570 PE=4 SV=1	3	3	13
Q9RRC4	-0.387841	0.0224236	0.107262	Carbamidomethylation	Arginine--tRNA ligase OS=Deinococcus radiodurans (strain ATCC 13939 / DSM 20539 / JCM 16871 / LMG 4051 / NBRC 15346 / NCIMB 9279 / R1 / VKM B-1422) OX=243230 GN=argS PE=3 SV=1	29	29	46
Q9RRC5	0.225197	0.236064	0.418572		N-acetylmuramoyl-L-alanine amidase-related protein OS=Deinococcus radiodurans (strain ATCC 13939 / DSM 20539 / JCM 16871 / LMG 4051 / NBRC 15346 / NCIMB 9279 / R1 / VKM B-1422) OX=243230 GN=DR_2567 PE=4 SV=1	13	15	46
Q9RRC7	0.0561828	0.682273	0.803744	Carbamidomethylation	Iron-sulfur binding reductase putative OS=Deinococcus radiodurans (strain ATCC 13939 / DSM 20539 / JCM 16871 / LMG 4051 / NBRC 15346 / NCIMB 9279 / R1 / VKM B-1422) OX=243230 GN=DR_2565 PE=4 SV=1	22	22	22
Q9RRC8	0.309368	0.230723	0.413539	Carbamidomethylation	Uncharacterized protein OS=Deinococcus radiodurans (strain ATCC 13939 / DSM 20539 / JCM 16871 / LMG 4051 / NBRC 15346 / NCIMB 9279 / R1 / VKM B-1422) OX=243230 GN=DR_2564 PE=4 SV=1	3	3	11
Q9RRC9	0.767091	0.00796254	0.0637169		Uncharacterized protein OS=Deinococcus radiodurans (strain ATCC 13939 / DSM 20539 / JCM 16871 / LMG 4051 / NBRC 15346 / NCIMB 9279 / R1 / VKM B-1422) OX=243230 GN=DR_2563 PE=4 SV=1	2	2	30
Q9RRD2	0.107448	0.589077	0.736714		Uncharacterized protein OS=Deinococcus radiodurans (strain ATCC 13939 / DSM 20539 / JCM 16871 / LMG 4051 / NBRC 15346 / NCIMB 9279 / R1 / VKM B-1422) OX=243230 GN=DR_2560 PE=4 SV=1	4	4	58
Q9RRD4	0.907167	0.00492157	0.0531813		Uncharacterized protein OS=Deinococcus radiodurans (strain ATCC 13939 / DSM 20539 / JCM 16871 / LMG 4051 / NBRC 15346 / NCIMB 9279 / R1 / VKM B-1422) OX=243230 GN=DR_2558 PE=4 SV=1	2	2	13
Q9RRD5	-0.36322	0.156432	0.327298		Lactamase_B domain-containing protein OS=Deinococcus radiodurans (strain ATCC 13939 / DSM 20539 / JCM 16871 / LMG 4051 / NBRC 15346 / NCIMB 9279 / R1 / VKM B-1422) OX=243230 GN=DR_2557 PE=4 SV=1	2	2	11
Q9RRD6	-0.242679	0.18551	0.365664		Response regulator OS=Deinococcus radiodurans (strain ATCC 13939 / DSM 20539 / JCM 16871 / LMG 4051 / NBRC 15346 / NCIMB 9279 / R1 / VKM B-1422) OX=243230 GN=DR_2556 PE=3 SV=1	6	6	22
Q9RRD7	-0.282817	0.223108	0.405794		Aspartyl/glutamyl-tRNA(Asn/Gln) amidotransferase subunit B OS=Deinococcus radiodurans (strain ATCC 13939 / DSM 20539 / JCM 16871 / LMG 4051 / NBRC 15346 / NCIMB 9279 / R1 / VKM B-1422) OX=243230 GN=gatB PE=3 SV=2	10	10	27
Q9RRD9	0.00327736	0.985223	0.991162		Carbohydrate kinase putative OS=Deinococcus radiodurans (strain ATCC 13939 / DSM 20539 / JCM 16871 / LMG 4051 / NBRC 15346 / NCIMB 9279 / R1 / VKM B-1422) OX=243230 GN=DR_2553 PE=4 SV=1	5	5	20
Q9RRE0	0.206891	0.14777	0.317002		Endolytic murein transglycosylase OS=Deinococcus radiodurans (strain ATCC 13939 / DSM 20539 / JCM 16871 / LMG 4051 / NBRC 15346 / NCIMB 9279 / R1 / VKM B-1422) OX=243230 GN=mltG PE=3 SV=1	12	12	41
Q9RRE3	-0.759138	0.00155641	0.0299709		Epoxide hydrolase-related protein OS=Deinococcus radiodurans (strain ATCC 13939 / DSM 20539 / JCM 16871 / LMG 4051 / NBRC 15346 / NCIMB 9279 / R1 / VKM B-1422) OX=243230 GN=DR_2549 PE=4 SV=1	4	4	12
Q9RRE4	0.0305874	0.847795	0.915448		Probable transcriptional regulatory protein DR_2548 OS=Deinococcus radiodurans (strain ATCC 13939 / DSM 20539 / JCM 16871 / LMG 4051 / NBRC 15346 / NCIMB 9279 / R1 / VKM B-1422) OX=243230 GN=DR_2548 PE=3 SV=1	9	9	33
Q9RRE5	-0.0701376	0.864968	0.924684		Glutamyl-tRNA reductase OS=Deinococcus radiodurans (strain ATCC 13939 / DSM 20539 / JCM 16871 / LMG 4051 / NBRC 15346 / NCIMB 9279 / R1 / VKM B-1422) OX=243230 GN=hemA PE=3 SV=1	1	2	4
Q9RRE6	-0.750526	0.0679417	0.198376		Protein kinase domain-containing protein OS=Deinococcus radiodurans (strain ATCC 13939 / DSM 20539 / JCM 16871 / LMG 4051 / NBRC 15346 / NCIMB 9279 / R1 / VKM B-1422) OX=243230 GN=DR_2546 PE=4 SV=1	1	2	3
Q9RRE7	0.056517	0.684153	0.804697	Carbamidomethylation	NMO domain-containing protein OS=Deinococcus radiodurans (strain ATCC 13939 / DSM 20539 / JCM 16871 / LMG 4051 / NBRC 15346 / NCIMB 9279 / R1 / VKM B-1422) OX=243230 GN=DR_2545 PE=4 SV=1	19	19	48
Q9RRE9	0.226556	0.208941	0.39082		Cytidylate kinase OS=Deinococcus radiodurans (strain ATCC 13939 / DSM 20539 / JCM 16871 / LMG 4051 / NBRC 15346 / NCIMB 9279 / R1 / VKM B-1422) OX=243230 GN=cmk PE=3 SV=2	6	6	41
Q9RRF0	0.256165	0.232994	0.415626		Peptidyl-prolyl cis-trans isomerase OS=Deinococcus radiodurans (strain ATCC 13939 / DSM 20539 / JCM 16871 / LMG 4051 / NBRC 15346 / NCIMB 9279 / R1 / VKM B-1422) OX=243230 GN=DR_2542 PE=3 SV=1	8	8	51
Q9RRF2	-0.420917	0.06332	0.189455	Carbamidomethylation	Amidohydro_3 domain-containing protein OS=Deinococcus radiodurans (strain ATCC 13939 / DSM 20539 / JCM 16871 / LMG 4051 / NBRC 15346 / NCIMB 9279 / R1 / VKM B-1422) OX=243230 GN=DR_2540 PE=4 SV=1	11	11	26
Q9RRF4	-0.0299633	0.851529	0.91648	Carbamidomethylation	Cytochrome P450 OS=Deinococcus radiodurans (strain ATCC 13939 / DSM 20539 / JCM 16871 / LMG 4051 / NBRC 15346 / NCIMB 9279 / R1 / VKM B-1422) OX=243230 GN=DR_2538 PE=3 SV=1	9	9	27
Q9RRF7	-0.425233	0.111395	0.266425	Carbamidomethylation	Hydrolase putative OS=Deinococcus radiodurans (strain ATCC 13939 / DSM 20539 / JCM 16871 / LMG 4051 / NBRC 15346 / NCIMB 9279 / R1 / VKM B-1422) OX=243230 GN=DR_2535 PE=4 SV=1	9	9	33
Q9RRG1	0.0226923	0.931485	0.957626	Carbamidomethylation	Thiosulfate sulfurtransferase OS=Deinococcus radiodurans (strain ATCC 13939 / DSM 20539 / JCM 16871 / LMG 4051 / NBRC 15346 / NCIMB 9279 / R1 / VKM B-1422) OX=243230 GN=DR_2531 PE=4 SV=1	4	4	23
Q9RRG3	-0.441147	0.0879496	0.232813		Uncharacterized protein OS=Deinococcus radiodurans (strain ATCC 13939 / DSM 20539 / JCM 16871 / LMG 4051 / NBRC 15346 / NCIMB 9279 / R1 / VKM B-1422) OX=243230 GN=DR_2529 PE=4 SV=1	5	6	37
Q9RRG4	-0.150721	0.403554	0.587912	Carbamidomethylation	Uncharacterized protein OS=Deinococcus radiodurans (strain ATCC 13939 / DSM 20539 / JCM 16871 / LMG 4051 / NBRC 15346 / NCIMB 9279 / R1 / VKM B-1422) OX=243230 GN=DR_2528 PE=4 SV=1	13	13	40
Q9RRG5	-0.0644366	0.639774	0.774328		Uncharacterized protein OS=Deinococcus radiodurans (strain ATCC 13939 / DSM 20539 / JCM 16871 / LMG 4051 / NBRC 15346 / NCIMB 9279 / R1 / VKM B-1422) OX=243230 GN=DR_2527 PE=4 SV=1	14	14	64
Q9RRG6	-0.234902	0.155754	0.327298	Carbamidomethylation; Oxidation (M)	Dihydrolipoyl dehydrogenase OS=Deinococcus radiodurans (strain ATCC 13939 / DSM 20539 / JCM 16871 / LMG 4051 / NBRC 15346 / NCIMB 9279 / R1 / VKM B-1422) OX=243230 GN=DR_2526 PE=3 SV=1	35	35	50
Q9RRG8	-0.991632	0.035547	0.139523	Carbamidomethylation	50S ribosomal protein L28 OS=Deinococcus radiodurans (strain ATCC 13939 / DSM 20539 / JCM 16871 / LMG 4051 / NBRC 15346 / NCIMB 9279 / R1 / VKM B-1422) OX=243230 GN=rpmB PE=1 SV=1	5	5	23
Q9RRH3	0.827018	0.0131494	0.081479		DNA damage-responsive serine/threonine-protein kinase RqkA OS=Deinococcus radiodurans (strain ATCC 13939 / DSM 20539 / JCM 16871 / LMG 4051 / NBRC 15346 / NCIMB 9279 / R1 / VKM B-1422) OX=243230 GN=rqkA PE=1 SV=1	2	2	3
Q9RRH4	-0.510016	0.076603	0.21426		Uncharacterized protein OS=Deinococcus radiodurans (strain ATCC 13939 / DSM 20539 / JCM 16871 / LMG 4051 / NBRC 15346 / NCIMB 9279 / R1 / VKM B-1422) OX=243230 GN=DR_2517 PE=4 SV=1	3	3	11
Q9RRH6	0.180581	0.422992	0.60393	Carbamidomethylation	Zinc protease putative OS=Deinococcus radiodurans (strain ATCC 13939 / DSM 20539 / JCM 16871 / LMG 4051 / NBRC 15346 / NCIMB 9279 / R1 / VKM B-1422) OX=243230 GN=DR_2515 PE=3 SV=1	4	5	17
Q9RRH7	-0.168798	0.506997	0.672118		PlsC domain-containing protein OS=Deinococcus radiodurans (strain ATCC 13939 / DSM 20539 / JCM 16871 / LMG 4051 / NBRC 15346 / NCIMB 9279 / R1 / VKM B-1422) OX=243230 GN=DR_2514 PE=4 SV=1	5	5	22
Q9RRH9	-0.0929969	0.729062	0.830817		Protein translation inhibitor putative OS=Deinococcus radiodurans (strain ATCC 13939 / DSM 20539 / JCM 16871 / LMG 4051 / NBRC 15346 / NCIMB 9279 / R1 / VKM B-1422) OX=243230 GN=DR_2512 PE=3 SV=1	2	2	18
Q9RRI0	-0.0204023	0.909866	0.943539	Carbamidomethylation	PSP1 C-terminal domain-containing protein OS=Deinococcus radiodurans (strain ATCC 13939 / DSM 20539 / JCM 16871 / LMG 4051 / NBRC 15346 / NCIMB 9279 / R1 / VKM B-1422) OX=243230 GN=DR_2511 PE=4 SV=1	4	5	13
Q9RRI1	-0.338045	0.102162	0.254916	Carbamidomethylation	Enoyl-CoA hydratase putative OS=Deinococcus radiodurans (strain ATCC 13939 / DSM 20539 / JCM 16871 / LMG 4051 / NBRC 15346 / NCIMB 9279 / R1 / VKM B-1422) OX=243230 GN=DR_2510 PE=3 SV=1	16	16	60
Q9RRI3	-0.38862	0.0542982	0.175013		Medium-chain fatty acid--CoA ligase OS=Deinococcus radiodurans (strain ATCC 13939 / DSM 20539 / JCM 16871 / LMG 4051 / NBRC 15346 / NCIMB 9279 / R1 / VKM B-1422) OX=243230 GN=DR_2507 PE=4 SV=1	18	18	32
Q9RRI4	-0.554667	0.016692	0.0922273		Ferric enterobactin esterase-related protein OS=Deinococcus radiodurans (strain ATCC 13939 / DSM 20539 / JCM 16871 / LMG 4051 / NBRC 15346 / NCIMB 9279 / R1 / VKM B-1422) OX=243230 GN=DR_2506 PE=4 SV=1	14	14	49
Q9RRI5	-0.716389	0.0255554	0.114459		Peptidase_C39_2 domain-containing protein OS=Deinococcus radiodurans (strain ATCC 13939 / DSM 20539 / JCM 16871 / LMG 4051 / NBRC 15346 / NCIMB 9279 / R1 / VKM B-1422) OX=243230 GN=DR_2505 PE=4 SV=1	3	3	7
Q9RRI7	-0.576871	0.00708139	0.0622402		Prolyl endopeptidase OS=Deinococcus radiodurans (strain ATCC 13939 / DSM 20539 / JCM 16871 / LMG 4051 / NBRC 15346 / NCIMB 9279 / R1 / VKM B-1422) OX=243230 GN=DR_2503 PE=4 SV=1	14	14	22
Q9RRJ1	-0.111872	0.657436	0.788714		Nucleoside diphosphate kinase OS=Deinococcus radiodurans (strain ATCC 13939 / DSM 20539 / JCM 16871 / LMG 4051 / NBRC 15346 / NCIMB 9279 / R1 / VKM B-1422) OX=243230 GN=ndk PE=3 SV=2	6	6	52
Q9RRJ4	-7.76e-05	0.99962	0.999778		UDP-N-acetylmuramoylalanine--D-glutamate ligase OS=Deinococcus radiodurans (strain ATCC 13939 / DSM 20539 / JCM 16871 / LMG 4051 / NBRC 15346 / NCIMB 9279 / R1 / VKM B-1422) OX=243230 GN=murD PE=3 SV=1	12	14	41
Q9RRJ5	-0.102675	0.587926	0.736661		1-(5-phosphoribosyl)-5-[(5-phosphoribosylamino)methylideneamino] imidazole-4-carboxamide isomerase OS=Deinococcus radiodurans (strain ATCC 13939 / DSM 20539 / JCM 16871 / LMG 4051 / NBRC 15346 / NCIMB 9279 / R1 / VKM B-1422) OX=24323...	8	9	41
Q9RRJ6	-0.526406	0.0521525	0.171033		DNA-directed RNA polymerase subunit omega OS=Deinococcus radiodurans (strain ATCC 13939 / DSM 20539 / JCM 16871 / LMG 4051 / NBRC 15346 / NCIMB 9279 / R1 / VKM B-1422) OX=243230 GN=rpoZ PE=3 SV=2	3	3	24
Q9RRJ7	-0.214568	0.308191	0.498282	Carbamidomethylation	Carboxypeptidase G2 OS=Deinococcus radiodurans (strain ATCC 13939 / DSM 20539 / JCM 16871 / LMG 4051 / NBRC 15346 / NCIMB 9279 / R1 / VKM B-1422) OX=243230 GN=DR_2493 PE=4 SV=1	9	10	34
Q9RRJ8	0.698206	0.0429499	0.153232		Uncharacterized protein OS=Deinococcus radiodurans (strain ATCC 13939 / DSM 20539 / JCM 16871 / LMG 4051 / NBRC 15346 / NCIMB 9279 / R1 / VKM B-1422) OX=243230 GN=DR_2491 PE=4 SV=1	2	2	24
Q9RRK0	-0.077558	0.677015	0.80069		Uncharacterized protein OS=Deinococcus radiodurans (strain ATCC 13939 / DSM 20539 / JCM 16871 / LMG 4051 / NBRC 15346 / NCIMB 9279 / R1 / VKM B-1422) OX=243230 GN=DR_2489 PE=4 SV=1	4	4	19
Q9RRK2	-0.222224	0.247778	0.43201		Cytochrome C4 putative OS=Deinococcus radiodurans (strain ATCC 13939 / DSM 20539 / JCM 16871 / LMG 4051 / NBRC 15346 / NCIMB 9279 / R1 / VKM B-1422) OX=243230 GN=DR_2487 PE=4 SV=1	4	4	19
Q9RRK7	-0.205169	0.31302	0.503022		Sigma70_r4 domain-containing protein OS=Deinococcus radiodurans (strain ATCC 13939 / DSM 20539 / JCM 16871 / LMG 4051 / NBRC 15346 / NCIMB 9279 / R1 / VKM B-1422) OX=243230 GN=DR_2482 PE=4 SV=1	4	4	8
Q9RRK8	-0.288168	0.321265	0.507404		Uncharacterized protein OS=Deinococcus radiodurans (strain ATCC 13939 / DSM 20539 / JCM 16871 / LMG 4051 / NBRC 15346 / NCIMB 9279 / R1 / VKM B-1422) OX=243230 GN=DR_2481 PE=4 SV=1	4	4	31
Q9RRK9	-0.42989	0.0154243	0.0897958	Carbamidomethylation; Oxidation (M)	Acetyl-CoA acetyltransferase OS=Deinococcus radiodurans (strain ATCC 13939 / DSM 20539 / JCM 16871 / LMG 4051 / NBRC 15346 / NCIMB 9279 / R1 / VKM B-1422) OX=243230 GN=DR_2480 PE=3 SV=1	20	20	49
Q9RRL1	-0.572987	0.227642	0.412175	Carbamidomethylation	Peptidase_S9 domain-containing protein OS=Deinococcus radiodurans (strain ATCC 13939 / DSM 20539 / JCM 16871 / LMG 4051 / NBRC 15346 / NCIMB 9279 / R1 / VKM B-1422) OX=243230 GN=DR_2478 PE=4 SV=1	4	4	10
Q9RRL3	1.83289	0.000755773	0.0202709	Carbamidomethylation	Uncharacterized protein OS=Deinococcus radiodurans (strain ATCC 13939 / DSM 20539 / JCM 16871 / LMG 4051 / NBRC 15346 / NCIMB 9279 / R1 / VKM B-1422) OX=243230 GN=DR_2475 PE=4 SV=1	2	2	9
Q9RRL7	-0.125069	0.325983	0.511265	Carbamidomethylation	Acetyl-coenzyme A synthetase OS=Deinococcus radiodurans (strain ATCC 13939 / DSM 20539 / JCM 16871 / LMG 4051 / NBRC 15346 / NCIMB 9279 / R1 / VKM B-1422) OX=243230 GN=acsA PE=3 SV=1	19	19	35
Q9RRL8	0.680084	0.058143	0.181561		Biotin synthase putative OS=Deinococcus radiodurans (strain ATCC 13939 / DSM 20539 / JCM 16871 / LMG 4051 / NBRC 15346 / NCIMB 9279 / R1 / VKM B-1422) OX=243230 GN=DR_2470 PE=3 SV=1	2	2	10
Q9RRM3	0.0300953	0.90145	0.941471		Serine-pyruvate aminotransferase OS=Deinococcus radiodurans (strain ATCC 13939 / DSM 20539 / JCM 16871 / LMG 4051 / NBRC 15346 / NCIMB 9279 / R1 / VKM B-1422) OX=243230 GN=DR_2465 PE=4 SV=1	14	14	45
Q9RRM4	-0.173685	0.408899	0.591923		Peptidyl-prolyl cis-trans isomerase OS=Deinococcus radiodurans (strain ATCC 13939 / DSM 20539 / JCM 16871 / LMG 4051 / NBRC 15346 / NCIMB 9279 / R1 / VKM B-1422) OX=243230 GN=DR_2464 PE=3 SV=1	5	5	60
Q9RRM5	0.119869	0.696059	0.810789		Transport protein putative OS=Deinococcus radiodurans (strain ATCC 13939 / DSM 20539 / JCM 16871 / LMG 4051 / NBRC 15346 / NCIMB 9279 / R1 / VKM B-1422) OX=243230 GN=DR_2463 PE=3 SV=1	2	2	5
Q9RRM6	-0.238388	0.557823	0.719021		Ribonuclease Y OS=Deinococcus radiodurans (strain ATCC 13939 / DSM 20539 / JCM 16871 / LMG 4051 / NBRC 15346 / NCIMB 9279 / R1 / VKM B-1422) OX=243230 GN=rny PE=3 SV=1	9	9	16
Q9RRM7	0.275164	0.182296	0.36218	Carbamidomethylation	Histidinol-phosphate aminotransferase OS=Deinococcus radiodurans (strain ATCC 13939 / DSM 20539 / JCM 16871 / LMG 4051 / NBRC 15346 / NCIMB 9279 / R1 / VKM B-1422) OX=243230 GN=hisC PE=3 SV=1	8	9	31
Q9RRM9	0.129976	0.593209	0.738193		Oxidoreductase putative OS=Deinococcus radiodurans (strain ATCC 13939 / DSM 20539 / JCM 16871 / LMG 4051 / NBRC 15346 / NCIMB 9279 / R1 / VKM B-1422) OX=243230 GN=DR_2459 PE=4 SV=1	3	3	15
Q9RRN5	0.154432	0.55852	0.719021		Cation-transporting ATPase OS=Deinococcus radiodurans (strain ATCC 13939 / DSM 20539 / JCM 16871 / LMG 4051 / NBRC 15346 / NCIMB 9279 / R1 / VKM B-1422) OX=243230 GN=DR_2453 PE=3 SV=1	2	4	3
Q9RRN6	-0.30489	0.248219	0.43201		HMA domain-containing protein OS=Deinococcus radiodurans (strain ATCC 13939 / DSM 20539 / JCM 16871 / LMG 4051 / NBRC 15346 / NCIMB 9279 / R1 / VKM B-1422) OX=243230 GN=DR_2452 PE=4 SV=1	3	3	49
Q9RRP2	0.503843	0.288085	0.475745		Uncharacterized protein OS=Deinococcus radiodurans (strain ATCC 13939 / DSM 20539 / JCM 16871 / LMG 4051 / NBRC 15346 / NCIMB 9279 / R1 / VKM B-1422) OX=243230 GN=DR_2446 PE=4 SV=1	2	2	7
Q9RRP4	-0.387634	0.0194891	0.100593		Nucleic acid-binding protein putative HRDC family OS=Deinococcus radiodurans (strain ATCC 13939 / DSM 20539 / JCM 16871 / LMG 4051 / NBRC 15346 / NCIMB 9279 / R1 / VKM B-1422) OX=243230 GN=DR_2444 PE=4 SV=1	21	21	32
Q9RRP5	-0.102623	0.729592	0.830817		Ribosomal protein N-acetyltransferase putative OS=Deinococcus radiodurans (strain ATCC 13939 / DSM 20539 / JCM 16871 / LMG 4051 / NBRC 15346 / NCIMB 9279 / R1 / VKM B-1422) OX=243230 GN=DR_2443 PE=4 SV=1	3	3	21
Q9RRP6	-0.437458	0.102171	0.254916		Acetylglutamate kinase OS=Deinococcus radiodurans (strain ATCC 13939 / DSM 20539 / JCM 16871 / LMG 4051 / NBRC 15346 / NCIMB 9279 / R1 / VKM B-1422) OX=243230 GN=argB PE=3 SV=1	5	5	20
Q9RRP8	-0.077951	0.862348	0.923198		NifR3 protein OS=Deinococcus radiodurans (strain ATCC 13939 / DSM 20539 / JCM 16871 / LMG 4051 / NBRC 15346 / NCIMB 9279 / R1 / VKM B-1422) OX=243230 GN=DR_2440 PE=4 SV=1	3	3	7
Q9RRP9	0.113303	0.624191	0.76596		Uncharacterized protein OS=Deinococcus radiodurans (strain ATCC 13939 / DSM 20539 / JCM 16871 / LMG 4051 / NBRC 15346 / NCIMB 9279 / R1 / VKM B-1422) OX=243230 GN=DR_2439 PE=3 SV=1	3	3	23
Q9RRQ0	-0.244269	0.456012	0.631271		Endonuclease III OS=Deinococcus radiodurans (strain ATCC 13939 / DSM 20539 / JCM 16871 / LMG 4051 / NBRC 15346 / NCIMB 9279 / R1 / VKM B-1422) OX=243230 GN=DR_2438 PE=1 SV=1	2	2	7
Q9RRQ2	0.605508	0.0794034	0.21824		Uncharacterized protein OS=Deinococcus radiodurans (strain ATCC 13939 / DSM 20539 / JCM 16871 / LMG 4051 / NBRC 15346 / NCIMB 9279 / R1 / VKM B-1422) OX=243230 GN=DR_2436 PE=4 SV=1	2	2	20
Q9RRQ3	-0.763128	0.0334545	0.136751		Methionyl-tRNA formyltransferase OS=Deinococcus radiodurans (strain ATCC 13939 / DSM 20539 / JCM 16871 / LMG 4051 / NBRC 15346 / NCIMB 9279 / R1 / VKM B-1422) OX=243230 GN=fmt PE=3 SV=1	6	7	23
Q9RRQ4	-0.670129	0.00313578	0.0444335	Carbamidomethylation	Peptide deformylase OS=Deinococcus radiodurans (strain ATCC 13939 / DSM 20539 / JCM 16871 / LMG 4051 / NBRC 15346 / NCIMB 9279 / R1 / VKM B-1422) OX=243230 GN=def PE=3 SV=1	7	7	30
Q9RRQ6	0.029785	0.946079	0.967991		N-acetyltransferase domain-containing protein OS=Deinococcus radiodurans (strain ATCC 13939 / DSM 20539 / JCM 16871 / LMG 4051 / NBRC 15346 / NCIMB 9279 / R1 / VKM B-1422) OX=243230 GN=DR_2432 PE=4 SV=1	2	2	16
Q9RRQ7	-0.340035	0.131399	0.295894		Uncharacterized protein OS=Deinococcus radiodurans (strain ATCC 13939 / DSM 20539 / JCM 16871 / LMG 4051 / NBRC 15346 / NCIMB 9279 / R1 / VKM B-1422) OX=243230 GN=DR_2431 PE=4 SV=1	7	7	25
Q9RRQ8	0.0813601	0.895528	0.940416		Uncharacterized protein OS=Deinococcus radiodurans (strain ATCC 13939 / DSM 20539 / JCM 16871 / LMG 4051 / NBRC 15346 / NCIMB 9279 / R1 / VKM B-1422) OX=243230 GN=DR_2430 PE=4 SV=1	2	2	7
Q9RRR3	-0.198535	0.198049	0.37798		Metal-dependent carboxypeptidase OS=Deinococcus radiodurans (strain ATCC 13939 / DSM 20539 / JCM 16871 / LMG 4051 / NBRC 15346 / NCIMB 9279 / R1 / VKM B-1422) OX=243230 GN=DR_2423 PE=1 SV=1	15	15	31
Q9RRR4	-0.515142	0.0189851	0.0993575		Large-conductance mechanosensitive channel OS=Deinococcus radiodurans (strain ATCC 13939 / DSM 20539 / JCM 16871 / LMG 4051 / NBRC 15346 / NCIMB 9279 / R1 / VKM B-1422) OX=243230 GN=mscL PE=3 SV=1	4	4	25
Q9RRR6	0.974655	0.000873835	0.0222124		Response regulator OS=Deinococcus radiodurans (strain ATCC 13939 / DSM 20539 / JCM 16871 / LMG 4051 / NBRC 15346 / NCIMB 9279 / R1 / VKM B-1422) OX=243230 GN=DR_2420 PE=4 SV=1	4	5	36
Q9RRR7	-0.0707959	0.754632	0.850877		Sensory box sensor histidine kinase OS=Deinococcus radiodurans (strain ATCC 13939 / DSM 20539 / JCM 16871 / LMG 4051 / NBRC 15346 / NCIMB 9279 / R1 / VKM B-1422) OX=243230 GN=DR_2419 PE=4 SV=1	2	3	2
Q9RRR8	0.858105	0.0040296	0.0496103		DNA-binding response regulator OS=Deinococcus radiodurans (strain ATCC 13939 / DSM 20539 / JCM 16871 / LMG 4051 / NBRC 15346 / NCIMB 9279 / R1 / VKM B-1422) OX=243230 GN=DR_2418 PE=1 SV=1	13	15	24
Q9RRS0	0.504746	0.0166405	0.0922273		DNA-binding response regulator OS=Deinococcus radiodurans (strain ATCC 13939 / DSM 20539 / JCM 16871 / LMG 4051 / NBRC 15346 / NCIMB 9279 / R1 / VKM B-1422) OX=243230 GN=DR_2415 PE=4 SV=1	4	4	19
Q9RRS5	-11.9216	0.012492	0.0811813		DNA polymerase III subunit gamma/tau OS=Deinococcus radiodurans (strain ATCC 13939 / DSM 20539 / JCM 16871 / LMG 4051 / NBRC 15346 / NCIMB 9279 / R1 / VKM B-1422) OX=243230 GN=dnaX PE=3 SV=1	1	2	2
Q9RRS7	-0.0886977	0.672475	0.799096		CobW protein putative OS=Deinococcus radiodurans (strain ATCC 13939 / DSM 20539 / JCM 16871 / LMG 4051 / NBRC 15346 / NCIMB 9279 / R1 / VKM B-1422) OX=243230 GN=DR_2408 PE=3 SV=1	5	5	16
Q9RRS8	-1.83205	0.0072572	0.0626455		DUF2231 domain-containing protein OS=Deinococcus radiodurans (strain ATCC 13939 / DSM 20539 / JCM 16871 / LMG 4051 / NBRC 15346 / NCIMB 9279 / R1 / VKM B-1422) OX=243230 GN=DR_2407 PE=4 SV=1	2	2	13
Q9RRS9	0.430657	0.116992	0.273358		Putative esterase DR_2406 OS=Deinococcus radiodurans (strain ATCC 13939 / DSM 20539 / JCM 16871 / LMG 4051 / NBRC 15346 / NCIMB 9279 / R1 / VKM B-1422) OX=243230 GN=DR_2406 PE=3 SV=1	2	2	16
Q9RRT0	0.50881	0.0349067	0.139071	Carbamidomethylation	Demethylmenaquinone methyltransferase OS=Deinococcus radiodurans (strain ATCC 13939 / DSM 20539 / JCM 16871 / LMG 4051 / NBRC 15346 / NCIMB 9279 / R1 / VKM B-1422) OX=243230 GN=menG PE=3 SV=1	6	6	28
Q9RRT1	0.39053	0.169865	0.344316		ABC transporter ATP-binding protein MsbA family OS=Deinococcus radiodurans (strain ATCC 13939 / DSM 20539 / JCM 16871 / LMG 4051 / NBRC 15346 / NCIMB 9279 / R1 / VKM B-1422) OX=243230 GN=DR_2404 PE=4 SV=1	2	2	2
Q9RRT6	-0.236157	0.564204	0.721577		Uncharacterized protein OS=Deinococcus radiodurans (strain ATCC 13939 / DSM 20539 / JCM 16871 / LMG 4051 / NBRC 15346 / NCIMB 9279 / R1 / VKM B-1422) OX=243230 GN=DR_2399 PE=3 SV=1	2	2	7
Q9RRT8	0.302319	0.530737	0.693792		5'-nucleotidase SurE OS=Deinococcus radiodurans (strain ATCC 13939 / DSM 20539 / JCM 16871 / LMG 4051 / NBRC 15346 / NCIMB 9279 / R1 / VKM B-1422) OX=243230 GN=surE PE=3 SV=1	3	3	12
Q9RRT9	0.63555	0.0114258	0.077685		Transcriptional repressor TetR family OS=Deinococcus radiodurans (strain ATCC 13939 / DSM 20539 / JCM 16871 / LMG 4051 / NBRC 15346 / NCIMB 9279 / R1 / VKM B-1422) OX=243230 GN=DR_2396 PE=4 SV=1	7	8	37
Q9RRU1	-1.59335	0.0800886	0.218318		N-acetylmuramoyl-L-alanine amidase OS=Deinococcus radiodurans (strain ATCC 13939 / DSM 20539 / JCM 16871 / LMG 4051 / NBRC 15346 / NCIMB 9279 / R1 / VKM B-1422) OX=243230 GN=DR_2394 PE=4 SV=1	15	15	30
Q9RRU4	0.0220348	0.902244	0.941471		VWFA domain-containing protein OS=Deinococcus radiodurans (strain ATCC 13939 / DSM 20539 / JCM 16871 / LMG 4051 / NBRC 15346 / NCIMB 9279 / R1 / VKM B-1422) OX=243230 GN=DR_2391 PE=4 SV=1	4	4	10
Q9RRU5	0.280859	0.559611	0.719021		Homoserine kinase OS=Deinococcus radiodurans (strain ATCC 13939 / DSM 20539 / JCM 16871 / LMG 4051 / NBRC 15346 / NCIMB 9279 / R1 / VKM B-1422) OX=243230 GN=thrB PE=3 SV=1	1	2	5
Q9RRU8	-0.0106867	0.954556	0.974673		S-ribosylhomocysteine lyase OS=Deinococcus radiodurans (strain ATCC 13939 / DSM 20539 / JCM 16871 / LMG 4051 / NBRC 15346 / NCIMB 9279 / R1 / VKM B-1422) OX=243230 GN=luxS PE=1 SV=1	6	6	32
Q9RRU9	-0.787586	0.0123239	0.0811813		Phenylacetic acid degradation protein PaaA OS=Deinococcus radiodurans (strain ATCC 13939 / DSM 20539 / JCM 16871 / LMG 4051 / NBRC 15346 / NCIMB 9279 / R1 / VKM B-1422) OX=243230 GN=DR_2386 PE=4 SV=1	2	2	6
Q9RRV0	-0.513005	0.100184	0.251633		Phenylacetic acid degradation protein PaaB putative OS=Deinococcus radiodurans (strain ATCC 13939 / DSM 20539 / JCM 16871 / LMG 4051 / NBRC 15346 / NCIMB 9279 / R1 / VKM B-1422) OX=243230 GN=DR_2385 PE=4 SV=1	2	2	9
Q9RRV1	-0.692528	0.00901505	0.0670327		Phenylacetic acid degradation protein PaaC OS=Deinococcus radiodurans (strain ATCC 13939 / DSM 20539 / JCM 16871 / LMG 4051 / NBRC 15346 / NCIMB 9279 / R1 / VKM B-1422) OX=243230 GN=DR_2384 PE=4 SV=1	5	5	18
Q9RRV3	-0.544318	0.216072	0.399681	Carbamidomethylation	Uncharacterized protein OS=Deinococcus radiodurans (strain ATCC 13939 / DSM 20539 / JCM 16871 / LMG 4051 / NBRC 15346 / NCIMB 9279 / R1 / VKM B-1422) OX=243230 GN=DR_2382 PE=4 SV=1	2	2	8
Q9RRV4	-1.38558	0.00224718	0.0379244		Aldehyde dehydrogenase OS=Deinococcus radiodurans (strain ATCC 13939 / DSM 20539 / JCM 16871 / LMG 4051 / NBRC 15346 / NCIMB 9279 / R1 / VKM B-1422) OX=243230 GN=DR_2381 PE=4 SV=1	7	7	12
Q9RRV8	0.512644	0.00797725	0.0637169		Polyketide_cyc domain-containing protein OS=Deinococcus radiodurans (strain ATCC 13939 / DSM 20539 / JCM 16871 / LMG 4051 / NBRC 15346 / NCIMB 9279 / R1 / VKM B-1422) OX=243230 GN=DR_2377 PE=4 SV=1	25	25	67
Q9RRV9	1.38275	9.78e-05	0.00674864		Transcriptional regulator TetR family OS=Deinococcus radiodurans (strain ATCC 13939 / DSM 20539 / JCM 16871 / LMG 4051 / NBRC 15346 / NCIMB 9279 / R1 / VKM B-1422) OX=243230 GN=DR_2376 PE=4 SV=1	5	5	29
Q9RRW1	0.0560725	0.700492	0.811538		Ribonucleoside-diphosphate reductase OS=Deinococcus radiodurans (strain ATCC 13939 / DSM 20539 / JCM 16871 / LMG 4051 / NBRC 15346 / NCIMB 9279 / R1 / VKM B-1422) OX=243230 GN=DR_2374 PE=3 SV=1	11	12	9
Q9RRW2	-0.0225409	0.89257	0.938824		Uncharacterized protein OS=Deinococcus radiodurans (strain ATCC 13939 / DSM 20539 / JCM 16871 / LMG 4051 / NBRC 15346 / NCIMB 9279 / R1 / VKM B-1422) OX=243230 GN=DR_2373 PE=4 SV=1	7	7	44
Q9RRW5	-0.169453	0.191711	0.374076	Carbamidomethylation; Oxidation (M)	Dihydrolipoyl dehydrogenase OS=Deinococcus radiodurans (strain ATCC 13939 / DSM 20539 / JCM 16871 / LMG 4051 / NBRC 15346 / NCIMB 9279 / R1 / VKM B-1422) OX=243230 GN=DR_2370 PE=3 SV=1	25	25	42
Q9RRW8	-0.180039	0.528512	0.693458		Glutathione-regulated potassium-efflux system protein KefB putative OS=Deinococcus radiodurans (strain ATCC 13939 / DSM 20539 / JCM 16871 / LMG 4051 / NBRC 15346 / NCIMB 9279 / R1 / VKM B-1422) OX=243230 GN=DR_2367 PE=4 SV=1	3	3	8
Q9RRW9	0.0943589	0.671366	0.799043	Carbamidomethylation	Usp domain-containing protein OS=Deinococcus radiodurans (strain ATCC 13939 / DSM 20539 / JCM 16871 / LMG 4051 / NBRC 15346 / NCIMB 9279 / R1 / VKM B-1422) OX=243230 GN=DR_2363 PE=3 SV=1	4	4	29
Q9RRX0	0.0697596	0.763558	0.856238		Transcriptional regulator OS=Deinococcus radiodurans (strain ATCC 13939 / DSM 20539 / JCM 16871 / LMG 4051 / NBRC 15346 / NCIMB 9279 / R1 / VKM B-1422) OX=243230 GN=DR_2362 PE=4 SV=1	4	4	16
Q9RRX1	0.3067	0.162779	0.336305	Carbamidomethylation; Oxidation (M)	Acyl-CoA dehydrogenase putative OS=Deinococcus radiodurans (strain ATCC 13939 / DSM 20539 / JCM 16871 / LMG 4051 / NBRC 15346 / NCIMB 9279 / R1 / VKM B-1422) OX=243230 GN=DR_2361 PE=3 SV=1	44	44	61
Q9RRX3	-0.38627	0.126583	0.287637	Carbamidomethylation	Uncharacterized protein OS=Deinococcus radiodurans (strain ATCC 13939 / DSM 20539 / JCM 16871 / LMG 4051 / NBRC 15346 / NCIMB 9279 / R1 / VKM B-1422) OX=243230 GN=DR_2359 PE=4 SV=1	15	16	43
Q9RRX5	-0.430836	0.0151455	0.0895613	Carbamidomethylation	Phenylalanine--tRNA ligase beta subunit OS=Deinococcus radiodurans (strain ATCC 13939 / DSM 20539 / JCM 16871 / LMG 4051 / NBRC 15346 / NCIMB 9279 / R1 / VKM B-1422) OX=243230 GN=pheT PE=3 SV=1	33	36	46
Q9RRX6	-0.179787	0.318329	0.505957	Carbamidomethylation	MutT/nudix family protein OS=Deinococcus radiodurans (strain ATCC 13939 / DSM 20539 / JCM 16871 / LMG 4051 / NBRC 15346 / NCIMB 9279 / R1 / VKM B-1422) OX=243230 GN=DR_2356 PE=4 SV=1	5	5	47
Q9RRX8	-0.0992556	0.442118	0.621281	Carbamidomethylation	Phenylalanine--tRNA ligase alpha subunit OS=Deinococcus radiodurans (strain ATCC 13939 / DSM 20539 / JCM 16871 / LMG 4051 / NBRC 15346 / NCIMB 9279 / R1 / VKM B-1422) OX=243230 GN=pheS PE=3 SV=1	14	14	48
Q9RRY0	-0.318505	0.0570253	0.180694	Carbamidomethylation; Oxidation (M)	Porphobilinogen deaminase OS=Deinococcus radiodurans (strain ATCC 13939 / DSM 20539 / JCM 16871 / LMG 4051 / NBRC 15346 / NCIMB 9279 / R1 / VKM B-1422) OX=243230 GN=hemC PE=3 SV=1	13	13	41
Q9RRY2	-0.0343775	0.887185	0.938175		Uncharacterized protein OS=Deinococcus radiodurans (strain ATCC 13939 / DSM 20539 / JCM 16871 / LMG 4051 / NBRC 15346 / NCIMB 9279 / R1 / VKM B-1422) OX=243230 GN=DR_2350 PE=4 SV=1	8	9	24
Q9RRY3	-0.510686	0.0302473	0.128626		Uncharacterized protein OS=Deinococcus radiodurans (strain ATCC 13939 / DSM 20539 / JCM 16871 / LMG 4051 / NBRC 15346 / NCIMB 9279 / R1 / VKM B-1422) OX=243230 GN=DR_2349 PE=4 SV=1	6	8	21
Q9RRY4	0.949418	0.000594855	0.0178694		Uncharacterized protein OS=Deinococcus radiodurans (strain ATCC 13939 / DSM 20539 / JCM 16871 / LMG 4051 / NBRC 15346 / NCIMB 9279 / R1 / VKM B-1422) OX=243230 GN=DR_2348 PE=4 SV=1	3	3	7
Q9RRY5	0.336866	0.362139	0.545973		Robl_LC7 domain-containing protein OS=Deinococcus radiodurans (strain ATCC 13939 / DSM 20539 / JCM 16871 / LMG 4051 / NBRC 15346 / NCIMB 9279 / R1 / VKM B-1422) OX=243230 GN=DR_2347 PE=4 SV=1	2	3	10
Q9RRY6	0.0186819	0.889669	0.938349		Aminotransferase class II OS=Deinococcus radiodurans (strain ATCC 13939 / DSM 20539 / JCM 16871 / LMG 4051 / NBRC 15346 / NCIMB 9279 / R1 / VKM B-1422) OX=243230 GN=DR_2346 PE=3 SV=1	14	14	35
Q9RRY8	1.21338	0.000581533	0.0178258		Uncharacterized protein OS=Deinococcus radiodurans (strain ATCC 13939 / DSM 20539 / JCM 16871 / LMG 4051 / NBRC 15346 / NCIMB 9279 / R1 / VKM B-1422) OX=243230 GN=DR_2344 PE=4 SV=1	10	10	27
Q9RRZ0	0.0813077	0.689974	0.808379	Carbamidomethylation	Uncharacterized protein OS=Deinococcus radiodurans (strain ATCC 13939 / DSM 20539 / JCM 16871 / LMG 4051 / NBRC 15346 / NCIMB 9279 / R1 / VKM B-1422) OX=243230 GN=DR_2342 PE=4 SV=1	8	8	52
Q9RRZ1	-0.08844	0.701087	0.811538		Biotin--protein ligase OS=Deinococcus radiodurans (strain ATCC 13939 / DSM 20539 / JCM 16871 / LMG 4051 / NBRC 15346 / NCIMB 9279 / R1 / VKM B-1422) OX=243230 GN=DR_2341 PE=4 SV=1	4	4	11
Q9RRZ4	-0.491252	0.0379758	0.143677		DSBA domain-containing protein OS=Deinococcus radiodurans (strain ATCC 13939 / DSM 20539 / JCM 16871 / LMG 4051 / NBRC 15346 / NCIMB 9279 / R1 / VKM B-1422) OX=243230 GN=DR_2335 PE=4 SV=1	5	5	20
Q9RRZ6	-0.599092	0.0591147	0.183408	Carbamidomethylation	NADH oxidase-related protein OS=Deinococcus radiodurans (strain ATCC 13939 / DSM 20539 / JCM 16871 / LMG 4051 / NBRC 15346 / NCIMB 9279 / R1 / VKM B-1422) OX=243230 GN=DR_2333 PE=4 SV=1	6	6	17
Q9RRZ8	-0.4402	0.0408611	0.15003		Metallophos_2 domain-containing protein OS=Deinococcus radiodurans (strain ATCC 13939 / DSM 20539 / JCM 16871 / LMG 4051 / NBRC 15346 / NCIMB 9279 / R1 / VKM B-1422) OX=243230 GN=DR_2331 PE=3 SV=1	3	3	11
Q9RRZ9	-0.527782	0.106535	0.26056	Carbamidomethylation	Ferredoxin OS=Deinococcus radiodurans (strain ATCC 13939 / DSM 20539 / JCM 16871 / LMG 4051 / NBRC 15346 / NCIMB 9279 / R1 / VKM B-1422) OX=243230 GN=DR_2330 PE=4 SV=1	2	2	15
Q9RS00	0.423521	0.0791512	0.218138	Carbamidomethylation	NTP_transf_3 domain-containing protein OS=Deinococcus radiodurans (strain ATCC 13939 / DSM 20539 / JCM 16871 / LMG 4051 / NBRC 15346 / NCIMB 9279 / R1 / VKM B-1422) OX=243230 GN=DR_2329 PE=4 SV=1	8	8	32
Q9RS03	0.223661	0.44666	0.625241		TM2 domain-containing protein OS=Deinococcus radiodurans (strain ATCC 13939 / DSM 20539 / JCM 16871 / LMG 4051 / NBRC 15346 / NCIMB 9279 / R1 / VKM B-1422) OX=243230 GN=DR_2326 PE=4 SV=1	6	6	34
Q9RS04	-1.06583	0.00511555	0.0541095		Serine protease subtilase family N-terminal OS=Deinococcus radiodurans (strain ATCC 13939 / DSM 20539 / JCM 16871 / LMG 4051 / NBRC 15346 / NCIMB 9279 / R1 / VKM B-1422) OX=243230 GN=DR_2325 PE=3 SV=1	3	3	13
Q9RS06	1.78208	0.0118354	0.0797164		Putative esterase DR_2321 OS=Deinococcus radiodurans (strain ATCC 13939 / DSM 20539 / JCM 16871 / LMG 4051 / NBRC 15346 / NCIMB 9279 / R1 / VKM B-1422) OX=243230 GN=DR_2321 PE=3 SV=1	2	2	12
Q9RS07	0.110898	0.591478	0.737228		OstA-like_N domain-containing protein OS=Deinococcus radiodurans (strain ATCC 13939 / DSM 20539 / JCM 16871 / LMG 4051 / NBRC 15346 / NCIMB 9279 / R1 / VKM B-1422) OX=243230 GN=DR_2320 PE=4 SV=1	5	5	22
Q9RS08	-0.0209618	0.903927	0.941471		Uncharacterized protein OS=Deinococcus radiodurans (strain ATCC 13939 / DSM 20539 / JCM 16871 / LMG 4051 / NBRC 15346 / NCIMB 9279 / R1 / VKM B-1422) OX=243230 GN=DR_2319 PE=4 SV=1	25	25	66
Q9RS10	0.139382	0.317714	0.505957	Oxidation (M)	Potassium channel beta subunit putative OS=Deinococcus radiodurans (strain ATCC 13939 / DSM 20539 / JCM 16871 / LMG 4051 / NBRC 15346 / NCIMB 9279 / R1 / VKM B-1422) OX=243230 GN=DR_2317 PE=3 SV=1	19	19	49
Q9RS16	-0.795277	0.167319	0.342388		Pseudouridine-5'-phosphate glycosidase OS=Deinococcus radiodurans (strain ATCC 13939 / DSM 20539 / JCM 16871 / LMG 4051 / NBRC 15346 / NCIMB 9279 / R1 / VKM B-1422) OX=243230 GN=psuG PE=3 SV=1	6	6	23
Q9RS17	0.128486	0.330277	0.515136	Carbamidomethylation	Uncharacterized protein OS=Deinococcus radiodurans (strain ATCC 13939 / DSM 20539 / JCM 16871 / LMG 4051 / NBRC 15346 / NCIMB 9279 / R1 / VKM B-1422) OX=243230 GN=DR_2310 PE=4 SV=1	33	34	45
Q9RS19	-0.332761	0.0434712	0.154621		GTPase Der OS=Deinococcus radiodurans (strain ATCC 13939 / DSM 20539 / JCM 16871 / LMG 4051 / NBRC 15346 / NCIMB 9279 / R1 / VKM B-1422) OX=243230 GN=der PE=3 SV=1	28	28	59
Q9RS25	-0.407159	0.0343024	0.137393		Uncharacterized protein OS=Deinococcus radiodurans (strain ATCC 13939 / DSM 20539 / JCM 16871 / LMG 4051 / NBRC 15346 / NCIMB 9279 / R1 / VKM B-1422) OX=243230 GN=DR_2302 PE=4 SV=1	7	7	52
Q9RS27	-0.0660123	0.622948	0.765059	Oxidation (M)	Alanine--tRNA ligase OS=Deinococcus radiodurans (strain ATCC 13939 / DSM 20539 / JCM 16871 / LMG 4051 / NBRC 15346 / NCIMB 9279 / R1 / VKM B-1422) OX=243230 GN=alaS PE=3 SV=1	32	33	39
Q9RS29	-0.559047	0.0203488	0.103077	Carbamidomethylation	4HBT domain-containing protein OS=Deinococcus radiodurans (strain ATCC 13939 / DSM 20539 / JCM 16871 / LMG 4051 / NBRC 15346 / NCIMB 9279 / R1 / VKM B-1422) OX=243230 GN=DR_2298 PE=4 SV=1	3	3	23
Q9RS31	0.330641	0.201164	0.380539		Glucokinase OS=Deinococcus radiodurans (strain ATCC 13939 / DSM 20539 / JCM 16871 / LMG 4051 / NBRC 15346 / NCIMB 9279 / R1 / VKM B-1422) OX=243230 GN=DR_2296 PE=4 SV=1	2	2	10
Q9RS33	-0.0174223	0.923735	0.952919	Carbamidomethylation	Periplasmic divalent cation tolerance protein OS=Deinococcus radiodurans (strain ATCC 13939 / DSM 20539 / JCM 16871 / LMG 4051 / NBRC 15346 / NCIMB 9279 / R1 / VKM B-1422) OX=243230 GN=DR_2294 PE=3 SV=1	5	5	54
Q9RS38	-0.128146	0.62112	0.764064		Guanylate kinase OS=Deinococcus radiodurans (strain ATCC 13939 / DSM 20539 / JCM 16871 / LMG 4051 / NBRC 15346 / NCIMB 9279 / R1 / VKM B-1422) OX=243230 GN=gmk PE=3 SV=2	8	8	35
Q9RS39	-0.298734	0.159013	0.331196	Carbamidomethylation	Macro domain-containing protein DR_2288 OS=Deinococcus radiodurans (strain ATCC 13939 / DSM 20539 / JCM 16871 / LMG 4051 / NBRC 15346 / NCIMB 9279 / R1 / VKM B-1422) OX=243230 GN=DR_2288 PE=4 SV=1	8	8	55
Q9RS40	0.796286	0.0231622	0.109461		Transcriptional regulator AsnC family OS=Deinococcus radiodurans (strain ATCC 13939 / DSM 20539 / JCM 16871 / LMG 4051 / NBRC 15346 / NCIMB 9279 / R1 / VKM B-1422) OX=243230 GN=DR_2287 PE=4 SV=1	4	4	45
Q9RS41	0.00731578	0.959801	0.979363		Uncharacterized protein OS=Deinococcus radiodurans (strain ATCC 13939 / DSM 20539 / JCM 16871 / LMG 4051 / NBRC 15346 / NCIMB 9279 / R1 / VKM B-1422) OX=243230 GN=DR_2286 PE=4 SV=1	16	17	32
Q9RS46	0.0301327	0.909992	0.943539		DRBM domain-containing protein OS=Deinococcus radiodurans (strain ATCC 13939 / DSM 20539 / JCM 16871 / LMG 4051 / NBRC 15346 / NCIMB 9279 / R1 / VKM B-1422) OX=243230 GN=DR_2281 PE=4 SV=1	4	4	27
Q9RS49	-0.519218	0.00428463	0.0501902		Amino acid ABC transporter periplasmic amino acid-binding protein OS=Deinococcus radiodurans (strain ATCC 13939 / DSM 20539 / JCM 16871 / LMG 4051 / NBRC 15346 / NCIMB 9279 / R1 / VKM B-1422) OX=243230 GN=DR_2278 PE=3 SV=1	17	17	47
Q9RS52	-0.21046	0.401063	0.586857	Carbamidomethylation	UvrABC system protein B OS=Deinococcus radiodurans (strain ATCC 13939 / DSM 20539 / JCM 16871 / LMG 4051 / NBRC 15346 / NCIMB 9279 / R1 / VKM B-1422) OX=243230 GN=uvrB PE=3 SV=1	7	7	11
Q9RS56	-0.531363	0.0720894	0.205852		Uncharacterized protein OS=Deinococcus radiodurans (strain ATCC 13939 / DSM 20539 / JCM 16871 / LMG 4051 / NBRC 15346 / NCIMB 9279 / R1 / VKM B-1422) OX=243230 GN=DR_2271 PE=4 SV=1	5	5	9
Q9RS59	-0.603239	0.10389	0.257497		Aminotransferase class I OS=Deinococcus radiodurans (strain ATCC 13939 / DSM 20539 / JCM 16871 / LMG 4051 / NBRC 15346 / NCIMB 9279 / R1 / VKM B-1422) OX=243230 GN=DR_2268 PE=4 SV=1	3	3	9
Q9RS62	0.985137	0.0773741	0.215215		Uncharacterized protein OS=Deinococcus radiodurans (strain ATCC 13939 / DSM 20539 / JCM 16871 / LMG 4051 / NBRC 15346 / NCIMB 9279 / R1 / VKM B-1422) OX=243230 GN=DR_2265 PE=4 SV=1	3	3	6
Q9RS63	1.05357	0.145251	0.313009		Zinc metallohydrolase glyoxalase II family OS=Deinococcus radiodurans (strain ATCC 13939 / DSM 20539 / JCM 16871 / LMG 4051 / NBRC 15346 / NCIMB 9279 / R1 / VKM B-1422) OX=243230 GN=DR_2264 PE=4 SV=1	5	6	21
Q9RS64	-0.571432	0.0155192	0.0899992		DNA protection during starvation protein 1 OS=Deinococcus radiodurans (strain ATCC 13939 / DSM 20539 / JCM 16871 / LMG 4051 / NBRC 15346 / NCIMB 9279 / R1 / VKM B-1422) OX=243230 GN=dps1 PE=1 SV=1	14	14	49
Q9RS66	-0.316986	0.0355774	0.139523	Carbamidomethylation	Aldo/keto reductase OS=Deinococcus radiodurans (strain ATCC 13939 / DSM 20539 / JCM 16871 / LMG 4051 / NBRC 15346 / NCIMB 9279 / R1 / VKM B-1422) OX=243230 GN=DR_2261 PE=4 SV=1	13	13	41
Q9RS67	-0.52638	0.0056459	0.0570836		Signal recognition particle receptor FtsY OS=Deinococcus radiodurans (strain ATCC 13939 / DSM 20539 / JCM 16871 / LMG 4051 / NBRC 15346 / NCIMB 9279 / R1 / VKM B-1422) OX=243230 GN=ftsY PE=3 SV=1	8	8	35
Q9RS70	0.24492	0.690993	0.808941		Erythromycin esterase putative OS=Deinococcus radiodurans (strain ATCC 13939 / DSM 20539 / JCM 16871 / LMG 4051 / NBRC 15346 / NCIMB 9279 / R1 / VKM B-1422) OX=243230 GN=DR_2257 PE=4 SV=1	2	2	4
Q9RS71	-0.508128	0.0112632	0.0772477		Transketolase OS=Deinococcus radiodurans (strain ATCC 13939 / DSM 20539 / JCM 16871 / LMG 4051 / NBRC 15346 / NCIMB 9279 / R1 / VKM B-1422) OX=243230 GN=DR_2256 PE=3 SV=1	31	31	33
Q9RS76	-0.906329	0.00350788	0.048012		Uncharacterized protein OS=Deinococcus radiodurans (strain ATCC 13939 / DSM 20539 / JCM 16871 / LMG 4051 / NBRC 15346 / NCIMB 9279 / R1 / VKM B-1422) OX=243230 GN=DR_2251 PE=4 SV=1	9	9	50
Q9RS80	-0.101844	0.586455	0.736661		Uncharacterized protein OS=Deinococcus radiodurans (strain ATCC 13939 / DSM 20539 / JCM 16871 / LMG 4051 / NBRC 15346 / NCIMB 9279 / R1 / VKM B-1422) OX=243230 GN=DR_2247 PE=4 SV=1	6	6	37
Q9RS83	-0.30375	0.285774	0.473244		Sensory transduction histidine kinase OS=Deinococcus radiodurans (strain ATCC 13939 / DSM 20539 / JCM 16871 / LMG 4051 / NBRC 15346 / NCIMB 9279 / R1 / VKM B-1422) OX=243230 GN=DR_2244 PE=4 SV=1	2	2	8
Q9RS84	-0.216135	0.526776	0.692229	Carbamidomethylation	Phosphate-specific transport system accessory protein PhoU homolog OS=Deinococcus radiodurans (strain ATCC 13939 / DSM 20539 / JCM 16871 / LMG 4051 / NBRC 15346 / NCIMB 9279 / R1 / VKM B-1422) OX=243230 GN=phoU PE=3 SV=1	5	5	23
Q9RS85	0.590557	0.0130892	0.081479		Thiol-specific antioxidant protein putative OS=Deinococcus radiodurans (strain ATCC 13939 / DSM 20539 / JCM 16871 / LMG 4051 / NBRC 15346 / NCIMB 9279 / R1 / VKM B-1422) OX=243230 GN=DR_2242 PE=4 SV=1	5	6	46
Q9RS86	0.319238	0.25739	0.439817		Ribosomal protein S2-related protein OS=Deinococcus radiodurans (strain ATCC 13939 / DSM 20539 / JCM 16871 / LMG 4051 / NBRC 15346 / NCIMB 9279 / R1 / VKM B-1422) OX=243230 GN=DR_2241 PE=1 SV=1	2	2	6
Q9RS87	-0.143192	0.595755	0.739524	Oxidation (M)	Uncharacterized protein OS=Deinococcus radiodurans (strain ATCC 13939 / DSM 20539 / JCM 16871 / LMG 4051 / NBRC 15346 / NCIMB 9279 / R1 / VKM B-1422) OX=243230 GN=DR_2240 PE=4 SV=1	7	7	46
Q9RS88	-0.0714865	0.781399	0.867158		Acetylornithine deacetylase putative OS=Deinococcus radiodurans (strain ATCC 13939 / DSM 20539 / JCM 16871 / LMG 4051 / NBRC 15346 / NCIMB 9279 / R1 / VKM B-1422) OX=243230 GN=DR_2239 PE=4 SV=1	2	2	9
Q9RS89	-0.109028	0.462066	0.636718	Carbamidomethylation	Carbonic anhydrase OS=Deinococcus radiodurans (strain ATCC 13939 / DSM 20539 / JCM 16871 / LMG 4051 / NBRC 15346 / NCIMB 9279 / R1 / VKM B-1422) OX=243230 GN=DR_2238 PE=3 SV=1	7	7	33
Q9RS92	0.950204	0.00434402	0.0501902		POLIIIAc domain-containing protein OS=Deinococcus radiodurans (strain ATCC 13939 / DSM 20539 / JCM 16871 / LMG 4051 / NBRC 15346 / NCIMB 9279 / R1 / VKM B-1422) OX=243230 GN=DR_2235 PE=4 SV=1	4	4	16
Q9RS93	0.841831	0.00197916	0.0356461		DAGKc domain-containing protein OS=Deinococcus radiodurans (strain ATCC 13939 / DSM 20539 / JCM 16871 / LMG 4051 / NBRC 15346 / NCIMB 9279 / R1 / VKM B-1422) OX=243230 GN=DR_2234 PE=4 SV=1	6	6	26
Q9RS95	-0.147322	0.522896	0.687732		Uncharacterized protein OS=Deinococcus radiodurans (strain ATCC 13939 / DSM 20539 / JCM 16871 / LMG 4051 / NBRC 15346 / NCIMB 9279 / R1 / VKM B-1422) OX=243230 GN=DR_2232 PE=4 SV=1	2	2	11
Q9RS98	1.19521	0.000341639	0.0124456		Uncharacterized protein OS=Deinococcus radiodurans (strain ATCC 13939 / DSM 20539 / JCM 16871 / LMG 4051 / NBRC 15346 / NCIMB 9279 / R1 / VKM B-1422) OX=243230 GN=DR_2229 PE=4 SV=1	7	7	60
Q9RSA0	-0.316088	0.0684994	0.199006		Probable 2 3-bisphosphoglycerate-independent phosphoglycerate mutase OS=Deinococcus radiodurans (strain ATCC 13939 / DSM 20539 / JCM 16871 / LMG 4051 / NBRC 15346 / NCIMB 9279 / R1 / VKM B-1422) OX=243230 GN=apgM PE=3 SV=1	20	22	54
Q9RSA2	-0.181276	0.235931	0.418572		Tellurium resistance protein TerD OS=Deinococcus radiodurans (strain ATCC 13939 / DSM 20539 / JCM 16871 / LMG 4051 / NBRC 15346 / NCIMB 9279 / R1 / VKM B-1422) OX=243230 GN=DR_2225 PE=4 SV=1	7	9	43
Q9RSA3	1.45933	0.0185973	0.0983559		Tellurium resistance protein TerZ OS=Deinococcus radiodurans (strain ATCC 13939 / DSM 20539 / JCM 16871 / LMG 4051 / NBRC 15346 / NCIMB 9279 / R1 / VKM B-1422) OX=243230 GN=DR_2224 PE=4 SV=1	2	2	12
Q9RSA5	0.22786	0.146749	0.315332	Carbamidomethylation	Tellurium resistance protein TerD OS=Deinococcus radiodurans (strain ATCC 13939 / DSM 20539 / JCM 16871 / LMG 4051 / NBRC 15346 / NCIMB 9279 / R1 / VKM B-1422) OX=243230 GN=DR_2221 PE=4 SV=1	17	19	75
Q9RSA6	-0.0916395	0.562549	0.721562		Tellurium resistance protein TerB (TerB) putative OS=Deinococcus radiodurans (strain ATCC 13939 / DSM 20539 / JCM 16871 / LMG 4051 / NBRC 15346 / NCIMB 9279 / R1 / VKM B-1422) OX=243230 GN=DR_2220 PE=4 SV=1	7	7	35
Q9RSA9	-0.360118	0.123427	0.282732		Uncharacterized protein OS=Deinococcus radiodurans (strain ATCC 13939 / DSM 20539 / JCM 16871 / LMG 4051 / NBRC 15346 / NCIMB 9279 / R1 / VKM B-1422) OX=243230 GN=DR_2216 PE=4 SV=1	3	3	11
Q9RSB2	-0.863839	0.00164583	0.0312917		ATP-grasp domain-containing protein OS=Deinococcus radiodurans (strain ATCC 13939 / DSM 20539 / JCM 16871 / LMG 4051 / NBRC 15346 / NCIMB 9279 / R1 / VKM B-1422) OX=243230 GN=DR_2213 PE=4 SV=1	5	5	15
Q9RSB4	0.65937	0.044447	0.157081		tRNA (guanosine(18)-2'-O)-methyltransferase OS=Deinococcus radiodurans (strain ATCC 13939 / DSM 20539 / JCM 16871 / LMG 4051 / NBRC 15346 / NCIMB 9279 / R1 / VKM B-1422) OX=243230 GN=trmH PE=3 SV=1	2	2	14
Q9RSB8	-1.07582	0.00123054	0.0263295		Uncharacterized protein OS=Deinococcus radiodurans (strain ATCC 13939 / DSM 20539 / JCM 16871 / LMG 4051 / NBRC 15346 / NCIMB 9279 / R1 / VKM B-1422) OX=243230 GN=DR_2207 PE=4 SV=1	3	3	18
Q9RSB9	0.0508483	0.843507	0.914103	Carbamidomethylation	Citrate lyase beta subunit OS=Deinococcus radiodurans (strain ATCC 13939 / DSM 20539 / JCM 16871 / LMG 4051 / NBRC 15346 / NCIMB 9279 / R1 / VKM B-1422) OX=243230 GN=DR_2206 PE=4 SV=1	4	4	28
Q9RSC3	-0.630708	0.00377354	0.0484432	Carbamidomethylation	UDP-glucose 4-epimerase OS=Deinococcus radiodurans (strain ATCC 13939 / DSM 20539 / JCM 16871 / LMG 4051 / NBRC 15346 / NCIMB 9279 / R1 / VKM B-1422) OX=243230 GN=DR_2202 PE=3 SV=1	5	6	20
Q9RSC5	-0.458503	0.0193303	0.100325	Carbamidomethylation	Orotidine 5'-phosphate decarboxylase OS=Deinococcus radiodurans (strain ATCC 13939 / DSM 20539 / JCM 16871 / LMG 4051 / NBRC 15346 / NCIMB 9279 / R1 / VKM B-1422) OX=243230 GN=pyrF PE=3 SV=2	11	12	55
Q9RSC6	-0.434746	0.262997	0.445671		ATP-dependent DNA helicase RecG-related protein OS=Deinococcus radiodurans (strain ATCC 13939 / DSM 20539 / JCM 16871 / LMG 4051 / NBRC 15346 / NCIMB 9279 / R1 / VKM B-1422) OX=243230 GN=DR_2199 PE=4 SV=1	1	2	3
Q9RSC7	-0.0625681	0.771493	0.86073	Carbamidomethylation	ABC transporter ATP-binding protein OS=Deinococcus radiodurans (strain ATCC 13939 / DSM 20539 / JCM 16871 / LMG 4051 / NBRC 15346 / NCIMB 9279 / R1 / VKM B-1422) OX=243230 GN=DR_2198 PE=4 SV=1	6	6	34
Q9RSC8	0.0979452	0.707284	0.814092		ABC transporter permease protein CysTW family OS=Deinococcus radiodurans (strain ATCC 13939 / DSM 20539 / JCM 16871 / LMG 4051 / NBRC 15346 / NCIMB 9279 / R1 / VKM B-1422) OX=243230 GN=DR_2197 PE=3 SV=1	5	5	20
Q9RSD0	0.255347	0.0576249	0.180694		Alpha-glucan phosphorylase putative OS=Deinococcus radiodurans (strain ATCC 13939 / DSM 20539 / JCM 16871 / LMG 4051 / NBRC 15346 / NCIMB 9279 / R1 / VKM B-1422) OX=243230 GN=DR_2195 PE=3 SV=1	36	37	40
Q9RSD4	-0.38895	0.0303153	0.128626		NADH-dependent flavin oxidoreductase putative OS=Deinococcus radiodurans (strain ATCC 13939 / DSM 20539 / JCM 16871 / LMG 4051 / NBRC 15346 / NCIMB 9279 / R1 / VKM B-1422) OX=243230 GN=DR_2190 PE=4 SV=1	11	11	21
Q9RSD6	-0.0578852	0.696341	0.810789	Oxidation (M)	Aminopeptidase OS=Deinococcus radiodurans (strain ATCC 13939 / DSM 20539 / JCM 16871 / LMG 4051 / NBRC 15346 / NCIMB 9279 / R1 / VKM B-1422) OX=243230 GN=DR_2188 PE=3 SV=1	28	28	59
Q9RSD8	-1.33765	0.00792709	0.0637169		O-acetylhomoserine (Thiol)-lyase/O-acetylserine (Thiol)-lyase OS=Deinococcus radiodurans (strain ATCC 13939 / DSM 20539 / JCM 16871 / LMG 4051 / NBRC 15346 / NCIMB 9279 / R1 / VKM B-1422) OX=243230 GN=DR_2186 PE=3 SV=1	2	2	5
Q9RSD9	-0.689591	0.0941757	0.242075		Uncharacterized protein OS=Deinococcus radiodurans (strain ATCC 13939 / DSM 20539 / JCM 16871 / LMG 4051 / NBRC 15346 / NCIMB 9279 / R1 / VKM B-1422) OX=243230 GN=DR_2185 PE=4 SV=1	2	3	16
Q9RSE2	-0.547881	0.0753489	0.211937		Uncharacterized protein OS=Deinococcus radiodurans (strain ATCC 13939 / DSM 20539 / JCM 16871 / LMG 4051 / NBRC 15346 / NCIMB 9279 / R1 / VKM B-1422) OX=243230 GN=DR_2182 PE=4 SV=1	11	11	69
Q9RSE3	0.688644	0.00801706	0.0637169		Uncharacterized protein OS=Deinococcus radiodurans (strain ATCC 13939 / DSM 20539 / JCM 16871 / LMG 4051 / NBRC 15346 / NCIMB 9279 / R1 / VKM B-1422) OX=243230 GN=DR_2181 PE=3 SV=1	5	5	44
Q9RSE4	-0.337274	0.103411	0.257158	Oxidation (M)	Robl_LC7 domain-containing protein OS=Deinococcus radiodurans (strain ATCC 13939 / DSM 20539 / JCM 16871 / LMG 4051 / NBRC 15346 / NCIMB 9279 / R1 / VKM B-1422) OX=243230 GN=DR_2180 PE=4 SV=1	7	9	46
Q9RSE5	0.992912	0.00266662	0.0414181	Carbamidomethylation	Uncharacterized protein OS=Deinococcus radiodurans (strain ATCC 13939 / DSM 20539 / JCM 16871 / LMG 4051 / NBRC 15346 / NCIMB 9279 / R1 / VKM B-1422) OX=243230 GN=DR_2179 PE=4 SV=1	15	16	83
Q9RSE6	0.0122938	0.936277	0.961599		Adenylosuccinate lyase OS=Deinococcus radiodurans (strain ATCC 13939 / DSM 20539 / JCM 16871 / LMG 4051 / NBRC 15346 / NCIMB 9279 / R1 / VKM B-1422) OX=243230 GN=purB PE=3 SV=1	18	18	42
Q9RSE7	0.0974618	0.571378	0.724705	Carbamidomethylation	Cytidine deaminase OS=Deinococcus radiodurans (strain ATCC 13939 / DSM 20539 / JCM 16871 / LMG 4051 / NBRC 15346 / NCIMB 9279 / R1 / VKM B-1422) OX=243230 GN=DR_2177 PE=3 SV=1	6	6	52
Q9RSE8	0.0597118	0.748104	0.844851		Uncharacterized protein OS=Deinococcus radiodurans (strain ATCC 13939 / DSM 20539 / JCM 16871 / LMG 4051 / NBRC 15346 / NCIMB 9279 / R1 / VKM B-1422) OX=243230 GN=DR_2176 PE=3 SV=1	4	4	13
Q9RSF0	0.549201	0.00883709	0.0663666	Carbamidomethylation	Leucine--tRNA ligase OS=Deinococcus radiodurans (strain ATCC 13939 / DSM 20539 / JCM 16871 / LMG 4051 / NBRC 15346 / NCIMB 9279 / R1 / VKM B-1422) OX=243230 GN=leuS PE=3 SV=2	39	39	37
Q9RSF6	0.578566	0.0059423	0.0572628		Sun protein putative OS=Deinococcus radiodurans (strain ATCC 13939 / DSM 20539 / JCM 16871 / LMG 4051 / NBRC 15346 / NCIMB 9279 / R1 / VKM B-1422) OX=243230 GN=DR_2168 PE=3 SV=1	7	7	16
Q9RSF8	-0.220728	0.26266	0.445671	Carbamidomethylation	Purine nucleoside phosphorylase OS=Deinococcus radiodurans (strain ATCC 13939 / DSM 20539 / JCM 16871 / LMG 4051 / NBRC 15346 / NCIMB 9279 / R1 / VKM B-1422) OX=243230 GN=DR_2166 PE=3 SV=1	6	6	26
Q9RSG0	-0.0269717	0.868335	0.926964	Carbamidomethylation	4-hydroxy-3-methylbut-2-enyl diphosphate reductase OS=Deinococcus radiodurans (strain ATCC 13939 / DSM 20539 / JCM 16871 / LMG 4051 / NBRC 15346 / NCIMB 9279 / R1 / VKM B-1422) OX=243230 GN=ispH PE=3 SV=1	5	5	23
Q9RSG8	-0.823183	0.0487515	0.16488		Uncharacterized protein OS=Deinococcus radiodurans (strain ATCC 13939 / DSM 20539 / JCM 16871 / LMG 4051 / NBRC 15346 / NCIMB 9279 / R1 / VKM B-1422) OX=243230 GN=DR_2156 PE=4 SV=1	1	2	12
Q9RSH0	-1.0785	0.000781648	0.0205971	Carbamidomethylation	Amino acid ABC transporter periplasmic amino acid-binding protein OS=Deinococcus radiodurans (strain ATCC 13939 / DSM 20539 / JCM 16871 / LMG 4051 / NBRC 15346 / NCIMB 9279 / R1 / VKM B-1422) OX=243230 GN=DR_2154 PE=3 SV=1	5	5	21
Q9RSH1	1.27884	4.5e-05	0.00397979		Sugar ABC transportor ATP-binding protein OS=Deinococcus radiodurans (strain ATCC 13939 / DSM 20539 / JCM 16871 / LMG 4051 / NBRC 15346 / NCIMB 9279 / R1 / VKM B-1422) OX=243230 GN=DR_2153 PE=4 SV=1	8	8	16
Q9RSH2	0.917753	0.00294599	0.0435787		50S ribosomal protein L34 OS=Deinococcus radiodurans (strain ATCC 13939 / DSM 20539 / JCM 16871 / LMG 4051 / NBRC 15346 / NCIMB 9279 / R1 / VKM B-1422) OX=243230 GN=rpmH PE=1 SV=1	3	3	21
Q9RSH5	0.742032	0.00423198	0.0501902		Membrane protein insertase YidC OS=Deinococcus radiodurans (strain ATCC 13939 / DSM 20539 / JCM 16871 / LMG 4051 / NBRC 15346 / NCIMB 9279 / R1 / VKM B-1422) OX=243230 GN=yidC PE=3 SV=1	5	5	21
Q9RSH6	0.131587	0.416509	0.597514		Transcriptional regulator TetR family OS=Deinococcus radiodurans (strain ATCC 13939 / DSM 20539 / JCM 16871 / LMG 4051 / NBRC 15346 / NCIMB 9279 / R1 / VKM B-1422) OX=243230 GN=DR_2148 PE=4 SV=1	10	10	51
Q9RSH8	-0.602273	0.114289	0.268622		Uncharacterized protein OS=Deinococcus radiodurans (strain ATCC 13939 / DSM 20539 / JCM 16871 / LMG 4051 / NBRC 15346 / NCIMB 9279 / R1 / VKM B-1422) OX=243230 GN=DR_2146 PE=4 SV=1	2	3	13
Q9RSI1	-0.276595	0.25605	0.438526		PHB domain-containing protein OS=Deinococcus radiodurans (strain ATCC 13939 / DSM 20539 / JCM 16871 / LMG 4051 / NBRC 15346 / NCIMB 9279 / R1 / VKM B-1422) OX=243230 GN=DR_2143 PE=3 SV=1	5	5	22
Q9RSI4	-0.434469	0.0299174	0.128388		Histidinol dehydrogenase OS=Deinococcus radiodurans (strain ATCC 13939 / DSM 20539 / JCM 16871 / LMG 4051 / NBRC 15346 / NCIMB 9279 / R1 / VKM B-1422) OX=243230 GN=hisD PE=3 SV=1	7	7	23
Q9RSI9	0.63782	0.0021609	0.0375482	Carbamidomethylation	Phosphopentomutase OS=Deinococcus radiodurans (strain ATCC 13939 / DSM 20539 / JCM 16871 / LMG 4051 / NBRC 15346 / NCIMB 9279 / R1 / VKM B-1422) OX=243230 GN=deoB PE=3 SV=2	15	15	49
Q9RSJ0	-0.217975	0.288868	0.475745		ABC transporter ATP-binding protein OS=Deinococcus radiodurans (strain ATCC 13939 / DSM 20539 / JCM 16871 / LMG 4051 / NBRC 15346 / NCIMB 9279 / R1 / VKM B-1422) OX=243230 GN=DR_2134 PE=4 SV=1	6	6	28
Q9RSJ1	0.639642	0.0604491	0.186017	Carbamidomethylation	Uncharacterized protein OS=Deinococcus radiodurans (strain ATCC 13939 / DSM 20539 / JCM 16871 / LMG 4051 / NBRC 15346 / NCIMB 9279 / R1 / VKM B-1422) OX=243230 GN=DR_2133 PE=4 SV=1	3	3	6
Q9RSJ2	-0.209886	0.391711	0.577946		Usp domain-containing protein OS=Deinococcus radiodurans (strain ATCC 13939 / DSM 20539 / JCM 16871 / LMG 4051 / NBRC 15346 / NCIMB 9279 / R1 / VKM B-1422) OX=243230 GN=DR_2132 PE=3 SV=1	3	3	13
Q9RSJ4	0.472138	0.0291048	0.125705	Carbamidomethylation	Protease putative OS=Deinococcus radiodurans (strain ATCC 13939 / DSM 20539 / JCM 16871 / LMG 4051 / NBRC 15346 / NCIMB 9279 / R1 / VKM B-1422) OX=243230 GN=DR_2130 PE=4 SV=1	6	6	7
Q9RSJ5	0.323722	0.349957	0.534183	Oxidation (M)	50S ribosomal protein L17 OS=Deinococcus radiodurans (strain ATCC 13939 / DSM 20539 / JCM 16871 / LMG 4051 / NBRC 15346 / NCIMB 9279 / R1 / VKM B-1422) OX=243230 GN=rplQ PE=1 SV=1	17	18	53
Q9RSJ6	-0.256435	0.0485816	0.16488	Carbamidomethylation; Oxidation (M)	DNA-directed RNA polymerase subunit alpha OS=Deinococcus radiodurans (strain ATCC 13939 / DSM 20539 / JCM 16871 / LMG 4051 / NBRC 15346 / NCIMB 9279 / R1 / VKM B-1422) OX=243230 GN=rpoA PE=3 SV=1	47	48	74
Q9RSJ7	1.26374	0.000232105	0.010765	Oxidation (M)	30S ribosomal protein S4 OS=Deinococcus radiodurans (strain ATCC 13939 / DSM 20539 / JCM 16871 / LMG 4051 / NBRC 15346 / NCIMB 9279 / R1 / VKM B-1422) OX=243230 GN=rpsD PE=3 SV=1	26	26	70
Q9RSJ8	-0.130618	0.575759	0.727326		30S ribosomal protein S11 OS=Deinococcus radiodurans (strain ATCC 13939 / DSM 20539 / JCM 16871 / LMG 4051 / NBRC 15346 / NCIMB 9279 / R1 / VKM B-1422) OX=243230 GN=rpsK PE=3 SV=1	21	22	57
Q9RSJ9	-0.303035	0.0411739	0.150124	Oxidation (M)	30S ribosomal protein S13 OS=Deinococcus radiodurans (strain ATCC 13939 / DSM 20539 / JCM 16871 / LMG 4051 / NBRC 15346 / NCIMB 9279 / R1 / VKM B-1422) OX=243230 GN=rpsM PE=3 SV=1	18	19	56
Q9RSK0	-3.33847	0.00366037	0.0481902	Carbamidomethylation	50S ribosomal protein L36 OS=Deinococcus radiodurans (strain ATCC 13939 / DSM 20539 / JCM 16871 / LMG 4051 / NBRC 15346 / NCIMB 9279 / R1 / VKM B-1422) OX=243230 GN=rpmJ PE=1 SV=1	2	2	27
Q9RSK1	-0.392386	0.0403163	0.149519		Translation initiation factor IF-1 OS=Deinococcus radiodurans (strain ATCC 13939 / DSM 20539 / JCM 16871 / LMG 4051 / NBRC 15346 / NCIMB 9279 / R1 / VKM B-1422) OX=243230 GN=infA PE=3 SV=2	9	9	62
Q9RSK2	-0.465147	0.0239503	0.110302		Branched-chain amino acid ABC transporter periplasmic amino acid-binding protein OS=Deinococcus radiodurans (strain ATCC 13939 / DSM 20539 / JCM 16871 / LMG 4051 / NBRC 15346 / NCIMB 9279 / R1 / VKM B-1422) OX=243230 GN=DR_2122 PE...	16	16	45
Q9RSK7	-0.579373	0.0245302	0.111649		Adenylate kinase OS=Deinococcus radiodurans (strain ATCC 13939 / DSM 20539 / JCM 16871 / LMG 4051 / NBRC 15346 / NCIMB 9279 / R1 / VKM B-1422) OX=243230 GN=adk PE=3 SV=1	7	7	32
Q9RSK8	0.12444	0.436615	0.616929		Protein translocase subunit SecY OS=Deinococcus radiodurans (strain ATCC 13939 / DSM 20539 / JCM 16871 / LMG 4051 / NBRC 15346 / NCIMB 9279 / R1 / VKM B-1422) OX=243230 GN=secY PE=3 SV=1	8	9	21
Q9RSK9	-0.802554	0.00154425	0.0299709		50S ribosomal protein L15 OS=Deinococcus radiodurans (strain ATCC 13939 / DSM 20539 / JCM 16871 / LMG 4051 / NBRC 15346 / NCIMB 9279 / R1 / VKM B-1422) OX=243230 GN=rplO PE=1 SV=1	32	32	64
Q9RSL0	0.708266	0.00416269	0.0501902		50S ribosomal protein L30 OS=Deinococcus radiodurans (strain ATCC 13939 / DSM 20539 / JCM 16871 / LMG 4051 / NBRC 15346 / NCIMB 9279 / R1 / VKM B-1422) OX=243230 GN=rpmD PE=1 SV=1	5	5	51
Q9RSL1	-0.424846	0.0207075	0.103937	Oxidation (M)	30S ribosomal protein S5 OS=Deinococcus radiodurans (strain ATCC 13939 / DSM 20539 / JCM 16871 / LMG 4051 / NBRC 15346 / NCIMB 9279 / R1 / VKM B-1422) OX=243230 GN=rpsE PE=3 SV=1	31	31	71
Q9RSL2	-0.434671	0.0231551	0.109461		50S ribosomal protein L18 OS=Deinococcus radiodurans (strain ATCC 13939 / DSM 20539 / JCM 16871 / LMG 4051 / NBRC 15346 / NCIMB 9279 / R1 / VKM B-1422) OX=243230 GN=rplR PE=1 SV=3	16	16	67
Q9RSL3	-0.280062	0.0609143	0.186017		50S ribosomal protein L6 OS=Deinococcus radiodurans (strain ATCC 13939 / DSM 20539 / JCM 16871 / LMG 4051 / NBRC 15346 / NCIMB 9279 / R1 / VKM B-1422) OX=243230 GN=rplF PE=1 SV=2	33	33	81
Q9RSL4	0.0320633	0.826149	0.899185	Carbamidomethylation	30S ribosomal protein S8 OS=Deinococcus radiodurans (strain ATCC 13939 / DSM 20539 / JCM 16871 / LMG 4051 / NBRC 15346 / NCIMB 9279 / R1 / VKM B-1422) OX=243230 GN=rpsH PE=3 SV=1	21	21	59
Q9RSL5	-0.50295	0.0123313	0.0811813	Carbamidomethylation	30S ribosomal protein S14 OS=Deinococcus radiodurans (strain ATCC 13939 / DSM 20539 / JCM 16871 / LMG 4051 / NBRC 15346 / NCIMB 9279 / R1 / VKM B-1422) OX=243230 GN=rpsN PE=3 SV=2	14	14	45
Q9RSL6	-0.0402025	0.890869	0.938349	Carbamidomethylation	Molybdate metabolism regulator-related protein OS=Deinococcus radiodurans (strain ATCC 13939 / DSM 20539 / JCM 16871 / LMG 4051 / NBRC 15346 / NCIMB 9279 / R1 / VKM B-1422) OX=243230 GN=DR_2108 PE=4 SV=1	7	7	14
Q9RSL7	0.243657	0.0987271	0.248806		ABC transporter ATP-binding protein Ycf16 family OS=Deinococcus radiodurans (strain ATCC 13939 / DSM 20539 / JCM 16871 / LMG 4051 / NBRC 15346 / NCIMB 9279 / R1 / VKM B-1422) OX=243230 GN=DR_2107 PE=3 SV=1	22	22	50
Q9RSL8	-0.27968	0.0598679	0.185024	Carbamidomethylation	Uncharacterized protein OS=Deinococcus radiodurans (strain ATCC 13939 / DSM 20539 / JCM 16871 / LMG 4051 / NBRC 15346 / NCIMB 9279 / R1 / VKM B-1422) OX=243230 GN=DR_2106 PE=3 SV=1	30	30	49
Q9RSM3	-0.103941	0.506164	0.671607	Carbamidomethylation	Uncharacterized protein OS=Deinococcus radiodurans (strain ATCC 13939 / DSM 20539 / JCM 16871 / LMG 4051 / NBRC 15346 / NCIMB 9279 / R1 / VKM B-1422) OX=243230 GN=DR_2101 PE=3 SV=1	28	28	47
Q9RSM4	0.881077	0.0203821	0.103077		ABM domain-containing protein OS=Deinococcus radiodurans (strain ATCC 13939 / DSM 20539 / JCM 16871 / LMG 4051 / NBRC 15346 / NCIMB 9279 / R1 / VKM B-1422) OX=243230 GN=DR_2100 PE=1 SV=1	2	2	16
Q9RSM8	-0.551688	0.0169518	0.0929255		Endopeptidase IV-related protein OS=Deinococcus radiodurans (strain ATCC 13939 / DSM 20539 / JCM 16871 / LMG 4051 / NBRC 15346 / NCIMB 9279 / R1 / VKM B-1422) OX=243230 GN=DR_2096 PE=4 SV=1	8	8	15
Q9RSM9	-0.101944	0.565924	0.721577		C-type cytochrome putative OS=Deinococcus radiodurans (strain ATCC 13939 / DSM 20539 / JCM 16871 / LMG 4051 / NBRC 15346 / NCIMB 9279 / R1 / VKM B-1422) OX=243230 GN=DR_2095 PE=4 SV=1	6	6	23
Q9RSN0	-0.630607	0.0221038	0.10641	Carbamidomethylation	Rrf2 protein OS=Deinococcus radiodurans (strain ATCC 13939 / DSM 20539 / JCM 16871 / LMG 4051 / NBRC 15346 / NCIMB 9279 / R1 / VKM B-1422) OX=243230 GN=DR_2094 PE=4 SV=1	2	2	12
Q9RSN4	-0.14995	0.25215	0.434822		Uncharacterized protein OS=Deinococcus radiodurans (strain ATCC 13939 / DSM 20539 / JCM 16871 / LMG 4051 / NBRC 15346 / NCIMB 9279 / R1 / VKM B-1422) OX=243230 GN=DR_2090 PE=4 SV=1	15	15	43
Q9RSN5	-0.81663	0.0249796	0.112333		Ferripyochelin-binding protein OS=Deinococcus radiodurans (strain ATCC 13939 / DSM 20539 / JCM 16871 / LMG 4051 / NBRC 15346 / NCIMB 9279 / R1 / VKM B-1422) OX=243230 GN=DR_2089 PE=4 SV=1	3	3	12
Q9RSN7	-0.261143	0.124275	0.283679	Carbamidomethylation	Translation initiation factor IF-3 OS=Deinococcus radiodurans (strain ATCC 13939 / DSM 20539 / JCM 16871 / LMG 4051 / NBRC 15346 / NCIMB 9279 / R1 / VKM B-1422) OX=243230 GN=infC PE=3 SV=1	15	15	37
Q9RSP0	0.106859	0.73544	0.834944		Glycerophosphoryl diester phosphodiesterase OS=Deinococcus radiodurans (strain ATCC 13939 / DSM 20539 / JCM 16871 / LMG 4051 / NBRC 15346 / NCIMB 9279 / R1 / VKM B-1422) OX=243230 GN=DR_2084 PE=4 SV=1	2	2	11
Q9RSP3	-0.379856	0.0336672	0.136751		Threonine--tRNA ligase OS=Deinococcus radiodurans (strain ATCC 13939 / DSM 20539 / JCM 16871 / LMG 4051 / NBRC 15346 / NCIMB 9279 / R1 / VKM B-1422) OX=243230 GN=thrS PE=3 SV=1	23	24	34
Q9RSP7	0.225911	0.409354	0.591923		Uncharacterized protein OS=Deinococcus radiodurans (strain ATCC 13939 / DSM 20539 / JCM 16871 / LMG 4051 / NBRC 15346 / NCIMB 9279 / R1 / VKM B-1422) OX=243230 GN=DR_2077 PE=4 SV=1	3	3	22
Q9RSP8	-0.297847	0.253934	0.43731	Carbamidomethylation	Lactamase_B domain-containing protein OS=Deinococcus radiodurans (strain ATCC 13939 / DSM 20539 / JCM 16871 / LMG 4051 / NBRC 15346 / NCIMB 9279 / R1 / VKM B-1422) OX=243230 GN=DR_2076 PE=4 SV=1	6	6	18
Q9RSP9	0.0780087	0.705606	0.813932	Carbamidomethylation	Ferredoxin OS=Deinococcus radiodurans (strain ATCC 13939 / DSM 20539 / JCM 16871 / LMG 4051 / NBRC 15346 / NCIMB 9279 / R1 / VKM B-1422) OX=243230 GN=DR_2075 PE=4 SV=1	6	6	61
Q9RSQ3	-0.447621	0.0240137	0.110302	Carbamidomethylation	Phosphoglucosamine mutase OS=Deinococcus radiodurans (strain ATCC 13939 / DSM 20539 / JCM 16871 / LMG 4051 / NBRC 15346 / NCIMB 9279 / R1 / VKM B-1422) OX=243230 GN=glmM PE=3 SV=1	13	13	31
Q9RSQ4	0.0333366	0.812707	0.888417	Carbamidomethylation	Membrane lipoprotein OS=Deinococcus radiodurans (strain ATCC 13939 / DSM 20539 / JCM 16871 / LMG 4051 / NBRC 15346 / NCIMB 9279 / R1 / VKM B-1422) OX=243230 GN=DR_2070 PE=3 SV=1	43	44	51
Q9RSQ5	0.91493	0.00240964	0.0397724	Carbamidomethylation	DNA ligase OS=Deinococcus radiodurans (strain ATCC 13939 / DSM 20539 / JCM 16871 / LMG 4051 / NBRC 15346 / NCIMB 9279 / R1 / VKM B-1422) OX=243230 GN=ligA PE=3 SV=1	13	14	26
Q9RSQ7	-0.325216	0.0729588	0.207698		Transcription antitermination protein NusB OS=Deinococcus radiodurans (strain ATCC 13939 / DSM 20539 / JCM 16871 / LMG 4051 / NBRC 15346 / NCIMB 9279 / R1 / VKM B-1422) OX=243230 GN=nusB PE=3 SV=1	6	6	25
Q9RSR1	0.109241	0.827115	0.899585		Polyribonucleotide nucleotidyltransferase OS=Deinococcus radiodurans (strain ATCC 13939 / DSM 20539 / JCM 16871 / LMG 4051 / NBRC 15346 / NCIMB 9279 / R1 / VKM B-1422) OX=243230 GN=pnp PE=1 SV=2	34	34	39
Q9RSR2	0.127017	0.675457	0.800108		WD-repeat family protein OS=Deinococcus radiodurans (strain ATCC 13939 / DSM 20539 / JCM 16871 / LMG 4051 / NBRC 15346 / NCIMB 9279 / R1 / VKM B-1422) OX=243230 GN=DR_2062 PE=4 SV=1	2	2	4
Q9RSR5	0.552411	0.00261712	0.0414181	Carbamidomethylation	Glycine--tRNA ligase OS=Deinococcus radiodurans (strain ATCC 13939 / DSM 20539 / JCM 16871 / LMG 4051 / NBRC 15346 / NCIMB 9279 / R1 / VKM B-1422) OX=243230 GN=glyQS PE=3 SV=2	33	34	54
Q9RSR7	-1.46976	1.22e-05	0.00182604		Uncharacterized protein OS=Deinococcus radiodurans (strain ATCC 13939 / DSM 20539 / JCM 16871 / LMG 4051 / NBRC 15346 / NCIMB 9279 / R1 / VKM B-1422) OX=243230 GN=DR_2057 PE=4 SV=1	8	8	39
Q9RSR9	0.0237296	0.901475	0.941471		Oligoendopeptidase F putative OS=Deinococcus radiodurans (strain ATCC 13939 / DSM 20539 / JCM 16871 / LMG 4051 / NBRC 15346 / NCIMB 9279 / R1 / VKM B-1422) OX=243230 GN=DR_2055 PE=3 SV=1	15	16	29
Q9RSS1	0.0568112	0.776256	0.864297		Uncharacterized protein DR_2053 OS=Deinococcus radiodurans (strain ATCC 13939 / DSM 20539 / JCM 16871 / LMG 4051 / NBRC 15346 / NCIMB 9279 / R1 / VKM B-1422) OX=243230 GN=DR_2053 PE=3 SV=1	3	3	12
Q9RSS2	-0.548729	0.0358686	0.13965		ABC transporter ATP-binding protein MsbA family OS=Deinococcus radiodurans (strain ATCC 13939 / DSM 20539 / JCM 16871 / LMG 4051 / NBRC 15346 / NCIMB 9279 / R1 / VKM B-1422) OX=243230 GN=DR_2052 PE=4 SV=1	3	4	6
Q9RSS3	-0.660065	0.0119981	0.0804514		ABC transporter ATP-binding protein MDR family OS=Deinococcus radiodurans (strain ATCC 13939 / DSM 20539 / JCM 16871 / LMG 4051 / NBRC 15346 / NCIMB 9279 / R1 / VKM B-1422) OX=243230 GN=DR_2051 PE=4 SV=1	3	3	4
Q9RSS4	0.138413	0.726711	0.828792	Oxidation (M)	50S ribosomal protein L33 OS=Deinococcus radiodurans (strain ATCC 13939 / DSM 20539 / JCM 16871 / LMG 4051 / NBRC 15346 / NCIMB 9279 / R1 / VKM B-1422) OX=243230 GN=rpmG PE=1 SV=2	5	5	49
Q9RSS6	-0.198169	0.263319	0.445671		Transcription termination/antitermination protein NusG OS=Deinococcus radiodurans (strain ATCC 13939 / DSM 20539 / JCM 16871 / LMG 4051 / NBRC 15346 / NCIMB 9279 / R1 / VKM B-1422) OX=243230 GN=nusG PE=3 SV=1	13	13	67
Q9RSS7	0.0129164	0.92775	0.955603	Oxidation (M)	50S ribosomal protein L11 OS=Deinococcus radiodurans (strain ATCC 13939 / DSM 20539 / JCM 16871 / LMG 4051 / NBRC 15346 / NCIMB 9279 / R1 / VKM B-1422) OX=243230 GN=rplK PE=1 SV=1	16	16	55
Q9RSS8	0.261486	0.0822578	0.222615	Oxidation (M)	50S ribosomal protein L1 OS=Deinococcus radiodurans (strain ATCC 13939 / DSM 20539 / JCM 16871 / LMG 4051 / NBRC 15346 / NCIMB 9279 / R1 / VKM B-1422) OX=243230 GN=rplA PE=1 SV=1	46	46	71
Q9RSS9	-0.222387	0.168879	0.344316		50S ribosomal protein L10 OS=Deinococcus radiodurans (strain ATCC 13939 / DSM 20539 / JCM 16871 / LMG 4051 / NBRC 15346 / NCIMB 9279 / R1 / VKM B-1422) OX=243230 GN=rplJ PE=1 SV=1	41	41	86
Q9RST0	-0.164665	0.263783	0.445671	Oxidation (M)	50S ribosomal protein L7/L12 OS=Deinococcus radiodurans (strain ATCC 13939 / DSM 20539 / JCM 16871 / LMG 4051 / NBRC 15346 / NCIMB 9279 / R1 / VKM B-1422) OX=243230 GN=rplL PE=1 SV=1	20	20	82
Q9RST1	-0.459912	0.0275297	0.120566		Uncharacterized protein OS=Deinococcus radiodurans (strain ATCC 13939 / DSM 20539 / JCM 16871 / LMG 4051 / NBRC 15346 / NCIMB 9279 / R1 / VKM B-1422) OX=243230 GN=DR_2042 PE=4 SV=1	12	12	18
Q9RST2	0.291631	0.100773	0.252268	Carbamidomethylation	Alpha-E domain-containing protein OS=Deinococcus radiodurans (strain ATCC 13939 / DSM 20539 / JCM 16871 / LMG 4051 / NBRC 15346 / NCIMB 9279 / R1 / VKM B-1422) OX=243230 GN=DR_2041 PE=4 SV=1	10	11	40
Q9RST3	-0.566932	0.057025	0.180694		Chromosome partitioning ATPase putative ParA family OS=Deinococcus radiodurans (strain ATCC 13939 / DSM 20539 / JCM 16871 / LMG 4051 / NBRC 15346 / NCIMB 9279 / R1 / VKM B-1422) OX=243230 GN=DR_2040 PE=4 SV=1	2	2	5
Q9RST9	-0.435787	0.165987	0.340329	Carbamidomethylation	Aminoglycoside N(3)-acetyltransferase OS=Deinococcus radiodurans (strain ATCC 13939 / DSM 20539 / JCM 16871 / LMG 4051 / NBRC 15346 / NCIMB 9279 / R1 / VKM B-1422) OX=243230 GN=DR_2034 PE=3 SV=1	3	3	20
Q9RSU0	-0.135339	0.706094	0.813932	Carbamidomethylation	Glutamine synthase OS=Deinococcus radiodurans (strain ATCC 13939 / DSM 20539 / JCM 16871 / LMG 4051 / NBRC 15346 / NCIMB 9279 / R1 / VKM B-1422) OX=243230 GN=DR_2033 PE=3 SV=1	21	21	27
Q9RSU1	0.192548	0.441438	0.621281		Methylmalonyl-CoA mutase alpha subunit chain B OS=Deinococcus radiodurans (strain ATCC 13939 / DSM 20539 / JCM 16871 / LMG 4051 / NBRC 15346 / NCIMB 9279 / R1 / VKM B-1422) OX=243230 GN=DR_2032 PE=4 SV=1	2	2	20
Q9RSU3	-0.365129	0.208495	0.390474		Uncharacterized protein OS=Deinococcus radiodurans (strain ATCC 13939 / DSM 20539 / JCM 16871 / LMG 4051 / NBRC 15346 / NCIMB 9279 / R1 / VKM B-1422) OX=243230 GN=DR_2030 PE=4 SV=1	2	2	18
Q9RSU7	-0.486482	0.0247613	0.111686		ArgE/DapE/Acy1 family protein OS=Deinococcus radiodurans (strain ATCC 13939 / DSM 20539 / JCM 16871 / LMG 4051 / NBRC 15346 / NCIMB 9279 / R1 / VKM B-1422) OX=243230 GN=DR_2025 PE=4 SV=1	22	23	49
Q9RSU8	0.899674	0.00844248	0.065364		Uncharacterized protein OS=Deinococcus radiodurans (strain ATCC 13939 / DSM 20539 / JCM 16871 / LMG 4051 / NBRC 15346 / NCIMB 9279 / R1 / VKM B-1422) OX=243230 GN=DR_2024 PE=4 SV=1	3	3	19
Q9RSV0	-0.587399	0.10868	0.263286		VOC domain-containing protein OS=Deinococcus radiodurans (strain ATCC 13939 / DSM 20539 / JCM 16871 / LMG 4051 / NBRC 15346 / NCIMB 9279 / R1 / VKM B-1422) OX=243230 GN=DR_2022 PE=3 SV=1	2	2	13
Q9RSV3	-0.13691	0.622014	0.764538		Thioredoxin-like_fold domain-containing protein OS=Deinococcus radiodurans (strain ATCC 13939 / DSM 20539 / JCM 16871 / LMG 4051 / NBRC 15346 / NCIMB 9279 / R1 / VKM B-1422) OX=243230 GN=DR_2019 PE=4 SV=1	6	6	14
Q9RSV5	-0.00566146	0.982617	0.990821		ArgE/DapE/Acy1 family protein OS=Deinococcus radiodurans (strain ATCC 13939 / DSM 20539 / JCM 16871 / LMG 4051 / NBRC 15346 / NCIMB 9279 / R1 / VKM B-1422) OX=243230 GN=DR_2017 PE=4 SV=1	4	4	10
Q9RSV7	0.445651	0.0301701	0.128626		Oxidoreductase FAD-binding OS=Deinococcus radiodurans (strain ATCC 13939 / DSM 20539 / JCM 16871 / LMG 4051 / NBRC 15346 / NCIMB 9279 / R1 / VKM B-1422) OX=243230 GN=DR_2015 PE=4 SV=1	4	5	14
Q9RSV8	0.691931	0.0201402	0.102893		Glyoxalase-like_dom domain-containing protein OS=Deinococcus radiodurans (strain ATCC 13939 / DSM 20539 / JCM 16871 / LMG 4051 / NBRC 15346 / NCIMB 9279 / R1 / VKM B-1422) OX=243230 GN=DR_2014 PE=4 SV=1	3	3	19
Q9RSV9	-0.296087	0.412423	0.59424		Acyl_transf_3 domain-containing protein OS=Deinococcus radiodurans (strain ATCC 13939 / DSM 20539 / JCM 16871 / LMG 4051 / NBRC 15346 / NCIMB 9279 / R1 / VKM B-1422) OX=243230 GN=DR_2012 PE=4 SV=1	2	2	4
Q9RSW1	-0.687348	0.0150786	0.0895181		Ribosome maturation factor RimM OS=Deinococcus radiodurans (strain ATCC 13939 / DSM 20539 / JCM 16871 / LMG 4051 / NBRC 15346 / NCIMB 9279 / R1 / VKM B-1422) OX=243230 GN=rimM PE=3 SV=1	2	2	13
Q9RSW3	-0.227919	0.144013	0.312584	Carbamidomethylation	Aspartate-semialdehyde dehydrogenase OS=Deinococcus radiodurans (strain ATCC 13939 / DSM 20539 / JCM 16871 / LMG 4051 / NBRC 15346 / NCIMB 9279 / R1 / VKM B-1422) OX=243230 GN=asd PE=3 SV=1	14	15	43
Q9RSW7	-0.415782	0.228198	0.412227		50S ribosomal protein L20 OS=Deinococcus radiodurans (strain ATCC 13939 / DSM 20539 / JCM 16871 / LMG 4051 / NBRC 15346 / NCIMB 9279 / R1 / VKM B-1422) OX=243230 GN=rplT PE=1 SV=1	30	30	60
Q9RSW8	0.166863	0.518488	0.683287		Uncharacterized protein OS=Deinococcus radiodurans (strain ATCC 13939 / DSM 20539 / JCM 16871 / LMG 4051 / NBRC 15346 / NCIMB 9279 / R1 / VKM B-1422) OX=243230 GN=DR_2003 PE=4 SV=1	3	3	16
Q9RSX1	-0.503049	0.109505	0.264006		MccF protein putative OS=Deinococcus radiodurans (strain ATCC 13939 / DSM 20539 / JCM 16871 / LMG 4051 / NBRC 15346 / NCIMB 9279 / R1 / VKM B-1422) OX=243230 GN=DR_2000 PE=3 SV=1	2	2	8
Q9RSX3	-0.55696	0.00412143	0.0501902		NYN domain-containing protein OS=Deinococcus radiodurans (strain ATCC 13939 / DSM 20539 / JCM 16871 / LMG 4051 / NBRC 15346 / NCIMB 9279 / R1 / VKM B-1422) OX=243230 GN=DR_1997 PE=4 SV=1	13	13	44
Q9RSX6	-0.17027	0.431509	0.612596		TGc domain-containing protein OS=Deinococcus radiodurans (strain ATCC 13939 / DSM 20539 / JCM 16871 / LMG 4051 / NBRC 15346 / NCIMB 9279 / R1 / VKM B-1422) OX=243230 GN=DR_1993 PE=4 SV=1	3	3	11
Q9RSX8	-0.286283	0.401657	0.586857		tRNA pseudouridine synthase D OS=Deinococcus radiodurans (strain ATCC 13939 / DSM 20539 / JCM 16871 / LMG 4051 / NBRC 15346 / NCIMB 9279 / R1 / VKM B-1422) OX=243230 GN=truD PE=3 SV=1	5	6	15
Q9RSY1	-0.601281	0.0875588	0.232767		PhoH-related protein OS=Deinococcus radiodurans (strain ATCC 13939 / DSM 20539 / JCM 16871 / LMG 4051 / NBRC 15346 / NCIMB 9279 / R1 / VKM B-1422) OX=243230 GN=DR_1988 PE=4 SV=1	14	15	40
Q9RSY2	-0.0870938	0.573099	0.725797	Oxidation (M)	Uncharacterized protein DR_1987 OS=Deinococcus radiodurans (strain ATCC 13939 / DSM 20539 / JCM 16871 / LMG 4051 / NBRC 15346 / NCIMB 9279 / R1 / VKM B-1422) OX=243230 GN=DR_1987 PE=1 SV=2	18	18	56
Q9RSY3	0.00656579	0.975923	0.989879		DegV domain-containing protein DR_1986 OS=Deinococcus radiodurans (strain ATCC 13939 / DSM 20539 / JCM 16871 / LMG 4051 / NBRC 15346 / NCIMB 9279 / R1 / VKM B-1422) OX=243230 GN=DR_1986 PE=3 SV=1	5	5	20
Q9RSY4	0.152816	0.478793	0.649636		Beta-lactamase putative OS=Deinococcus radiodurans (strain ATCC 13939 / DSM 20539 / JCM 16871 / LMG 4051 / NBRC 15346 / NCIMB 9279 / R1 / VKM B-1422) OX=243230 GN=DR_1985 PE=4 SV=1	3	3	8
Q9RSY5	-0.167757	0.626049	0.766986		Thymidine kinase OS=Deinococcus radiodurans (strain ATCC 13939 / DSM 20539 / JCM 16871 / LMG 4051 / NBRC 15346 / NCIMB 9279 / R1 / VKM B-1422) OX=243230 GN=tdk PE=3 SV=1	1	2	7
Q9RSY6	-0.469559	0.0162638	0.0918171	Oxidation (M)	Ribosomal protein S1 putative OS=Deinococcus radiodurans (strain ATCC 13939 / DSM 20539 / JCM 16871 / LMG 4051 / NBRC 15346 / NCIMB 9279 / R1 / VKM B-1422) OX=243230 GN=DR_1983 PE=4 SV=1	63	63	54
Q9RSY7	-0.234496	0.138254	0.306279	Carbamidomethylation	Thioredoxin reductase OS=Deinococcus radiodurans (strain ATCC 13939 / DSM 20539 / JCM 16871 / LMG 4051 / NBRC 15346 / NCIMB 9279 / R1 / VKM B-1422) OX=243230 GN=DR_1982 PE=1 SV=1	14	14	34
Q9RSY9	0.427178	0.055296	0.177089		Epimerase domain-containing protein OS=Deinococcus radiodurans (strain ATCC 13939 / DSM 20539 / JCM 16871 / LMG 4051 / NBRC 15346 / NCIMB 9279 / R1 / VKM B-1422) OX=243230 GN=DR_1980 PE=4 SV=1	8	8	20
Q9RSZ3	0.536584	0.197356	0.377383		Endonuclease MutS2 OS=Deinococcus radiodurans (strain ATCC 13939 / DSM 20539 / JCM 16871 / LMG 4051 / NBRC 15346 / NCIMB 9279 / R1 / VKM B-1422) OX=243230 GN=mutS2 PE=1 SV=1	10	10	14
Q9RSZ5	0.435742	0.00656056	0.0608269	Carbamidomethylation	Lon protease OS=Deinococcus radiodurans (strain ATCC 13939 / DSM 20539 / JCM 16871 / LMG 4051 / NBRC 15346 / NCIMB 9279 / R1 / VKM B-1422) OX=243230 GN=lon PE=2 SV=1	29	30	36
Q9RSZ6	-0.528088	0.0036077	0.0481902	Carbamidomethylation	ATP-dependent Clp protease ATP-binding subunit ClpX OS=Deinococcus radiodurans (strain ATCC 13939 / DSM 20539 / JCM 16871 / LMG 4051 / NBRC 15346 / NCIMB 9279 / R1 / VKM B-1422) OX=243230 GN=clpX PE=3 SV=1	27	27	58
Q9RSZ7	-0.211334	0.382002	0.566404		ATP-dependent Clp protease proteolytic subunit OS=Deinococcus radiodurans (strain ATCC 13939 / DSM 20539 / JCM 16871 / LMG 4051 / NBRC 15346 / NCIMB 9279 / R1 / VKM B-1422) OX=243230 GN=clpP PE=3 SV=1	9	9	29
Q9RSZ9	-0.170075	0.336033	0.518946		Transcription elongation factor OS=Deinococcus radiodurans (strain ATCC 13939 / DSM 20539 / JCM 16871 / LMG 4051 / NBRC 15346 / NCIMB 9279 / R1 / VKM B-1422) OX=243230 GN=DR_1970 PE=4 SV=1	10	10	60
Q9RT00	0.275528	0.254467	0.43731	Carbamidomethylation	HTH hxlR-type domain-containing protein OS=Deinococcus radiodurans (strain ATCC 13939 / DSM 20539 / JCM 16871 / LMG 4051 / NBRC 15346 / NCIMB 9279 / R1 / VKM B-1422) OX=243230 GN=DR_1969 PE=4 SV=1	4	4	35
Q9RT01	-1.5919	9.88e-05	0.00674864		Nitroreductase OS=Deinococcus radiodurans (strain ATCC 13939 / DSM 20539 / JCM 16871 / LMG 4051 / NBRC 15346 / NCIMB 9279 / R1 / VKM B-1422) OX=243230 GN=DR_1968 PE=4 SV=1	4	4	27
Q9RT02	-0.1608	0.476133	0.64837		Enoyl-[acyl-carrier-protein] reductase [NADH] OS=Deinococcus radiodurans (strain ATCC 13939 / DSM 20539 / JCM 16871 / LMG 4051 / NBRC 15346 / NCIMB 9279 / R1 / VKM B-1422) OX=243230 GN=DR_1967 PE=3 SV=1	6	6	19
Q9RT03	-0.000546113	0.998191	0.999522		Polyphenol oxidase OS=Deinococcus radiodurans (strain ATCC 13939 / DSM 20539 / JCM 16871 / LMG 4051 / NBRC 15346 / NCIMB 9279 / R1 / VKM B-1422) OX=243230 GN=DR_1966 PE=3 SV=1	4	4	21
Q9RT05	0.0981919	0.713537	0.819367	Carbamidomethylation	General secretion pathway protein E OS=Deinococcus radiodurans (strain ATCC 13939 / DSM 20539 / JCM 16871 / LMG 4051 / NBRC 15346 / NCIMB 9279 / R1 / VKM B-1422) OX=243230 GN=DR_1964 PE=3 SV=1	10	10	13
Q9RT06	-0.0695306	0.726441	0.828792		Twitching mobility protein OS=Deinococcus radiodurans (strain ATCC 13939 / DSM 20539 / JCM 16871 / LMG 4051 / NBRC 15346 / NCIMB 9279 / R1 / VKM B-1422) OX=243230 GN=DR_1963 PE=3 SV=1	8	9	23
Q9RT07	-0.370077	0.0956661	0.243131		Uncharacterized protein OS=Deinococcus radiodurans (strain ATCC 13939 / DSM 20539 / JCM 16871 / LMG 4051 / NBRC 15346 / NCIMB 9279 / R1 / VKM B-1422) OX=243230 GN=DR_1962 PE=4 SV=1	3	3	15
Q9RT09	-0.203399	0.222182	0.40549		Acetyl-CoA acetyltransferase OS=Deinococcus radiodurans (strain ATCC 13939 / DSM 20539 / JCM 16871 / LMG 4051 / NBRC 15346 / NCIMB 9279 / R1 / VKM B-1422) OX=243230 GN=DR_1960 PE=3 SV=1	15	15	36
Q9RT11	-0.323956	0.22361	0.405794		ADP-ribosylglycohydrolase putative OS=Deinococcus radiodurans (strain ATCC 13939 / DSM 20539 / JCM 16871 / LMG 4051 / NBRC 15346 / NCIMB 9279 / R1 / VKM B-1422) OX=243230 GN=DR_1958 PE=4 SV=1	6	6	18
Q9RT14	-0.206241	0.355239	0.538958		Extracellular solute-binding protein family 5 OS=Deinococcus radiodurans (strain ATCC 13939 / DSM 20539 / JCM 16871 / LMG 4051 / NBRC 15346 / NCIMB 9279 / R1 / VKM B-1422) OX=243230 GN=DR_1955 PE=4 SV=1	35	39	53
Q9RT21	-0.180726	0.245382	0.430063	Oxidation (M)	Trigger factor OS=Deinococcus radiodurans (strain ATCC 13939 / DSM 20539 / JCM 16871 / LMG 4051 / NBRC 15346 / NCIMB 9279 / R1 / VKM B-1422) OX=243230 GN=tig PE=1 SV=3	47	47	71
Q9RT22	-0.230197	0.16125	0.334527	Carbamidomethylation	3-oxoacyl-[acyl-carrier-protein] synthase 3 protein 2 OS=Deinococcus radiodurans (strain ATCC 13939 / DSM 20539 / JCM 16871 / LMG 4051 / NBRC 15346 / NCIMB 9279 / R1 / VKM B-1422) OX=243230 GN=fabH2 PE=3 SV=2	7	7	23
Q9RT23	0.144874	0.370771	0.55468		3-oxoacyl-[acyl-carrier-protein] synthase 3 protein 1 OS=Deinococcus radiodurans (strain ATCC 13939 / DSM 20539 / JCM 16871 / LMG 4051 / NBRC 15346 / NCIMB 9279 / R1 / VKM B-1422) OX=243230 GN=fabH1 PE=3 SV=1	10	10	31
Q9RT24	-1.06038	0.0640352	0.190617		Malonyl CoA-acyl carrier protein transacylase OS=Deinococcus radiodurans (strain ATCC 13939 / DSM 20539 / JCM 16871 / LMG 4051 / NBRC 15346 / NCIMB 9279 / R1 / VKM B-1422) OX=243230 GN=DR_1945 PE=3 SV=1	5	5	20
Q9RT26	-0.39908	0.0783371	0.216671		3-oxoacyl-[acyl-carrier-protein] reductase OS=Deinococcus radiodurans (strain ATCC 13939 / DSM 20539 / JCM 16871 / LMG 4051 / NBRC 15346 / NCIMB 9279 / R1 / VKM B-1422) OX=243230 GN=DR_1943 PE=3 SV=1	5	5	19
Q9RT27	-0.137307	0.400758	0.586857		Acyl carrier protein OS=Deinococcus radiodurans (strain ATCC 13939 / DSM 20539 / JCM 16871 / LMG 4051 / NBRC 15346 / NCIMB 9279 / R1 / VKM B-1422) OX=243230 GN=acpP PE=3 SV=2	15	15	70
Q9RT28	0.37991	0.0483621	0.16488		3-oxoacyl-[acyl-carrier-protein] synthase 2 OS=Deinococcus radiodurans (strain ATCC 13939 / DSM 20539 / JCM 16871 / LMG 4051 / NBRC 15346 / NCIMB 9279 / R1 / VKM B-1422) OX=243230 GN=DR_1941 PE=3 SV=1	19	19	33
Q9RT29	-0.158405	0.442177	0.621281		Uncharacterized protein OS=Deinococcus radiodurans (strain ATCC 13939 / DSM 20539 / JCM 16871 / LMG 4051 / NBRC 15346 / NCIMB 9279 / R1 / VKM B-1422) OX=243230 GN=DR_1940 PE=4 SV=1	4	4	15
Q9RT30	0.348151	0.237482	0.420138		Oxidoreductase short-chain dehydrogenase/reductase family OS=Deinococcus radiodurans (strain ATCC 13939 / DSM 20539 / JCM 16871 / LMG 4051 / NBRC 15346 / NCIMB 9279 / R1 / VKM B-1422) OX=243230 GN=DR_1938 PE=3 SV=1	2	2	7
Q9RT33	-0.184022	0.497408	0.664065		Transcriptional regulator OS=Deinococcus radiodurans (strain ATCC 13939 / DSM 20539 / JCM 16871 / LMG 4051 / NBRC 15346 / NCIMB 9279 / R1 / VKM B-1422) OX=243230 GN=DR_1935 PE=3 SV=1	2	2	7
Q9RT35	-0.879832	0.00170454	0.0320028		Hydrolase_4 domain-containing protein OS=Deinococcus radiodurans (strain ATCC 13939 / DSM 20539 / JCM 16871 / LMG 4051 / NBRC 15346 / NCIMB 9279 / R1 / VKM B-1422) OX=243230 GN=DR_1931 PE=4 SV=1	3	3	11
Q9RT37	-0.48999	0.086898	0.23142		Glycerol uptake facilitator protein OS=Deinococcus radiodurans (strain ATCC 13939 / DSM 20539 / JCM 16871 / LMG 4051 / NBRC 15346 / NCIMB 9279 / R1 / VKM B-1422) OX=243230 GN=DR_1929 PE=3 SV=1	3	3	10
Q9RT38	-0.726785	0.321797	0.507404	Carbamidomethylation; Oxidation (M)	Glycerol kinase OS=Deinococcus radiodurans (strain ATCC 13939 / DSM 20539 / JCM 16871 / LMG 4051 / NBRC 15346 / NCIMB 9279 / R1 / VKM B-1422) OX=243230 GN=glpK PE=3 SV=1	27	27	51
Q9RT43	0.300326	0.390965	0.577413		Uncharacterized protein OS=Deinococcus radiodurans (strain ATCC 13939 / DSM 20539 / JCM 16871 / LMG 4051 / NBRC 15346 / NCIMB 9279 / R1 / VKM B-1422) OX=243230 GN=DR_1923 PE=4 SV=1	4	4	16
Q9RT44	0.106109	0.685474	0.80499		Nuclease SbcCD subunit C OS=Deinococcus radiodurans (strain ATCC 13939 / DSM 20539 / JCM 16871 / LMG 4051 / NBRC 15346 / NCIMB 9279 / R1 / VKM B-1422) OX=243230 GN=sbcC PE=3 SV=1	9	10	14
Q9RT45	-0.130426	0.62693	0.76744		Nuclease SbcCD subunit D OS=Deinococcus radiodurans (strain ATCC 13939 / DSM 20539 / JCM 16871 / LMG 4051 / NBRC 15346 / NCIMB 9279 / R1 / VKM B-1422) OX=243230 GN=sbcD PE=3 SV=1	3	3	8
Q9RT49	0.34352	0.286853	0.474507		N-acetyltransferase domain-containing protein OS=Deinococcus radiodurans (strain ATCC 13939 / DSM 20539 / JCM 16871 / LMG 4051 / NBRC 15346 / NCIMB 9279 / R1 / VKM B-1422) OX=243230 GN=DR_1917 PE=4 SV=1	3	3	16
Q9RT51	-1.11223	0.000260138	0.010765		Hydrolase_4 domain-containing protein OS=Deinococcus radiodurans (strain ATCC 13939 / DSM 20539 / JCM 16871 / LMG 4051 / NBRC 15346 / NCIMB 9279 / R1 / VKM B-1422) OX=243230 GN=DR_1915 PE=4 SV=1	8	8	25
Q9RT53	-0.40193	0.0107275	0.0744307		DNA gyrase subunit A OS=Deinococcus radiodurans (strain ATCC 13939 / DSM 20539 / JCM 16871 / LMG 4051 / NBRC 15346 / NCIMB 9279 / R1 / VKM B-1422) OX=243230 GN=gyrA PE=3 SV=1	19	19	23
Q9RT57	1.19638	8.48e-05	0.00668536	Carbamidomethylation	Lactate utilization protein C OS=Deinococcus radiodurans (strain ATCC 13939 / DSM 20539 / JCM 16871 / LMG 4051 / NBRC 15346 / NCIMB 9279 / R1 / VKM B-1422) OX=243230 GN=lutC PE=1 SV=1	6	6	30
Q9RT58	0.419044	0.173247	0.349754	Carbamidomethylation	Fumarate reductase-related protein OS=Deinococcus radiodurans (strain ATCC 13939 / DSM 20539 / JCM 16871 / LMG 4051 / NBRC 15346 / NCIMB 9279 / R1 / VKM B-1422) OX=243230 GN=DR_1907 PE=4 SV=1	5	5	24
Q9RT60	0.173594	0.519062	0.683287		Transcriptional regulator GntR family OS=Deinococcus radiodurans (strain ATCC 13939 / DSM 20539 / JCM 16871 / LMG 4051 / NBRC 15346 / NCIMB 9279 / R1 / VKM B-1422) OX=243230 GN=DR_1905 PE=4 SV=1	3	3	17
Q9RT62	0.365414	0.42058	0.60163		DegV domain-containing protein DR_1903 OS=Deinococcus radiodurans (strain ATCC 13939 / DSM 20539 / JCM 16871 / LMG 4051 / NBRC 15346 / NCIMB 9279 / R1 / VKM B-1422) OX=243230 GN=DR_1903 PE=3 SV=1	2	3	9
Q9RT68	0.50786	0.033782	0.136751		Uncharacterized protein OS=Deinococcus radiodurans (strain ATCC 13939 / DSM 20539 / JCM 16871 / LMG 4051 / NBRC 15346 / NCIMB 9279 / R1 / VKM B-1422) OX=243230 GN=DR_1897 PE=4 SV=1	4	4	21
Q9RT70	1.17546	0.000178044	0.0106271	Carbamidomethylation; Oxidation (M)	Alanine dehydrogenase OS=Deinococcus radiodurans (strain ATCC 13939 / DSM 20539 / JCM 16871 / LMG 4051 / NBRC 15346 / NCIMB 9279 / R1 / VKM B-1422) OX=243230 GN=DR_1895 PE=3 SV=1	11	11	35
Q9RT71	-0.0543081	0.792896	0.873384	Carbamidomethylation	Transcriptional regulator AsnC family OS=Deinococcus radiodurans (strain ATCC 13939 / DSM 20539 / JCM 16871 / LMG 4051 / NBRC 15346 / NCIMB 9279 / R1 / VKM B-1422) OX=243230 GN=DR_1894 PE=4 SV=1	4	4	27
Q9RT72	-0.185208	0.687023	0.806179		Peptidyl-prolyl cis-trans isomerase cyclophilin-type OS=Deinococcus radiodurans (strain ATCC 13939 / DSM 20539 / JCM 16871 / LMG 4051 / NBRC 15346 / NCIMB 9279 / R1 / VKM B-1422) OX=243230 GN=DR_1893 PE=4 SV=1	8	8	23
Q9RT74	-0.633976	0.00539106	0.055844		Tetratricopeptide repeat family protein OS=Deinococcus radiodurans (strain ATCC 13939 / DSM 20539 / JCM 16871 / LMG 4051 / NBRC 15346 / NCIMB 9279 / R1 / VKM B-1422) OX=243230 GN=DR_1891 PE=3 SV=1	8	8	16
Q9RT75	-0.0842326	0.651478	0.783442	Carbamidomethylation	Oxidoreductase putative OS=Deinococcus radiodurans (strain ATCC 13939 / DSM 20539 / JCM 16871 / LMG 4051 / NBRC 15346 / NCIMB 9279 / R1 / VKM B-1422) OX=243230 GN=DR_1890 PE=4 SV=1	22	22	59
Q9RT81	-0.435809	0.121632	0.280633		Transcriptional regulator OS=Deinococcus radiodurans (strain ATCC 13939 / DSM 20539 / JCM 16871 / LMG 4051 / NBRC 15346 / NCIMB 9279 / R1 / VKM B-1422) OX=243230 GN=DR_1884 PE=4 SV=1	2	2	6
Q9RT82	-0.141687	0.56406	0.721577	Carbamidomethylation	MOSC domain-containing protein OS=Deinococcus radiodurans (strain ATCC 13939 / DSM 20539 / JCM 16871 / LMG 4051 / NBRC 15346 / NCIMB 9279 / R1 / VKM B-1422) OX=243230 GN=DR_1883 PE=4 SV=1	4	4	20
Q9RT87	-0.779594	0.000275178	0.010765	Carbamidomethylation; Oxidation (M)	Inosine-5'-monophosphate dehydrogenase OS=Deinococcus radiodurans (strain ATCC 13939 / DSM 20539 / JCM 16871 / LMG 4051 / NBRC 15346 / NCIMB 9279 / R1 / VKM B-1422) OX=243230 GN=guaB PE=3 SV=1	14	14	38
Q9RT91	0.514868	0.00628453	0.0590455	Carbamidomethylation; Oxidation (M)	GMP synthase [glutamine-hydrolyzing] OS=Deinococcus radiodurans (strain ATCC 13939 / DSM 20539 / JCM 16871 / LMG 4051 / NBRC 15346 / NCIMB 9279 / R1 / VKM B-1422) OX=243230 GN=guaA PE=3 SV=1	18	18	38
Q9RT92	-0.464936	0.22191	0.405484	Carbamidomethylation	Uncharacterized protein OS=Deinococcus radiodurans (strain ATCC 13939 / DSM 20539 / JCM 16871 / LMG 4051 / NBRC 15346 / NCIMB 9279 / R1 / VKM B-1422) OX=243230 GN=DR_1873 PE=4 SV=1	1	2	4
Q9RT93	-0.566329	0.0385199	0.145005		Uncharacterized protein OS=Deinococcus radiodurans (strain ATCC 13939 / DSM 20539 / JCM 16871 / LMG 4051 / NBRC 15346 / NCIMB 9279 / R1 / VKM B-1422) OX=243230 GN=DR_1872 PE=4 SV=1	3	3	48
Q9RT97	-0.216636	0.218099	0.400866		Penicillin-binding protein 2 OS=Deinococcus radiodurans (strain ATCC 13939 / DSM 20539 / JCM 16871 / LMG 4051 / NBRC 15346 / NCIMB 9279 / R1 / VKM B-1422) OX=243230 GN=DR_1868 PE=4 SV=1	4	4	12
Q9RT98	0.240947	0.565894	0.721577		Uncharacterized protein OS=Deinococcus radiodurans (strain ATCC 13939 / DSM 20539 / JCM 16871 / LMG 4051 / NBRC 15346 / NCIMB 9279 / R1 / VKM B-1422) OX=243230 GN=DR_1867 PE=4 SV=1	2	3	16
Q9RT99	-0.317743	0.1213	0.280296		Ribosomal RNA small subunit methyltransferase H OS=Deinococcus radiodurans (strain ATCC 13939 / DSM 20539 / JCM 16871 / LMG 4051 / NBRC 15346 / NCIMB 9279 / R1 / VKM B-1422) OX=243230 GN=rsmH PE=3 SV=1	5	5	19
Q9RTA0	0.243527	0.518967	0.683287		Transcriptional regulator MraZ OS=Deinococcus radiodurans (strain ATCC 13939 / DSM 20539 / JCM 16871 / LMG 4051 / NBRC 15346 / NCIMB 9279 / R1 / VKM B-1422) OX=243230 GN=mraZ PE=3 SV=1	3	4	32
Q9RTA2	0.169654	0.445671	0.624439		Pilin biogenesis protein OS=Deinococcus radiodurans (strain ATCC 13939 / DSM 20539 / JCM 16871 / LMG 4051 / NBRC 15346 / NCIMB 9279 / R1 / VKM B-1422) OX=243230 GN=DR_1863 PE=3 SV=1	9	9	20
Q9RTA3	0.216838	0.41515	0.596703		SUA5-related protein OS=Deinococcus radiodurans (strain ATCC 13939 / DSM 20539 / JCM 16871 / LMG 4051 / NBRC 15346 / NCIMB 9279 / R1 / VKM B-1422) OX=243230 GN=DR_1862 PE=4 SV=1	2	2	8
Q9RTA8	-0.207633	0.315859	0.505239		Organic hydroperoxide resistance protein OS=Deinococcus radiodurans (strain ATCC 13939 / DSM 20539 / JCM 16871 / LMG 4051 / NBRC 15346 / NCIMB 9279 / R1 / VKM B-1422) OX=243230 GN=DR_1857 PE=1 SV=1	3	3	19
Q9RTA9	-0.0804739	0.565598	0.721577	Carbamidomethylation	Glutamyl-tRNA(Gln) amidotransferase subunit A OS=Deinococcus radiodurans (strain ATCC 13939 / DSM 20539 / JCM 16871 / LMG 4051 / NBRC 15346 / NCIMB 9279 / R1 / VKM B-1422) OX=243230 GN=gatA PE=3 SV=1	15	15	38
Q9RTB3	-0.325021	0.0700824	0.20123	Carbamidomethylation	Uncharacterized protein OS=Deinococcus radiodurans (strain ATCC 13939 / DSM 20539 / JCM 16871 / LMG 4051 / NBRC 15346 / NCIMB 9279 / R1 / VKM B-1422) OX=243230 GN=DR_1852 PE=3 SV=1	10	10	34
Q9RTB6	-0.686535	0.0165248	0.0922273	Carbamidomethylation	Peptide methionine sulfoxide reductase MsrA OS=Deinococcus radiodurans (strain ATCC 13939 / DSM 20539 / JCM 16871 / LMG 4051 / NBRC 15346 / NCIMB 9279 / R1 / VKM B-1422) OX=243230 GN=msrA PE=3 SV=1	6	6	40
Q9RTB7	0.597246	0.00675824	0.0618956		1 4-alpha-glucan branching enzyme GlgB OS=Deinococcus radiodurans (strain ATCC 13939 / DSM 20539 / JCM 16871 / LMG 4051 / NBRC 15346 / NCIMB 9279 / R1 / VKM B-1422) OX=243230 GN=glgB PE=3 SV=1	11	11	17
Q9RTC1	0.743179	0.00267481	0.0414181	Carbamidomethylation	N-acetyltransferase domain-containing protein OS=Deinococcus radiodurans (strain ATCC 13939 / DSM 20539 / JCM 16871 / LMG 4051 / NBRC 15346 / NCIMB 9279 / R1 / VKM B-1422) OX=243230 GN=DR_1844 PE=4 SV=1	4	4	28
Q9RTC2	-0.365199	0.109813	0.264103		Peptide ABC transporter putative OS=Deinococcus radiodurans (strain ATCC 13939 / DSM 20539 / JCM 16871 / LMG 4051 / NBRC 15346 / NCIMB 9279 / R1 / VKM B-1422) OX=243230 GN=DR_1843 PE=4 SV=1	3	3	14
Q9RTC6	-0.226875	0.405489	0.588449		Peptidyl-prolyl cis-trans isomerase OS=Deinococcus radiodurans (strain ATCC 13939 / DSM 20539 / JCM 16871 / LMG 4051 / NBRC 15346 / NCIMB 9279 / R1 / VKM B-1422) OX=243230 GN=DR_1839 PE=3 SV=1	4	4	13
Q9RTC7	0.501175	0.0176772	0.0951657		GTP pyrophosphokinase OS=Deinococcus radiodurans (strain ATCC 13939 / DSM 20539 / JCM 16871 / LMG 4051 / NBRC 15346 / NCIMB 9279 / R1 / VKM B-1422) OX=243230 GN=DR_1838 PE=3 SV=1	9	10	15
Q9RTC9	-0.572671	0.00385813	0.0491094		Signal recognition particle protein OS=Deinococcus radiodurans (strain ATCC 13939 / DSM 20539 / JCM 16871 / LMG 4051 / NBRC 15346 / NCIMB 9279 / R1 / VKM B-1422) OX=243230 GN=ffh PE=3 SV=1	13	14	35
Q9RTD0	-0.0436009	0.904489	0.941471		Phospho-N-acetylmuramoyl-pentapeptide-transferase OS=Deinococcus radiodurans (strain ATCC 13939 / DSM 20539 / JCM 16871 / LMG 4051 / NBRC 15346 / NCIMB 9279 / R1 / VKM B-1422) OX=243230 GN=mraY PE=3 SV=1	1	2	4
Q9RTD3	-0.298554	0.110055	0.264103	Oxidation (M)	Colicin_immun domain-containing protein OS=Deinococcus radiodurans (strain ATCC 13939 / DSM 20539 / JCM 16871 / LMG 4051 / NBRC 15346 / NCIMB 9279 / R1 / VKM B-1422) OX=243230 GN=DR_1832 PE=4 SV=1	12	12	56
Q9RTD4	0.106063	0.612974	0.754661	Carbamidomethylation	Uncharacterized protein OS=Deinococcus radiodurans (strain ATCC 13939 / DSM 20539 / JCM 16871 / LMG 4051 / NBRC 15346 / NCIMB 9279 / R1 / VKM B-1422) OX=243230 GN=DR_1831 PE=4 SV=1	10	10	35
Q9RTD6	-0.0401456	0.821263	0.895814		HAMP domain-containing protein OS=Deinococcus radiodurans (strain ATCC 13939 / DSM 20539 / JCM 16871 / LMG 4051 / NBRC 15346 / NCIMB 9279 / R1 / VKM B-1422) OX=243230 GN=DR_1829 PE=4 SV=1	11	11	23
Q9RTD9	-0.0546199	0.732881	0.832763	Carbamidomethylation	Gamma-glutamyl phosphate reductase OS=Deinococcus radiodurans (strain ATCC 13939 / DSM 20539 / JCM 16871 / LMG 4051 / NBRC 15346 / NCIMB 9279 / R1 / VKM B-1422) OX=243230 GN=proA PE=3 SV=1	8	8	24
Q9RTE3	-0.0872708	0.605226	0.747573		Multifunctional fusion protein OS=Deinococcus radiodurans (strain ATCC 13939 / DSM 20539 / JCM 16871 / LMG 4051 / NBRC 15346 / NCIMB 9279 / R1 / VKM B-1422) OX=243230 GN=secD PE=1 SV=1	20	20	32
Q9RTE8	-1.15382	0.0098216	0.0695851		Phospho-2-dehydro-3-deoxyheptonate aldolase OS=Deinococcus radiodurans (strain ATCC 13939 / DSM 20539 / JCM 16871 / LMG 4051 / NBRC 15346 / NCIMB 9279 / R1 / VKM B-1422) OX=243230 GN=DR_1817 PE=3 SV=1	2	2	6
Q9RTF3	0.155523	0.433495	0.614254		Glycine cleavage system H protein OS=Deinococcus radiodurans (strain ATCC 13939 / DSM 20539 / JCM 16871 / LMG 4051 / NBRC 15346 / NCIMB 9279 / R1 / VKM B-1422) OX=243230 GN=gcvH PE=3 SV=1	5	5	59
Q9RTF5	0.0221543	0.910873	0.943539	Carbamidomethylation; Oxidation (M)	Glycine dehydrogenase (decarboxylating) OS=Deinococcus radiodurans (strain ATCC 13939 / DSM 20539 / JCM 16871 / LMG 4051 / NBRC 15346 / NCIMB 9279 / R1 / VKM B-1422) OX=243230 GN=gcvP PE=3 SV=1	20	20	20
Q9RTF6	0.893415	0.00361541	0.0481902	Carbamidomethylation	Deoxyguanosinetriphosphate triphosphohydrolase-like protein 2 OS=Deinococcus radiodurans (strain ATCC 13939 / DSM 20539 / JCM 16871 / LMG 4051 / NBRC 15346 / NCIMB 9279 / R1 / VKM B-1422) OX=243230 GN=DR_1808 PE=3 SV=1	2	2	6
Q9RTG0	0.587933	0.0511604	0.1688		Cupin_2 domain-containing protein OS=Deinococcus radiodurans (strain ATCC 13939 / DSM 20539 / JCM 16871 / LMG 4051 / NBRC 15346 / NCIMB 9279 / R1 / VKM B-1422) OX=243230 GN=DR_1804 PE=4 SV=1	2	2	19
Q9RTG5	-0.472228	0.00792685	0.0637169		Translation initiation factor IF-2 OS=Deinococcus radiodurans (strain ATCC 13939 / DSM 20539 / JCM 16871 / LMG 4051 / NBRC 15346 / NCIMB 9279 / R1 / VKM B-1422) OX=243230 GN=infB PE=3 SV=1	23	24	44
Q9RTG7	-0.245823	0.129777	0.29268	Carbamidomethylation	Transcription termination/antitermination protein NusA OS=Deinococcus radiodurans (strain ATCC 13939 / DSM 20539 / JCM 16871 / LMG 4051 / NBRC 15346 / NCIMB 9279 / R1 / VKM B-1422) OX=243230 GN=nusA PE=3 SV=1	19	19	40
Q9RTG8	0.193108	0.4684	0.63958		Ribosome maturation factor RimP OS=Deinococcus radiodurans (strain ATCC 13939 / DSM 20539 / JCM 16871 / LMG 4051 / NBRC 15346 / NCIMB 9279 / R1 / VKM B-1422) OX=243230 GN=rimP PE=3 SV=1	2	2	8
Q9RTH4	-0.420122	0.0206126	0.103893		Yellow-related protein OS=Deinococcus radiodurans (strain ATCC 13939 / DSM 20539 / JCM 16871 / LMG 4051 / NBRC 15346 / NCIMB 9279 / R1 / VKM B-1422) OX=243230 GN=DR_1790 PE=4 SV=1	36	36	74
Q9RTH9	-0.170578	0.360145	0.544203		3-isopropylmalate dehydrogenase OS=Deinococcus radiodurans (strain ATCC 13939 / DSM 20539 / JCM 16871 / LMG 4051 / NBRC 15346 / NCIMB 9279 / R1 / VKM B-1422) OX=243230 GN=leuB PE=3 SV=1	12	12	40
Q9RTI0	0.94354	0.000198109	0.0106271	Carbamidomethylation	3-isopropylmalate dehydratase small subunit 2 OS=Deinococcus radiodurans (strain ATCC 13939 / DSM 20539 / JCM 16871 / LMG 4051 / NBRC 15346 / NCIMB 9279 / R1 / VKM B-1422) OX=243230 GN=leuD2 PE=3 SV=1	9	9	47
Q9RTI3	0.773316	0.00422912	0.0501902		Uncharacterized protein OS=Deinococcus radiodurans (strain ATCC 13939 / DSM 20539 / JCM 16871 / LMG 4051 / NBRC 15346 / NCIMB 9279 / R1 / VKM B-1422) OX=243230 GN=DR_1781 PE=4 SV=1	12	12	34
Q9RTI4	0.318977	0.231935	0.414721		Uncharacterized protein OS=Deinococcus radiodurans (strain ATCC 13939 / DSM 20539 / JCM 16871 / LMG 4051 / NBRC 15346 / NCIMB 9279 / R1 / VKM B-1422) OX=243230 GN=DR_1780 PE=4 SV=1	9	9	31
Q9RTI6	0.0970859	0.702111	0.811538	Carbamidomethylation	3-isopropylmalate dehydratase large subunit 2 OS=Deinococcus radiodurans (strain ATCC 13939 / DSM 20539 / JCM 16871 / LMG 4051 / NBRC 15346 / NCIMB 9279 / R1 / VKM B-1422) OX=243230 GN=leuC2 PE=3 SV=1	6	6	14
Q9RTI8	0.725087	0.0576235	0.180694	Carbamidomethylation	MutT/nudix family protein OS=Deinococcus radiodurans (strain ATCC 13939 / DSM 20539 / JCM 16871 / LMG 4051 / NBRC 15346 / NCIMB 9279 / R1 / VKM B-1422) OX=243230 GN=DR_1776 PE=4 SV=1	5	5	35
Q9RTI9	-0.0113073	0.943225	0.966206		DNA helicase OS=Deinococcus radiodurans (strain ATCC 13939 / DSM 20539 / JCM 16871 / LMG 4051 / NBRC 15346 / NCIMB 9279 / R1 / VKM B-1422) OX=243230 GN=DR_1775 PE=1 SV=1	9	10	11
Q9RTJ1	-0.38303	0.020877	0.104177		Uncharacterized protein OS=Deinococcus radiodurans (strain ATCC 13939 / DSM 20539 / JCM 16871 / LMG 4051 / NBRC 15346 / NCIMB 9279 / R1 / VKM B-1422) OX=243230 GN=DR_1773 PE=4 SV=1	17	17	46
Q9RTJ3	-0.726814	0.0131339	0.081479		Desiccation/radiation resistance protein DR_1769 OS=Deinococcus radiodurans (strain ATCC 13939 / DSM 20539 / JCM 16871 / LMG 4051 / NBRC 15346 / NCIMB 9279 / R1 / VKM B-1422) OX=243230 GN=DR_1769 PE=1 SV=1	17	18	34
Q9RTJ4	0.266233	0.0894405	0.234041		Uncharacterized protein OS=Deinococcus radiodurans (strain ATCC 13939 / DSM 20539 / JCM 16871 / LMG 4051 / NBRC 15346 / NCIMB 9279 / R1 / VKM B-1422) OX=243230 GN=DR_1768 PE=4 SV=1	22	23	72
Q9RTJ5	1.17042	0.0462337	0.161121		Anthranilate phosphoribosyltransferase OS=Deinococcus radiodurans (strain ATCC 13939 / DSM 20539 / JCM 16871 / LMG 4051 / NBRC 15346 / NCIMB 9279 / R1 / VKM B-1422) OX=243230 GN=trpD PE=3 SV=2	2	2	12
Q9RTJ7	0.172854	0.481112	0.651019		CMD domain-containing protein OS=Deinococcus radiodurans (strain ATCC 13939 / DSM 20539 / JCM 16871 / LMG 4051 / NBRC 15346 / NCIMB 9279 / R1 / VKM B-1422) OX=243230 GN=DR_1765 PE=1 SV=1	3	3	21
Q9RTK1	-0.523457	0.0744808	0.210282		tRNA-specific 2-thiouridylase MnmA OS=Deinococcus radiodurans (strain ATCC 13939 / DSM 20539 / JCM 16871 / LMG 4051 / NBRC 15346 / NCIMB 9279 / R1 / VKM B-1422) OX=243230 GN=mnmA PE=3 SV=2	2	3	9
Q9RTK2	-0.221732	0.313383	0.503022		Diaminopimelate decarboxylase OS=Deinococcus radiodurans (strain ATCC 13939 / DSM 20539 / JCM 16871 / LMG 4051 / NBRC 15346 / NCIMB 9279 / R1 / VKM B-1422) OX=243230 GN=lysA PE=3 SV=1	6	8	17
Q9RTK4	0.0650252	0.76484	0.856238		Periplasmic serine protease Do putative OS=Deinococcus radiodurans (strain ATCC 13939 / DSM 20539 / JCM 16871 / LMG 4051 / NBRC 15346 / NCIMB 9279 / R1 / VKM B-1422) OX=243230 GN=DR_1756 PE=3 SV=1	2	2	5
Q9RTK5	1.04632	0.00034088	0.0124456	Carbamidomethylation	Uncharacterized protein OS=Deinococcus radiodurans (strain ATCC 13939 / DSM 20539 / JCM 16871 / LMG 4051 / NBRC 15346 / NCIMB 9279 / R1 / VKM B-1422) OX=243230 GN=DR_1755 PE=4 SV=1	7	7	25
Q9RTK6	0.328178	0.0884841	0.232813		S1 motif domain-containing protein OS=Deinococcus radiodurans (strain ATCC 13939 / DSM 20539 / JCM 16871 / LMG 4051 / NBRC 15346 / NCIMB 9279 / R1 / VKM B-1422) OX=243230 GN=DR_1754 PE=4 SV=1	9	9	59
Q9RTK8	0.57475	0.141663	0.309271		RCK C-terminal domain-containing protein OS=Deinococcus radiodurans (strain ATCC 13939 / DSM 20539 / JCM 16871 / LMG 4051 / NBRC 15346 / NCIMB 9279 / R1 / VKM B-1422) OX=243230 GN=DR_1752 PE=4 SV=1	1	2	4
Q9RTL2	-0.192962	0.263557	0.445671	Carbamidomethylation	Uncharacterized protein OS=Deinococcus radiodurans (strain ATCC 13939 / DSM 20539 / JCM 16871 / LMG 4051 / NBRC 15346 / NCIMB 9279 / R1 / VKM B-1422) OX=243230 GN=DR_1748 PE=4 SV=1	11	11	54
Q9RTL4	-0.42664	0.0584859	0.182216		Uncharacterized protein OS=Deinococcus radiodurans (strain ATCC 13939 / DSM 20539 / JCM 16871 / LMG 4051 / NBRC 15346 / NCIMB 9279 / R1 / VKM B-1422) OX=243230 GN=DR_1746 PE=4 SV=1	3	3	12
Q9RTL6	-0.471236	0.0605059	0.186017		Uncharacterized protein OS=Deinococcus radiodurans (strain ATCC 13939 / DSM 20539 / JCM 16871 / LMG 4051 / NBRC 15346 / NCIMB 9279 / R1 / VKM B-1422) OX=243230 GN=DR_1744 PE=4 SV=1	4	4	29
Q9RTL8	-0.211865	0.313468	0.503022		Glucose-6-phosphate isomerase OS=Deinococcus radiodurans (strain ATCC 13939 / DSM 20539 / JCM 16871 / LMG 4051 / NBRC 15346 / NCIMB 9279 / R1 / VKM B-1422) OX=243230 GN=pgi PE=3 SV=1	15	15	38
Q9RTM0	-0.419824	0.0946522	0.242089		Uncharacterized protein OS=Deinococcus radiodurans (strain ATCC 13939 / DSM 20539 / JCM 16871 / LMG 4051 / NBRC 15346 / NCIMB 9279 / R1 / VKM B-1422) OX=243230 GN=DR_1740 PE=4 SV=1	4	4	9
Q9RTM4	-0.624122	0.00199352	0.0356461		2' 3'-cyclic-nucleotide 2'-phosphodiesterase/3'-nucleotidase OS=Deinococcus radiodurans (strain ATCC 13939 / DSM 20539 / JCM 16871 / LMG 4051 / NBRC 15346 / NCIMB 9279 / R1 / VKM B-1422) OX=243230 GN=DR_1736 PE=3 SV=1	27	27	44
Q9RTN3	0.196152	0.26866	0.452385		Amino_oxidase domain-containing protein OS=Deinococcus radiodurans (strain ATCC 13939 / DSM 20539 / JCM 16871 / LMG 4051 / NBRC 15346 / NCIMB 9279 / R1 / VKM B-1422) OX=243230 GN=DR_1724 PE=4 SV=1	5	6	17
Q9RTN7	-0.306581	0.0831232	0.224552	Carbamidomethylation; Oxidation (M)	Aconitate hydratase A OS=Deinococcus radiodurans (strain ATCC 13939 / DSM 20539 / JCM 16871 / LMG 4051 / NBRC 15346 / NCIMB 9279 / R1 / VKM B-1422) OX=243230 GN=acn PE=1 SV=1	58	58	48
Q9RTN8	0.0405766	0.817317	0.892158		Uncharacterized protein OS=Deinococcus radiodurans (strain ATCC 13939 / DSM 20539 / JCM 16871 / LMG 4051 / NBRC 15346 / NCIMB 9279 / R1 / VKM B-1422) OX=243230 GN=DR_1719 PE=4 SV=1	12	12	39
Q9RTP0	-0.424875	0.0388393	0.145478		Far-related protein OS=Deinococcus radiodurans (strain ATCC 13939 / DSM 20539 / JCM 16871 / LMG 4051 / NBRC 15346 / NCIMB 9279 / R1 / VKM B-1422) OX=243230 GN=DR_1717 PE=4 SV=1	8	8	37
Q9RTP3	0.217188	0.489678	0.658456		Uncharacterized protein OS=Deinococcus radiodurans (strain ATCC 13939 / DSM 20539 / JCM 16871 / LMG 4051 / NBRC 15346 / NCIMB 9279 / R1 / VKM B-1422) OX=243230 GN=DR_1714 PE=4 SV=1	2	2	10
Q9RTP5	-0.0449901	0.772565	0.860825		Extracellular solute-binding protein family 5 OS=Deinococcus radiodurans (strain ATCC 13939 / DSM 20539 / JCM 16871 / LMG 4051 / NBRC 15346 / NCIMB 9279 / R1 / VKM B-1422) OX=243230 GN=DR_1712 PE=4 SV=1	10	13	27
Q9RTP6	0.439587	0.114198	0.268622		N-acyl-L-amino acid amidohydrolase OS=Deinococcus radiodurans (strain ATCC 13939 / DSM 20539 / JCM 16871 / LMG 4051 / NBRC 15346 / NCIMB 9279 / R1 / VKM B-1422) OX=243230 GN=DR_1711 PE=4 SV=1	3	3	8
Q9RTP9	-0.933789	0.00102338	0.0240174	Carbamidomethylation	Uncharacterized protein OS=Deinococcus radiodurans (strain ATCC 13939 / DSM 20539 / JCM 16871 / LMG 4051 / NBRC 15346 / NCIMB 9279 / R1 / VKM B-1422) OX=243230 GN=DR_1708 PE=4 SV=1	13	13	52
Q9RTQ0	-0.0193	0.90338	0.941471	Carbamidomethylation	Uncharacterized protein OS=Deinococcus radiodurans (strain ATCC 13939 / DSM 20539 / JCM 16871 / LMG 4051 / NBRC 15346 / NCIMB 9279 / R1 / VKM B-1422) OX=243230 GN=DR_1706 PE=4 SV=1	5	5	39
Q9RTQ1	-0.425861	0.0715145	0.2046		Hydrolase family protein OS=Deinococcus radiodurans (strain ATCC 13939 / DSM 20539 / JCM 16871 / LMG 4051 / NBRC 15346 / NCIMB 9279 / R1 / VKM B-1422) OX=243230 GN=DR_1705 PE=1 SV=1	4	4	19
Q9RTQ2	-0.439684	0.0189849	0.0993575	Carbamidomethylation	Arginine biosynthesis bifunctional protein ArgJ OS=Deinococcus radiodurans (strain ATCC 13939 / DSM 20539 / JCM 16871 / LMG 4051 / NBRC 15346 / NCIMB 9279 / R1 / VKM B-1422) OX=243230 GN=argJ PE=3 SV=1	10	10	30
Q9RTQ3	-0.214622	0.248002	0.43201	Carbamidomethylation	Inositol monophosphatase family protein OS=Deinococcus radiodurans (strain ATCC 13939 / DSM 20539 / JCM 16871 / LMG 4051 / NBRC 15346 / NCIMB 9279 / R1 / VKM B-1422) OX=243230 GN=DR_1703 PE=4 SV=1	5	5	21
Q9RTQ5	0.107771	0.533951	0.695563		2-hydroxyacid dehydrogenase putative OS=Deinococcus radiodurans (strain ATCC 13939 / DSM 20539 / JCM 16871 / LMG 4051 / NBRC 15346 / NCIMB 9279 / R1 / VKM B-1422) OX=243230 GN=DR_1701 PE=4 SV=1	8	8	27
Q9RTQ6	-0.0500091	0.796975	0.875041		Daunorubicin C-13 ketoreductase OS=Deinococcus radiodurans (strain ATCC 13939 / DSM 20539 / JCM 16871 / LMG 4051 / NBRC 15346 / NCIMB 9279 / R1 / VKM B-1422) OX=243230 GN=DR_1700 PE=3 SV=1	3	3	10
Q9RTQ7	-0.851398	0.000205548	0.010646	Carbamidomethylation	Uncharacterized protein OS=Deinococcus radiodurans (strain ATCC 13939 / DSM 20539 / JCM 16871 / LMG 4051 / NBRC 15346 / NCIMB 9279 / R1 / VKM B-1422) OX=243230 GN=DR_1699 PE=4 SV=1	23	23	65
Q9RTQ9	0.244017	0.574017	0.726346		Uncharacterized protein OS=Deinococcus radiodurans (strain ATCC 13939 / DSM 20539 / JCM 16871 / LMG 4051 / NBRC 15346 / NCIMB 9279 / R1 / VKM B-1422) OX=243230 GN=DR_1697 PE=4 SV=1	2	2	63
Q9RTR2	-0.131343	0.421196	0.601938		Uncharacterized protein OS=Deinococcus radiodurans (strain ATCC 13939 / DSM 20539 / JCM 16871 / LMG 4051 / NBRC 15346 / NCIMB 9279 / R1 / VKM B-1422) OX=243230 GN=DR_1694 PE=4 SV=1	9	10	28
Q9RTR3	-0.0613174	0.771561	0.86073		Uncharacterized protein OS=Deinococcus radiodurans (strain ATCC 13939 / DSM 20539 / JCM 16871 / LMG 4051 / NBRC 15346 / NCIMB 9279 / R1 / VKM B-1422) OX=243230 GN=DR_1693 PE=4 SV=1	7	7	27
Q9RTR4	-0.442987	0.0114304	0.077685	Carbamidomethylation	Long-chain fatty acid--CoA ligase OS=Deinococcus radiodurans (strain ATCC 13939 / DSM 20539 / JCM 16871 / LMG 4051 / NBRC 15346 / NCIMB 9279 / R1 / VKM B-1422) OX=243230 GN=DR_1692 PE=4 SV=1	18	18	41
Q9RTR5	-0.138508	0.656416	0.788119		Heat shock protein-related protein OS=Deinococcus radiodurans (strain ATCC 13939 / DSM 20539 / JCM 16871 / LMG 4051 / NBRC 15346 / NCIMB 9279 / R1 / VKM B-1422) OX=243230 GN=DR_1691 PE=1 SV=1	3	3	35
Q9RTR7	-0.253679	0.212132	0.394335		Glucose-1-phosphate adenylyltransferase OS=Deinococcus radiodurans (strain ATCC 13939 / DSM 20539 / JCM 16871 / LMG 4051 / NBRC 15346 / NCIMB 9279 / R1 / VKM B-1422) OX=243230 GN=glgC PE=3 SV=2	3	3	7
Q9RTS5	0.560795	0.0377949	0.143544		GidA-related protein OS=Deinococcus radiodurans (strain ATCC 13939 / DSM 20539 / JCM 16871 / LMG 4051 / NBRC 15346 / NCIMB 9279 / R1 / VKM B-1422) OX=243230 GN=DR_1681 PE=4 SV=1	2	2	9
Q9RTS6	0.187137	0.315826	0.505239		tRNA (guanine-N(7)-)-methyltransferase OS=Deinococcus radiodurans (strain ATCC 13939 / DSM 20539 / JCM 16871 / LMG 4051 / NBRC 15346 / NCIMB 9279 / R1 / VKM B-1422) OX=243230 GN=trmB PE=3 SV=1	5	5	16
Q9RTT2	0.188426	0.151966	0.322847		Isocitrate dehydrogenase putative OS=Deinococcus radiodurans (strain ATCC 13939 / DSM 20539 / JCM 16871 / LMG 4051 / NBRC 15346 / NCIMB 9279 / R1 / VKM B-1422) OX=243230 GN=DR_1674 PE=4 SV=1	16	17	41
Q9RTT4	0.134689	0.770234	0.86073		Methyltransf_30 domain-containing protein OS=Deinococcus radiodurans (strain ATCC 13939 / DSM 20539 / JCM 16871 / LMG 4051 / NBRC 15346 / NCIMB 9279 / R1 / VKM B-1422) OX=243230 GN=DR_1672 PE=4 SV=1	2	3	14
Q9RTT5	-1.00398	0.0336118	0.136751		Uncharacterized protein OS=Deinococcus radiodurans (strain ATCC 13939 / DSM 20539 / JCM 16871 / LMG 4051 / NBRC 15346 / NCIMB 9279 / R1 / VKM B-1422) OX=243230 GN=DR_1671 PE=4 SV=1	2	2	19
Q9RTT6	-0.662159	0.000745943	0.0202709		Cysteine--tRNA ligase OS=Deinococcus radiodurans (strain ATCC 13939 / DSM 20539 / JCM 16871 / LMG 4051 / NBRC 15346 / NCIMB 9279 / R1 / VKM B-1422) OX=243230 GN=cysS PE=3 SV=2	17	17	35
Q9RTT7	-0.839011	0.073289	0.207698		UPF0020 domain-containing protein OS=Deinococcus radiodurans (strain ATCC 13939 / DSM 20539 / JCM 16871 / LMG 4051 / NBRC 15346 / NCIMB 9279 / R1 / VKM B-1422) OX=243230 GN=DR_1669 PE=4 SV=1	9	9	28
Q9RTU0	0.76832	0.0156657	0.090209		Potassium uptake protein KtrA OS=Deinococcus radiodurans (strain ATCC 13939 / DSM 20539 / JCM 16871 / LMG 4051 / NBRC 15346 / NCIMB 9279 / R1 / VKM B-1422) OX=243230 GN=DR_1666 PE=4 SV=1	3	3	13
Q9RTU1	-0.368106	0.139522	0.307275	Carbamidomethylation	Uncharacterized protein OS=Deinococcus radiodurans (strain ATCC 13939 / DSM 20539 / JCM 16871 / LMG 4051 / NBRC 15346 / NCIMB 9279 / R1 / VKM B-1422) OX=243230 GN=DR_1665 PE=4 SV=1	2	2	19
Q9RTU3	-0.0750668	0.674907	0.800108	Carbamidomethylation	Uncharacterized protein OS=Deinococcus radiodurans (strain ATCC 13939 / DSM 20539 / JCM 16871 / LMG 4051 / NBRC 15346 / NCIMB 9279 / R1 / VKM B-1422) OX=243230 GN=DR_1663 PE=4 SV=1	4	4	42
Q9RTU4	0.791198	0.00216868	0.0375482	Carbamidomethylation	L-threonine 3-dehydrogenase OS=Deinococcus radiodurans (strain ATCC 13939 / DSM 20539 / JCM 16871 / LMG 4051 / NBRC 15346 / NCIMB 9279 / R1 / VKM B-1422) OX=243230 GN=tdh PE=3 SV=2	7	7	20
Q9RTU7	-0.0408308	0.764377	0.856238		Oligopeptidase A OS=Deinococcus radiodurans (strain ATCC 13939 / DSM 20539 / JCM 16871 / LMG 4051 / NBRC 15346 / NCIMB 9279 / R1 / VKM B-1422) OX=243230 GN=DR_1659 PE=3 SV=1	34	34	52
Q9RTV0	-1.08634	0.0270469	0.119133	Oxidation (M)	Mg(2+) chelatase family protein OS=Deinococcus radiodurans (strain ATCC 13939 / DSM 20539 / JCM 16871 / LMG 4051 / NBRC 15346 / NCIMB 9279 / R1 / VKM B-1422) OX=243230 GN=DR_1656 PE=3 SV=1	1	2	2
Q9RTV1	-0.473468	0.0200521	0.102793	Oxidation (M)	ABC transporter periplasmic substrate-binding protein putative OS=Deinococcus radiodurans (strain ATCC 13939 / DSM 20539 / JCM 16871 / LMG 4051 / NBRC 15346 / NCIMB 9279 / R1 / VKM B-1422) OX=243230 GN=DR_1655 PE=4 SV=1	30	30	56
Q9RTV2	-0.470354	0.142514	0.310227	Carbamidomethylation	Uncharacterized protein OS=Deinococcus radiodurans (strain ATCC 13939 / DSM 20539 / JCM 16871 / LMG 4051 / NBRC 15346 / NCIMB 9279 / R1 / VKM B-1422) OX=243230 GN=DR_1654 PE=4 SV=1	5	5	26
Q9RTV5	-0.130276	0.41968	0.600914		Immunogenic protein OS=Deinococcus radiodurans (strain ATCC 13939 / DSM 20539 / JCM 16871 / LMG 4051 / NBRC 15346 / NCIMB 9279 / R1 / VKM B-1422) OX=243230 GN=DR_1649 PE=4 SV=1	15	15	39
Q9RTV6	-0.167801	0.430846	0.612234		Amino acid ABC transporter ATP-binding protein OS=Deinococcus radiodurans (strain ATCC 13939 / DSM 20539 / JCM 16871 / LMG 4051 / NBRC 15346 / NCIMB 9279 / R1 / VKM B-1422) OX=243230 GN=DR_1648 PE=4 SV=1	3	4	20
Q9RTV7	0.216328	0.454059	0.630311		Nitrogen regulator putative OS=Deinococcus radiodurans (strain ATCC 13939 / DSM 20539 / JCM 16871 / LMG 4051 / NBRC 15346 / NCIMB 9279 / R1 / VKM B-1422) OX=243230 GN=DR_1646 PE=4 SV=1	2	2	9
Q9RTV8	-0.409017	0.0681552	0.19839		UDP-N-acetyl-D-mannosaminuronic acid transferase putative OS=Deinococcus radiodurans (strain ATCC 13939 / DSM 20539 / JCM 16871 / LMG 4051 / NBRC 15346 / NCIMB 9279 / R1 / VKM B-1422) OX=243230 GN=DR_1645 PE=4 SV=1	7	7	29
Q9RTW2	-0.40543	0.0942835	0.242075		DinB_2 domain-containing protein OS=Deinococcus radiodurans (strain ATCC 13939 / DSM 20539 / JCM 16871 / LMG 4051 / NBRC 15346 / NCIMB 9279 / R1 / VKM B-1422) OX=243230 GN=DR_1641 PE=4 SV=1	2	4	12
Q9RTW5	-0.40575	0.15352	0.324314		Corrinoid adenosyltransferase OS=Deinococcus radiodurans (strain ATCC 13939 / DSM 20539 / JCM 16871 / LMG 4051 / NBRC 15346 / NCIMB 9279 / R1 / VKM B-1422) OX=243230 GN=DR_1638 PE=3 SV=1	3	3	24
Q9RTW7	0.730465	0.00562097	0.0570836		ABC transporter ATP-binding protein EF-3 family OS=Deinococcus radiodurans (strain ATCC 13939 / DSM 20539 / JCM 16871 / LMG 4051 / NBRC 15346 / NCIMB 9279 / R1 / VKM B-1422) OX=243230 GN=DR_1635 PE=4 SV=1	3	3	6
Q9RTW8	-0.575658	0.0131079	0.081479		FecR domain-containing protein OS=Deinococcus radiodurans (strain ATCC 13939 / DSM 20539 / JCM 16871 / LMG 4051 / NBRC 15346 / NCIMB 9279 / R1 / VKM B-1422) OX=243230 GN=DR_1634 PE=4 SV=1	8	8	22
Q9RTX0	-0.323791	0.156702	0.327298		N-acetylmuramoyl-L-alanine amidase putative OS=Deinococcus radiodurans (strain ATCC 13939 / DSM 20539 / JCM 16871 / LMG 4051 / NBRC 15346 / NCIMB 9279 / R1 / VKM B-1422) OX=243230 GN=DR_1632 PE=4 SV=1	8	9	17
Q9RTX4	0.504548	0.00775604	0.0637169		Oligoendopeptidase OS=Deinococcus radiodurans (strain ATCC 13939 / DSM 20539 / JCM 16871 / LMG 4051 / NBRC 15346 / NCIMB 9279 / R1 / VKM B-1422) OX=243230 GN=DR_1627 PE=3 SV=1	16	17	23
Q9RTX5	-0.177874	0.24893	0.432246	Carbamidomethylation	Branched-chain-amino-acid aminotransferase OS=Deinococcus radiodurans (strain ATCC 13939 / DSM 20539 / JCM 16871 / LMG 4051 / NBRC 15346 / NCIMB 9279 / R1 / VKM B-1422) OX=243230 GN=DR_1626 PE=1 SV=1	16	16	42
Q9RTX6	0.100677	0.630192	0.769551		Amidase putative OS=Deinococcus radiodurans (strain ATCC 13939 / DSM 20539 / JCM 16871 / LMG 4051 / NBRC 15346 / NCIMB 9279 / R1 / VKM B-1422) OX=243230 GN=DR_1625 PE=4 SV=1	4	5	13
Q9RTX7	0.396259	0.135858	0.302757		PrcB_C domain-containing protein OS=Deinococcus radiodurans (strain ATCC 13939 / DSM 20539 / JCM 16871 / LMG 4051 / NBRC 15346 / NCIMB 9279 / R1 / VKM B-1422) OX=243230 GN=DR_1623 PE=4 SV=1	11	11	47
Q9RTY0	0.0913445	0.782867	0.867158		Ketoacyl reductase putative OS=Deinococcus radiodurans (strain ATCC 13939 / DSM 20539 / JCM 16871 / LMG 4051 / NBRC 15346 / NCIMB 9279 / R1 / VKM B-1422) OX=243230 GN=DR_1620 PE=3 SV=1	5	5	12
Q9RTY1	-0.210447	0.291861	0.479622	Carbamidomethylation	PG_binding_4 domain-containing protein OS=Deinococcus radiodurans (strain ATCC 13939 / DSM 20539 / JCM 16871 / LMG 4051 / NBRC 15346 / NCIMB 9279 / R1 / VKM B-1422) OX=243230 GN=DR_1619 PE=4 SV=1	12	12	28
Q9RTY2	0.524306	0.0231511	0.109461		Xanthine phosphoribosyltransferase OS=Deinococcus radiodurans (strain ATCC 13939 / DSM 20539 / JCM 16871 / LMG 4051 / NBRC 15346 / NCIMB 9279 / R1 / VKM B-1422) OX=243230 GN=xpt PE=3 SV=1	4	4	24
Q9RTY3	-0.104407	0.561468	0.72079		Uncharacterized protein OS=Deinococcus radiodurans (strain ATCC 13939 / DSM 20539 / JCM 16871 / LMG 4051 / NBRC 15346 / NCIMB 9279 / R1 / VKM B-1422) OX=243230 GN=DR_1616 PE=4 SV=1	6	6	30
Q9RTY5	-0.902239	0.0178431	0.0957157		3-isopropylmalate dehydratase small subunit 1 OS=Deinococcus radiodurans (strain ATCC 13939 / DSM 20539 / JCM 16871 / LMG 4051 / NBRC 15346 / NCIMB 9279 / R1 / VKM B-1422) OX=243230 GN=leuD1 PE=3 SV=1	4	4	25
Q9RTY8	0.30811	0.059223	0.183408	Carbamidomethylation	Uncharacterized protein OS=Deinococcus radiodurans (strain ATCC 13939 / DSM 20539 / JCM 16871 / LMG 4051 / NBRC 15346 / NCIMB 9279 / R1 / VKM B-1422) OX=243230 GN=DR_1611 PE=4 SV=1	10	11	76
Q9RTZ0	-0.55714	0.0136095	0.0831738		DinB_2 domain-containing protein OS=Deinococcus radiodurans (strain ATCC 13939 / DSM 20539 / JCM 16871 / LMG 4051 / NBRC 15346 / NCIMB 9279 / R1 / VKM B-1422) OX=243230 GN=DR_1608 PE=4 SV=1	7	7	46
Q9RTZ3	-0.299542	0.184898	0.365664		Oligosaccharide deacetylase putative OS=Deinococcus radiodurans (strain ATCC 13939 / DSM 20539 / JCM 16871 / LMG 4051 / NBRC 15346 / NCIMB 9279 / R1 / VKM B-1422) OX=243230 GN=DR_1604 PE=4 SV=1	5	5	17
Q9RTZ6	-0.158193	0.69278	0.80977		Nodulin 21-related protein OS=Deinococcus radiodurans (strain ATCC 13939 / DSM 20539 / JCM 16871 / LMG 4051 / NBRC 15346 / NCIMB 9279 / R1 / VKM B-1422) OX=243230 GN=DR_1601 PE=4 SV=1	2	2	11
Q9RTZ7	-0.00951373	0.97692	0.989879		Uncharacterized protein OS=Deinococcus radiodurans (strain ATCC 13939 / DSM 20539 / JCM 16871 / LMG 4051 / NBRC 15346 / NCIMB 9279 / R1 / VKM B-1422) OX=243230 GN=DR_1600 PE=4 SV=1	4	4	22
Q9RTZ8	-0.200834	0.364506	0.547488		Serine protease OS=Deinococcus radiodurans (strain ATCC 13939 / DSM 20539 / JCM 16871 / LMG 4051 / NBRC 15346 / NCIMB 9279 / R1 / VKM B-1422) OX=243230 GN=DR_1599 PE=3 SV=1	7	7	20
Q9RTZ9	0.667405	0.000818497	0.0211963		Protease putative OS=Deinococcus radiodurans (strain ATCC 13939 / DSM 20539 / JCM 16871 / LMG 4051 / NBRC 15346 / NCIMB 9279 / R1 / VKM B-1422) OX=243230 GN=DR_1598 PE=3 SV=1	24	25	36
Q9RU00	0.038357	0.853263	0.917395		Glucose 6-phosphate dehydrogenase assembly protein OpcA putative OS=Deinococcus radiodurans (strain ATCC 13939 / DSM 20539 / JCM 16871 / LMG 4051 / NBRC 15346 / NCIMB 9279 / R1 / VKM B-1422) OX=243230 GN=DR_1597 PE=4 SV=1	9	9	34
Q9RU01	-0.337456	0.0418991	0.150942		Glucose-6-phosphate 1-dehydrogenase OS=Deinococcus radiodurans (strain ATCC 13939 / DSM 20539 / JCM 16871 / LMG 4051 / NBRC 15346 / NCIMB 9279 / R1 / VKM B-1422) OX=243230 GN=zwf PE=3 SV=1	24	24	38
Q9RU02	-0.0799454	0.679933	0.80249		6-phosphogluconate dehydrogenase OS=Deinococcus radiodurans (strain ATCC 13939 / DSM 20539 / JCM 16871 / LMG 4051 / NBRC 15346 / NCIMB 9279 / R1 / VKM B-1422) OX=243230 GN=DR_1595 PE=3 SV=1	10	10	35
Q9RU06	0.240911	0.239506	0.422228		Uncharacterized protein OS=Deinococcus radiodurans (strain ATCC 13939 / DSM 20539 / JCM 16871 / LMG 4051 / NBRC 15346 / NCIMB 9279 / R1 / VKM B-1422) OX=243230 GN=DR_1590 PE=4 SV=1	7	7	39
Q9RU07	-0.0401822	0.903684	0.941471		Fructose-bisphosphate aldolase OS=Deinococcus radiodurans (strain ATCC 13939 / DSM 20539 / JCM 16871 / LMG 4051 / NBRC 15346 / NCIMB 9279 / R1 / VKM B-1422) OX=243230 GN=DR_1589 PE=4 SV=1	24	24	61
Q9RU08	0.846217	0.000508338	0.0159067		Aminotransferase class I putative OS=Deinococcus radiodurans (strain ATCC 13939 / DSM 20539 / JCM 16871 / LMG 4051 / NBRC 15346 / NCIMB 9279 / R1 / VKM B-1422) OX=243230 GN=DR_1588 PE=4 SV=1	8	8	26
Q9RU10	2.07633	0.000634938	0.0184224		Glutamate racemase OS=Deinococcus radiodurans (strain ATCC 13939 / DSM 20539 / JCM 16871 / LMG 4051 / NBRC 15346 / NCIMB 9279 / R1 / VKM B-1422) OX=243230 GN=murI PE=3 SV=2	2	2	14
Q9RU11	0.0278767	0.904399	0.941471		Ribonuclease PH OS=Deinococcus radiodurans (strain ATCC 13939 / DSM 20539 / JCM 16871 / LMG 4051 / NBRC 15346 / NCIMB 9279 / R1 / VKM B-1422) OX=243230 GN=rph PE=3 SV=1	2	2	9
Q9RU15	-0.0476863	0.895844	0.940416		ABC transporter ATP-binding protein OS=Deinococcus radiodurans (strain ATCC 13939 / DSM 20539 / JCM 16871 / LMG 4051 / NBRC 15346 / NCIMB 9279 / R1 / VKM B-1422) OX=243230 GN=DR_1581 PE=4 SV=1	2	2	8
Q9RU17	-0.841208	0.000989342	0.0235872	Carbamidomethylation	Uncharacterized protein OS=Deinococcus radiodurans (strain ATCC 13939 / DSM 20539 / JCM 16871 / LMG 4051 / NBRC 15346 / NCIMB 9279 / R1 / VKM B-1422) OX=243230 GN=DR_1579 PE=4 SV=1	18	18	48
Q9RU18	-1.25272	0.0059474	0.0572628		NYN domain-containing protein OS=Deinococcus radiodurans (strain ATCC 13939 / DSM 20539 / JCM 16871 / LMG 4051 / NBRC 15346 / NCIMB 9279 / R1 / VKM B-1422) OX=243230 GN=DR_1578 PE=4 SV=1	2	2	4
Q9RU19	-0.42962	0.031747	0.132013		S-adenosylmethionine:tRNA ribosyltransferase-isomerase OS=Deinococcus radiodurans (strain ATCC 13939 / DSM 20539 / JCM 16871 / LMG 4051 / NBRC 15346 / NCIMB 9279 / R1 / VKM B-1422) OX=243230 GN=queA PE=3 SV=1	10	11	34
Q9RU22	-0.47545	0.0680185	0.198376		Uncharacterized protein OS=Deinococcus radiodurans (strain ATCC 13939 / DSM 20539 / JCM 16871 / LMG 4051 / NBRC 15346 / NCIMB 9279 / R1 / VKM B-1422) OX=243230 GN=DR_1574 PE=4 SV=1	2	2	11
Q9RU23	-0.230571	0.106687	0.26056		CTP synthase OS=Deinococcus radiodurans (strain ATCC 13939 / DSM 20539 / JCM 16871 / LMG 4051 / NBRC 15346 / NCIMB 9279 / R1 / VKM B-1422) OX=243230 GN=pyrG PE=3 SV=1	14	14	29
Q9RU24	-0.0463828	0.716142	0.821059	Carbamidomethylation	Probable ABC transporter-binding protein DR_1571 OS=Deinococcus radiodurans (strain ATCC 13939 / DSM 20539 / JCM 16871 / LMG 4051 / NBRC 15346 / NCIMB 9279 / R1 / VKM B-1422) OX=243230 GN=DR_1571 PE=1 SV=1	85	85	61
Q9RU25	-0.822804	0.00994041	0.0699499		Peptide ABC transporter permease protein OS=Deinococcus radiodurans (strain ATCC 13939 / DSM 20539 / JCM 16871 / LMG 4051 / NBRC 15346 / NCIMB 9279 / R1 / VKM B-1422) OX=243230 GN=DR_1570 PE=3 SV=1	3	3	11
Q9RU26	-0.560804	0.00452709	0.0515128		Peptide ABC transporter permease protein OS=Deinococcus radiodurans (strain ATCC 13939 / DSM 20539 / JCM 16871 / LMG 4051 / NBRC 15346 / NCIMB 9279 / R1 / VKM B-1422) OX=243230 GN=DR_1569 PE=3 SV=1	9	9	22
Q9RU27	-0.12337	0.565043	0.721577	Carbamidomethylation	Peptide ABC transporter ATP-binding protein OS=Deinococcus radiodurans (strain ATCC 13939 / DSM 20539 / JCM 16871 / LMG 4051 / NBRC 15346 / NCIMB 9279 / R1 / VKM B-1422) OX=243230 GN=DR_1568 PE=4 SV=1	12	12	40
Q9RU28	-0.30614	0.084927	0.227786	Carbamidomethylation	Peptide ABC transporter ATP-binding protein OS=Deinococcus radiodurans (strain ATCC 13939 / DSM 20539 / JCM 16871 / LMG 4051 / NBRC 15346 / NCIMB 9279 / R1 / VKM B-1422) OX=243230 GN=DR_1567 PE=4 SV=1	24	24	58
Q9RU30	-0.132245	0.534131	0.695563		HD-GYP domain-containing protein OS=Deinococcus radiodurans (strain ATCC 13939 / DSM 20539 / JCM 16871 / LMG 4051 / NBRC 15346 / NCIMB 9279 / R1 / VKM B-1422) OX=243230 GN=DR_1565 PE=4 SV=1	10	11	47
Q9RU32	-0.237781	0.336096	0.518946		Uracil phosphoribosyltransferase OS=Deinococcus radiodurans (strain ATCC 13939 / DSM 20539 / JCM 16871 / LMG 4051 / NBRC 15346 / NCIMB 9279 / R1 / VKM B-1422) OX=243230 GN=upp PE=3 SV=1	4	4	20
Q9RU34	-0.320045	0.0651505	0.192251		UDP-N-acetylglucosamine 2-epimerase OS=Deinococcus radiodurans (strain ATCC 13939 / DSM 20539 / JCM 16871 / LMG 4051 / NBRC 15346 / NCIMB 9279 / R1 / VKM B-1422) OX=243230 GN=DR_1561 PE=3 SV=1	9	9	28
Q9RU37	0.135021	0.580991	0.732088		DNA-binding response regulator OS=Deinococcus radiodurans (strain ATCC 13939 / DSM 20539 / JCM 16871 / LMG 4051 / NBRC 15346 / NCIMB 9279 / R1 / VKM B-1422) OX=243230 GN=DR_1558 PE=4 SV=1	2	2	12
Q9RU41	-0.1777	0.324369	0.510694		Peptide chain release factor 3 OS=Deinococcus radiodurans (strain ATCC 13939 / DSM 20539 / JCM 16871 / LMG 4051 / NBRC 15346 / NCIMB 9279 / R1 / VKM B-1422) OX=243230 GN=prfC PE=3 SV=1	11	11	29
Q9RU42	0.125028	0.492908	0.66046		Uncharacterized protein OS=Deinococcus radiodurans (strain ATCC 13939 / DSM 20539 / JCM 16871 / LMG 4051 / NBRC 15346 / NCIMB 9279 / R1 / VKM B-1422) OX=243230 GN=DR_1552 PE=4 SV=1	7	7	37
Q9RU43	-0.468847	0.0128801	0.081479		Carboxyl-terminal protease putative OS=Deinococcus radiodurans (strain ATCC 13939 / DSM 20539 / JCM 16871 / LMG 4051 / NBRC 15346 / NCIMB 9279 / R1 / VKM B-1422) OX=243230 GN=DR_1551 PE=3 SV=1	29	30	54
Q9RU44	-1.06327	0.0059263	0.0572628		Cell division ATP-binding protein FtsE OS=Deinococcus radiodurans (strain ATCC 13939 / DSM 20539 / JCM 16871 / LMG 4051 / NBRC 15346 / NCIMB 9279 / R1 / VKM B-1422) OX=243230 GN=ftsE PE=3 SV=1	3	4	7
Q9RU45	-1.23007	0.0400083	0.149113		Peptidase_M23 domain-containing protein OS=Deinococcus radiodurans (strain ATCC 13939 / DSM 20539 / JCM 16871 / LMG 4051 / NBRC 15346 / NCIMB 9279 / R1 / VKM B-1422) OX=243230 GN=DR_1549 PE=4 SV=1	4	5	7
Q9RU48	-0.371454	0.0964908	0.244813		Superoxide dismutase [Cu-Zn] OS=Deinococcus radiodurans (strain ATCC 13939 / DSM 20539 / JCM 16871 / LMG 4051 / NBRC 15346 / NCIMB 9279 / R1 / VKM B-1422) OX=243230 GN=sodC PE=3 SV=1	3	3	17
Q9RU50	0.315876	0.0498547	0.16716		Acyl-CoA dehydrogenase OS=Deinococcus radiodurans (strain ATCC 13939 / DSM 20539 / JCM 16871 / LMG 4051 / NBRC 15346 / NCIMB 9279 / R1 / VKM B-1422) OX=243230 GN=DR_1544 PE=3 SV=1	10	11	27
Q9RU52	-0.430652	0.0307161	0.129231	Carbamidomethylation	Propionyl-CoA carboxylase beta subunit putative OS=Deinococcus radiodurans (strain ATCC 13939 / DSM 20539 / JCM 16871 / LMG 4051 / NBRC 15346 / NCIMB 9279 / R1 / VKM B-1422) OX=243230 GN=DR_1542 PE=4 SV=1	8	8	16
Q9RU54	0.492961	0.0037569	0.0484432	Carbamidomethylation; Oxidation (M)	Isocitrate dehydrogenase [NADP] OS=Deinococcus radiodurans (strain ATCC 13939 / DSM 20539 / JCM 16871 / LMG 4051 / NBRC 15346 / NCIMB 9279 / R1 / VKM B-1422) OX=243230 GN=DR_1540 PE=4 SV=1	66	66	71
Q9RU55	-0.373143	0.0953559	0.242754		Uncharacterized protein OS=Deinococcus radiodurans (strain ATCC 13939 / DSM 20539 / JCM 16871 / LMG 4051 / NBRC 15346 / NCIMB 9279 / R1 / VKM B-1422) OX=243230 GN=DR_1539 PE=4 SV=1	4	4	52
Q9RU56	0.860856	0.00134755	0.0273516		Osmotically inducible protein C OS=Deinococcus radiodurans (strain ATCC 13939 / DSM 20539 / JCM 16871 / LMG 4051 / NBRC 15346 / NCIMB 9279 / R1 / VKM B-1422) OX=243230 GN=DR_1538 PE=4 SV=1	4	4	28
Q9RU57	-0.195008	0.218581	0.400866		Lipase putative OS=Deinococcus radiodurans (strain ATCC 13939 / DSM 20539 / JCM 16871 / LMG 4051 / NBRC 15346 / NCIMB 9279 / R1 / VKM B-1422) OX=243230 GN=DR_1537 PE=4 SV=1	14	14	62
Q9RU58	0.00605165	0.988625	0.993919		Serine protease subtilase family OS=Deinococcus radiodurans (strain ATCC 13939 / DSM 20539 / JCM 16871 / LMG 4051 / NBRC 15346 / NCIMB 9279 / R1 / VKM B-1422) OX=243230 GN=DR_1536 PE=4 SV=1	5	7	11
Q9RU59	0.350797	0.349386	0.533854		Uncharacterized protein OS=Deinococcus radiodurans (strain ATCC 13939 / DSM 20539 / JCM 16871 / LMG 4051 / NBRC 15346 / NCIMB 9279 / R1 / VKM B-1422) OX=243230 GN=DR_1535 PE=4 SV=1	2	3	7
Q9RU62	-0.556713	0.00302547	0.0436947		Transcription-repair-coupling factor OS=Deinococcus radiodurans (strain ATCC 13939 / DSM 20539 / JCM 16871 / LMG 4051 / NBRC 15346 / NCIMB 9279 / R1 / VKM B-1422) OX=243230 GN=mfd PE=3 SV=1	19	22	21
Q9RU68	0.420818	0.0408673	0.15003		Ribosomal RNA small subunit methyltransferase A OS=Deinococcus radiodurans (strain ATCC 13939 / DSM 20539 / JCM 16871 / LMG 4051 / NBRC 15346 / NCIMB 9279 / R1 / VKM B-1422) OX=243230 GN=rsmA PE=3 SV=2	5	5	25
Q9RU69	0.139842	0.411156	0.593804		Carbohydrate kinase PfkB family OS=Deinococcus radiodurans (strain ATCC 13939 / DSM 20539 / JCM 16871 / LMG 4051 / NBRC 15346 / NCIMB 9279 / R1 / VKM B-1422) OX=243230 GN=DR_1525 PE=3 SV=1	8	9	40
Q9RU71	0.0854785	0.580191	0.731693		Pyrroline-5-carboxylate reductase OS=Deinococcus radiodurans (strain ATCC 13939 / DSM 20539 / JCM 16871 / LMG 4051 / NBRC 15346 / NCIMB 9279 / R1 / VKM B-1422) OX=243230 GN=proC PE=3 SV=1	7	7	30
Q9RU72	-0.391811	0.0533748	0.173526		Ribosomal protein L11 methyltransferase OS=Deinococcus radiodurans (strain ATCC 13939 / DSM 20539 / JCM 16871 / LMG 4051 / NBRC 15346 / NCIMB 9279 / R1 / VKM B-1422) OX=243230 GN=prmA PE=3 SV=1	6	7	29
Q9RU74	0.767736	0.00143213	0.0286807	Oxidation (M)	Ketol-acid reductoisomerase (NADP(+)) OS=Deinococcus radiodurans (strain ATCC 13939 / DSM 20539 / JCM 16871 / LMG 4051 / NBRC 15346 / NCIMB 9279 / R1 / VKM B-1422) OX=243230 GN=ilvC PE=3 SV=2	16	16	43
Q9RU76	-0.199662	0.336175	0.518946		Acetolactate synthase OS=Deinococcus radiodurans (strain ATCC 13939 / DSM 20539 / JCM 16871 / LMG 4051 / NBRC 15346 / NCIMB 9279 / R1 / VKM B-1422) OX=243230 GN=DR_1516 PE=3 SV=1	3	3	8
Q9RU77	-0.154864	0.455804	0.631271		Uncharacterized protein OS=Deinococcus radiodurans (strain ATCC 13939 / DSM 20539 / JCM 16871 / LMG 4051 / NBRC 15346 / NCIMB 9279 / R1 / VKM B-1422) OX=243230 GN=DR_1515 PE=4 SV=1	4	4	14
Q9RU79	0.0542756	0.684745	0.804763		30S ribosomal protein S2 OS=Deinococcus radiodurans (strain ATCC 13939 / DSM 20539 / JCM 16871 / LMG 4051 / NBRC 15346 / NCIMB 9279 / R1 / VKM B-1422) OX=243230 GN=rpsB PE=3 SV=1	53	53	80
Q9RU80	-0.0791704	0.784368	0.86818	Oxidation (M)	Elongation factor Ts OS=Deinococcus radiodurans (strain ATCC 13939 / DSM 20539 / JCM 16871 / LMG 4051 / NBRC 15346 / NCIMB 9279 / R1 / VKM B-1422) OX=243230 GN=tsf PE=3 SV=1	45	46	77
Q9RU81	-0.256618	0.174505	0.350879		Uridylate kinase OS=Deinococcus radiodurans (strain ATCC 13939 / DSM 20539 / JCM 16871 / LMG 4051 / NBRC 15346 / NCIMB 9279 / R1 / VKM B-1422) OX=243230 GN=pyrH PE=3 SV=1	5	5	15
Q9RU82	-0.316709	0.0540367	0.174921		Ribosome-recycling factor OS=Deinococcus radiodurans (strain ATCC 13939 / DSM 20539 / JCM 16871 / LMG 4051 / NBRC 15346 / NCIMB 9279 / R1 / VKM B-1422) OX=243230 GN=frr PE=3 SV=1	12	12	44
Q9RU84	0.0349169	0.887581	0.938175	Carbamidomethylation	1-deoxy-D-xylulose 5-phosphate reductoisomerase OS=Deinococcus radiodurans (strain ATCC 13939 / DSM 20539 / JCM 16871 / LMG 4051 / NBRC 15346 / NCIMB 9279 / R1 / VKM B-1422) OX=243230 GN=dxr PE=3 SV=1	4	4	13
Q9RU88	0.275163	0.25887	0.441343		NADH-quinone oxidoreductase subunit C OS=Deinococcus radiodurans (strain ATCC 13939 / DSM 20539 / JCM 16871 / LMG 4051 / NBRC 15346 / NCIMB 9279 / R1 / VKM B-1422) OX=243230 GN=nuoC PE=3 SV=1	2	3	9
Q9RU89	1.55002	0.00917918	0.0672543	Carbamidomethylation	NADH-quinone oxidoreductase subunit D OS=Deinococcus radiodurans (strain ATCC 13939 / DSM 20539 / JCM 16871 / LMG 4051 / NBRC 15346 / NCIMB 9279 / R1 / VKM B-1422) OX=243230 GN=nuoD PE=3 SV=1	5	6	22
Q9RU91	0.613331	0.0291248	0.125705		NADH dehydrogenase I E subunit OS=Deinococcus radiodurans (strain ATCC 13939 / DSM 20539 / JCM 16871 / LMG 4051 / NBRC 15346 / NCIMB 9279 / R1 / VKM B-1422) OX=243230 GN=DR_1501 PE=3 SV=1	3	3	20
Q9RU92	-0.0811746	0.760269	0.855374		NADH-quinone oxidoreductase subunit F OS=Deinococcus radiodurans (strain ATCC 13939 / DSM 20539 / JCM 16871 / LMG 4051 / NBRC 15346 / NCIMB 9279 / R1 / VKM B-1422) OX=243230 GN=DR_1500 PE=3 SV=1	3	3	9
Q9RU93	0.525496	0.00766482	0.0637169		NADH-quinone oxidoreductase OS=Deinococcus radiodurans (strain ATCC 13939 / DSM 20539 / JCM 16871 / LMG 4051 / NBRC 15346 / NCIMB 9279 / R1 / VKM B-1422) OX=243230 GN=DR_1499 PE=3 SV=1	7	8	14
Q9RUA1	0.139545	0.642646	0.777177		Carboxyl-terminal protease putative OS=Deinococcus radiodurans (strain ATCC 13939 / DSM 20539 / JCM 16871 / LMG 4051 / NBRC 15346 / NCIMB 9279 / R1 / VKM B-1422) OX=243230 GN=DR_1491 PE=4 SV=1	2	2	5
Q9RUA2	-0.168724	0.476625	0.648451	Carbamidomethylation	Uncharacterized protein OS=Deinococcus radiodurans (strain ATCC 13939 / DSM 20539 / JCM 16871 / LMG 4051 / NBRC 15346 / NCIMB 9279 / R1 / VKM B-1422) OX=243230 GN=DR_1490 PE=4 SV=1	6	6	29
Q9RUA3	-0.0686815	0.802844	0.879557		Membrane-bound protein LytR OS=Deinococcus radiodurans (strain ATCC 13939 / DSM 20539 / JCM 16871 / LMG 4051 / NBRC 15346 / NCIMB 9279 / R1 / VKM B-1422) OX=243230 GN=DR_1488 PE=3 SV=1	6	6	21
Q9RUA4	-0.17778	0.183122	0.36334		3-hydroxyacyl-CoA dehydrogenase OS=Deinococcus radiodurans (strain ATCC 13939 / DSM 20539 / JCM 16871 / LMG 4051 / NBRC 15346 / NCIMB 9279 / R1 / VKM B-1422) OX=243230 GN=DR_1487 PE=4 SV=1	30	30	38
Q9RUA6	0.0203815	0.91026	0.943539		Lipase putative OS=Deinococcus radiodurans (strain ATCC 13939 / DSM 20539 / JCM 16871 / LMG 4051 / NBRC 15346 / NCIMB 9279 / R1 / VKM B-1422) OX=243230 GN=DR_1485 PE=4 SV=1	4	4	14
Q9RUA7	-0.215603	0.334425	0.518376		Uncharacterized protein OS=Deinococcus radiodurans (strain ATCC 13939 / DSM 20539 / JCM 16871 / LMG 4051 / NBRC 15346 / NCIMB 9279 / R1 / VKM B-1422) OX=243230 GN=DR_1484 PE=4 SV=1	3	3	19
Q9RUA8	-0.263617	0.142179	0.309947		Uncharacterized protein OS=Deinococcus radiodurans (strain ATCC 13939 / DSM 20539 / JCM 16871 / LMG 4051 / NBRC 15346 / NCIMB 9279 / R1 / VKM B-1422) OX=243230 GN=DR_1483 PE=4 SV=1	13	13	28
Q9RUA9	-0.313488	0.326473	0.511327		2-isopropylmalate synthase OS=Deinococcus radiodurans (strain ATCC 13939 / DSM 20539 / JCM 16871 / LMG 4051 / NBRC 15346 / NCIMB 9279 / R1 / VKM B-1422) OX=243230 GN=leuA PE=3 SV=1	11	11	21
Q9RUB0	-0.196023	0.230282	0.413241		Uncharacterized protein OS=Deinococcus radiodurans (strain ATCC 13939 / DSM 20539 / JCM 16871 / LMG 4051 / NBRC 15346 / NCIMB 9279 / R1 / VKM B-1422) OX=243230 GN=DR_1481 PE=4 SV=1	19	19	48
Q9RUB1	-0.0822431	0.465007	0.639012	Oxidation (M)	AlgP-related protein OS=Deinococcus radiodurans (strain ATCC 13939 / DSM 20539 / JCM 16871 / LMG 4051 / NBRC 15346 / NCIMB 9279 / R1 / VKM B-1422) OX=243230 GN=DR_1480 PE=4 SV=1	58	59	76
Q9RUB5	0.398552	0.317702	0.505957		1-deoxy-D-xylulose-5-phosphate synthase OS=Deinococcus radiodurans (strain ATCC 13939 / DSM 20539 / JCM 16871 / LMG 4051 / NBRC 15346 / NCIMB 9279 / R1 / VKM B-1422) OX=243230 GN=dxs PE=1 SV=1	4	4	8
Q9RUB7	-0.274199	0.109378	0.264006	Oxidation (M)	Phage shock protein A homolog OS=Deinococcus radiodurans (strain ATCC 13939 / DSM 20539 / JCM 16871 / LMG 4051 / NBRC 15346 / NCIMB 9279 / R1 / VKM B-1422) OX=243230 GN=DR_1473 PE=1 SV=1	18	18	59
Q9RUB8	0.141517	0.467904	0.63958	Carbamidomethylation	Alpha-amylase OS=Deinococcus radiodurans (strain ATCC 13939 / DSM 20539 / JCM 16871 / LMG 4051 / NBRC 15346 / NCIMB 9279 / R1 / VKM B-1422) OX=243230 GN=DR_1472 PE=3 SV=1	6	6	15
Q9RUB9	0.111018	0.596296	0.739584		Germane domain-containing protein OS=Deinococcus radiodurans (strain ATCC 13939 / DSM 20539 / JCM 16871 / LMG 4051 / NBRC 15346 / NCIMB 9279 / R1 / VKM B-1422) OX=243230 GN=DR_1470 PE=4 SV=1	3	3	20
Q9RUC0	-0.349465	0.0359942	0.139698		MurNAc-LAA domain-containing protein OS=Deinococcus radiodurans (strain ATCC 13939 / DSM 20539 / JCM 16871 / LMG 4051 / NBRC 15346 / NCIMB 9279 / R1 / VKM B-1422) OX=243230 GN=DR_1469 PE=4 SV=1	14	15	35
Q9RUC1	0.441088	0.387645	0.573638		SsrA-binding protein OS=Deinococcus radiodurans (strain ATCC 13939 / DSM 20539 / JCM 16871 / LMG 4051 / NBRC 15346 / NCIMB 9279 / R1 / VKM B-1422) OX=243230 GN=smpB PE=3 SV=2	3	3	17
Q9RUC2	-0.469354	0.0163217	0.0918171	Carbamidomethylation	Oxidoreductase short-chain dehydrogenase/reductase family OS=Deinococcus radiodurans (strain ATCC 13939 / DSM 20539 / JCM 16871 / LMG 4051 / NBRC 15346 / NCIMB 9279 / R1 / VKM B-1422) OX=243230 GN=DR_1467 PE=3 SV=1	11	11	44
Q9RUC4	-0.0929369	0.674608	0.800108		Uncharacterized protein OS=Deinococcus radiodurans (strain ATCC 13939 / DSM 20539 / JCM 16871 / LMG 4051 / NBRC 15346 / NCIMB 9279 / R1 / VKM B-1422) OX=243230 GN=DR_1465 PE=4 SV=1	3	3	8
Q9RUC6	0.441405	0.249528	0.432702		Uncharacterized protein OS=Deinococcus radiodurans (strain ATCC 13939 / DSM 20539 / JCM 16871 / LMG 4051 / NBRC 15346 / NCIMB 9279 / R1 / VKM B-1422) OX=243230 GN=DR_1463 PE=4 SV=1	2	2	26
Q9RUC9	0.210664	0.443435	0.622466		Uncharacterized protein OS=Deinococcus radiodurans (strain ATCC 13939 / DSM 20539 / JCM 16871 / LMG 4051 / NBRC 15346 / NCIMB 9279 / R1 / VKM B-1422) OX=243230 GN=DR_1460 PE=4 SV=1	2	2	2
Q9RUD0	-0.252433	0.19422	0.374478	Carbamidomethylation	Serine protease subtilase family OS=Deinococcus radiodurans (strain ATCC 13939 / DSM 20539 / JCM 16871 / LMG 4051 / NBRC 15346 / NCIMB 9279 / R1 / VKM B-1422) OX=243230 GN=DR_1459 PE=4 SV=1	13	13	31
Q9RUD2	0.192652	0.169512	0.344316	Carbamidomethylation	Ribose-phosphate pyrophosphokinase OS=Deinococcus radiodurans (strain ATCC 13939 / DSM 20539 / JCM 16871 / LMG 4051 / NBRC 15346 / NCIMB 9279 / R1 / VKM B-1422) OX=243230 GN=prs PE=3 SV=2	14	14	43
Q9RUD5	-0.517722	0.00694065	0.0622402		Aminotransferase class I OS=Deinococcus radiodurans (strain ATCC 13939 / DSM 20539 / JCM 16871 / LMG 4051 / NBRC 15346 / NCIMB 9279 / R1 / VKM B-1422) OX=243230 GN=DR_1452 PE=4 SV=1	16	17	43
Q9RUD6	-0.481518	0.0354592	0.139523		5'-methylthioadenosine/S-adenosylhomocysteine nucleosidase OS=Deinococcus radiodurans (strain ATCC 13939 / DSM 20539 / JCM 16871 / LMG 4051 / NBRC 15346 / NCIMB 9279 / R1 / VKM B-1422) OX=243230 GN=DR_1451 PE=4 SV=1	9	9	43
Q9RUD8	-0.648748	0.0405838	0.149858		Uncharacterized protein OS=Deinococcus radiodurans (strain ATCC 13939 / DSM 20539 / JCM 16871 / LMG 4051 / NBRC 15346 / NCIMB 9279 / R1 / VKM B-1422) OX=243230 GN=DR_1449 PE=4 SV=1	2	2	11
Q9RUD9	1.0525	6.39e-05	0.005334		Uncharacterized protein OS=Deinococcus radiodurans (strain ATCC 13939 / DSM 20539 / JCM 16871 / LMG 4051 / NBRC 15346 / NCIMB 9279 / R1 / VKM B-1422) OX=243230 GN=DR_1448 PE=4 SV=1	27	28	39
Q9RUE0	-0.527239	0.00880312	0.0663666	Carbamidomethylation	Uncharacterized protein OS=Deinococcus radiodurans (strain ATCC 13939 / DSM 20539 / JCM 16871 / LMG 4051 / NBRC 15346 / NCIMB 9279 / R1 / VKM B-1422) OX=243230 GN=DR_1447 PE=4 SV=1	30	30	63
Q9RUE3	-0.476679	0.0821356	0.222615		ATP phosphoribosyltransferase regulatory subunit OS=Deinococcus radiodurans (strain ATCC 13939 / DSM 20539 / JCM 16871 / LMG 4051 / NBRC 15346 / NCIMB 9279 / R1 / VKM B-1422) OX=243230 GN=hisZ PE=3 SV=1	9	9	24
Q9RUE4	-0.0643938	0.798658	0.875609		Uncharacterized protein OS=Deinococcus radiodurans (strain ATCC 13939 / DSM 20539 / JCM 16871 / LMG 4051 / NBRC 15346 / NCIMB 9279 / R1 / VKM B-1422) OX=243230 GN=DR_1443 PE=4 SV=1	2	2	6
Q9RUE7	1.0907	0.0154233	0.0897958		Haem_bd domain-containing protein OS=Deinococcus radiodurans (strain ATCC 13939 / DSM 20539 / JCM 16871 / LMG 4051 / NBRC 15346 / NCIMB 9279 / R1 / VKM B-1422) OX=243230 GN=DR_1439 PE=4 SV=1	11	11	60
Q9RUE8	-0.124469	0.499399	0.66557	Carbamidomethylation; Oxidation (M)	Probable ABC transporter-binding protein DR_1438 OS=Deinococcus radiodurans (strain ATCC 13939 / DSM 20539 / JCM 16871 / LMG 4051 / NBRC 15346 / NCIMB 9279 / R1 / VKM B-1422) OX=243230 GN=DR_1438 PE=1 SV=1	33	33	57
Q9RUF2	-0.0830217	0.682084	0.803744		Nucleotide-binding protein DR_1434 OS=Deinococcus radiodurans (strain ATCC 13939 / DSM 20539 / JCM 16871 / LMG 4051 / NBRC 15346 / NCIMB 9279 / R1 / VKM B-1422) OX=243230 GN=DR_1434 PE=3 SV=1	5	5	22
Q9RUF3	-0.299517	0.0669948	0.196533	Carbamidomethylation	Methionine--tRNA ligase OS=Deinococcus radiodurans (strain ATCC 13939 / DSM 20539 / JCM 16871 / LMG 4051 / NBRC 15346 / NCIMB 9279 / R1 / VKM B-1422) OX=243230 GN=metG PE=3 SV=1	29	29	51
Q9RUF4	-0.232186	0.282531	0.468938		Uncharacterized protein OS=Deinococcus radiodurans (strain ATCC 13939 / DSM 20539 / JCM 16871 / LMG 4051 / NBRC 15346 / NCIMB 9279 / R1 / VKM B-1422) OX=243230 GN=DR_1432 PE=4 SV=1	3	3	39
Q9RUF5	-0.101907	0.568517	0.722316	Carbamidomethylation	Phosphoribosylamine--glycine ligase OS=Deinococcus radiodurans (strain ATCC 13939 / DSM 20539 / JCM 16871 / LMG 4051 / NBRC 15346 / NCIMB 9279 / R1 / VKM B-1422) OX=243230 GN=purD PE=3 SV=2	14	14	43
Q9RUF6	0.343806	0.246723	0.430904		Metallo-beta-lactamase-related protein OS=Deinococcus radiodurans (strain ATCC 13939 / DSM 20539 / JCM 16871 / LMG 4051 / NBRC 15346 / NCIMB 9279 / R1 / VKM B-1422) OX=243230 GN=DR_1430 PE=4 SV=1	3	3	12
Q9RUF8	-0.391807	0.030625	0.12921		Acetyl-CoA acetyltransferase OS=Deinococcus radiodurans (strain ATCC 13939 / DSM 20539 / JCM 16871 / LMG 4051 / NBRC 15346 / NCIMB 9279 / R1 / VKM B-1422) OX=243230 GN=DR_1428 PE=3 SV=1	9	9	23
Q9RUF9	-0.297932	0.134286	0.300145	Carbamidomethylation	Signal peptidase I OS=Deinococcus radiodurans (strain ATCC 13939 / DSM 20539 / JCM 16871 / LMG 4051 / NBRC 15346 / NCIMB 9279 / R1 / VKM B-1422) OX=243230 GN=DR_1427 PE=3 SV=1	12	12	46
Q9RUG0	-0.157389	0.487102	0.656423	Carbamidomethylation	Indole-3-glycerol phosphate synthase OS=Deinococcus radiodurans (strain ATCC 13939 / DSM 20539 / JCM 16871 / LMG 4051 / NBRC 15346 / NCIMB 9279 / R1 / VKM B-1422) OX=243230 GN=trpC PE=3 SV=1	9	9	44
Q9RUG2	0.18593	0.555462	0.717372	Carbamidomethylation	Chaperone protein DnaJ OS=Deinococcus radiodurans (strain ATCC 13939 / DSM 20539 / JCM 16871 / LMG 4051 / NBRC 15346 / NCIMB 9279 / R1 / VKM B-1422) OX=243230 GN=dnaJ PE=3 SV=2	10	10	31
Q9RUG3	0.00706751	0.982134	0.990821	Carbamidomethylation	Uncharacterized protein OS=Deinococcus radiodurans (strain ATCC 13939 / DSM 20539 / JCM 16871 / LMG 4051 / NBRC 15346 / NCIMB 9279 / R1 / VKM B-1422) OX=243230 GN=DR_1423 PE=4 SV=1	2	3	16
Q9RUG4	-0.128745	0.528635	0.693458		Uncharacterized protein OS=Deinococcus radiodurans (strain ATCC 13939 / DSM 20539 / JCM 16871 / LMG 4051 / NBRC 15346 / NCIMB 9279 / R1 / VKM B-1422) OX=243230 GN=DR_1422 PE=4 SV=1	10	10	49
Q9RUG6	-0.14325	0.6074	0.749642		[LysW]-aminoadipate kinase OS=Deinococcus radiodurans (strain ATCC 13939 / DSM 20539 / JCM 16871 / LMG 4051 / NBRC 15346 / NCIMB 9279 / R1 / VKM B-1422) OX=243230 GN=lysZ PE=3 SV=1	2	2	8
Q9RUG7	-0.524851	0.478621	0.649636		Antibiotic resistance protein OS=Deinococcus radiodurans (strain ATCC 13939 / DSM 20539 / JCM 16871 / LMG 4051 / NBRC 15346 / NCIMB 9279 / R1 / VKM B-1422) OX=243230 GN=DR_1419 PE=1 SV=1	1	2	11
Q9RUG8	-0.169052	0.31831	0.505957		Response regulator OS=Deinococcus radiodurans (strain ATCC 13939 / DSM 20539 / JCM 16871 / LMG 4051 / NBRC 15346 / NCIMB 9279 / R1 / VKM B-1422) OX=243230 GN=DR_1418 PE=4 SV=1	5	5	52
Q9RUG9	0.0118014	0.936959	0.961599	Carbamidomethylation	Penicillin-insensitive transglycosylase OS=Deinococcus radiodurans (strain ATCC 13939 / DSM 20539 / JCM 16871 / LMG 4051 / NBRC 15346 / NCIMB 9279 / R1 / VKM B-1422) OX=243230 GN=DR_1417 PE=4 SV=1	23	24	30
Q9RUH1	-0.685924	0.0337549	0.136751	Carbamidomethylation	Ornithine aminotransferase putative OS=Deinococcus radiodurans (strain ATCC 13939 / DSM 20539 / JCM 16871 / LMG 4051 / NBRC 15346 / NCIMB 9279 / R1 / VKM B-1422) OX=243230 GN=DR_1415 PE=3 SV=1	11	11	19
Q9RUH2	-0.387771	0.10234	0.254916		Uncharacterized protein OS=Deinococcus radiodurans (strain ATCC 13939 / DSM 20539 / JCM 16871 / LMG 4051 / NBRC 15346 / NCIMB 9279 / R1 / VKM B-1422) OX=243230 GN=DR_1414 PE=4 SV=1	5	5	10
Q9RUH3	0.356743	0.148786	0.317889	Carbamidomethylation	[LysW]-lysine hydrolase OS=Deinococcus radiodurans (strain ATCC 13939 / DSM 20539 / JCM 16871 / LMG 4051 / NBRC 15346 / NCIMB 9279 / R1 / VKM B-1422) OX=243230 GN=lysK PE=3 SV=1	6	6	18
Q9RUH5	-0.526818	0.0362337	0.139734		Transporter sodium/sulfate symporter family OS=Deinococcus radiodurans (strain ATCC 13939 / DSM 20539 / JCM 16871 / LMG 4051 / NBRC 15346 / NCIMB 9279 / R1 / VKM B-1422) OX=243230 GN=DR_1411 PE=4 SV=1	3	3	8
Q9RUH6	-0.0981427	0.567563	0.722316		Carboxynorspermidine/carboxyspermidine decarboxylase OS=Deinococcus radiodurans (strain ATCC 13939 / DSM 20539 / JCM 16871 / LMG 4051 / NBRC 15346 / NCIMB 9279 / R1 / VKM B-1422) OX=243230 GN=DR_1410 PE=4 SV=1	11	11	26
Q9RUH7	-0.0669057	0.79793	0.87545		Uncharacterized protein OS=Deinococcus radiodurans (strain ATCC 13939 / DSM 20539 / JCM 16871 / LMG 4051 / NBRC 15346 / NCIMB 9279 / R1 / VKM B-1422) OX=243230 GN=DR_1409 PE=4 SV=1	2	2	8
Q9RUH9	-0.275028	0.241996	0.426116		Uncharacterized protein OS=Deinococcus radiodurans (strain ATCC 13939 / DSM 20539 / JCM 16871 / LMG 4051 / NBRC 15346 / NCIMB 9279 / R1 / VKM B-1422) OX=243230 GN=DR_1407 PE=4 SV=1	3	3	10
Q9RUI0	-0.122571	0.477976	0.649636		Uncharacterized protein OS=Deinococcus radiodurans (strain ATCC 13939 / DSM 20539 / JCM 16871 / LMG 4051 / NBRC 15346 / NCIMB 9279 / R1 / VKM B-1422) OX=243230 GN=DR_1406 PE=4 SV=1	4	4	34
Q9RUI4	-0.253079	0.229168	0.412227		Transcriptional repressor TetR family OS=Deinococcus radiodurans (strain ATCC 13939 / DSM 20539 / JCM 16871 / LMG 4051 / NBRC 15346 / NCIMB 9279 / R1 / VKM B-1422) OX=243230 GN=DR_1402 PE=4 SV=1	5	5	27
Q9RUI5	0.0798219	0.747586	0.844851	Carbamidomethylation	Ribulose-phosphate 3-epimerase OS=Deinococcus radiodurans (strain ATCC 13939 / DSM 20539 / JCM 16871 / LMG 4051 / NBRC 15346 / NCIMB 9279 / R1 / VKM B-1422) OX=243230 GN=rpe PE=3 SV=1	3	3	21
Q9RUI6	-0.204767	0.303759	0.493773		Probable 2-phosphosulfolactate phosphatase OS=Deinococcus radiodurans (strain ATCC 13939 / DSM 20539 / JCM 16871 / LMG 4051 / NBRC 15346 / NCIMB 9279 / R1 / VKM B-1422) OX=243230 GN=comB PE=3 SV=1	3	3	18
Q9RUI7	0.598101	0.013182	0.081479	Carbamidomethylation	Oxidoreductase putative OS=Deinococcus radiodurans (strain ATCC 13939 / DSM 20539 / JCM 16871 / LMG 4051 / NBRC 15346 / NCIMB 9279 / R1 / VKM B-1422) OX=243230 GN=DR_1399 PE=3 SV=1	6	6	34
Q9RUI9	0.0617352	0.862155	0.923198	Carbamidomethylation	Uncharacterized protein OS=Deinococcus radiodurans (strain ATCC 13939 / DSM 20539 / JCM 16871 / LMG 4051 / NBRC 15346 / NCIMB 9279 / R1 / VKM B-1422) OX=243230 GN=DR_1397 PE=4 SV=1	8	8	37
Q9RUJ1	0.422826	0.0731576	0.207698		Geranylgeranyl diphosphate synthase OS=Deinococcus radiodurans (strain ATCC 13939 / DSM 20539 / JCM 16871 / LMG 4051 / NBRC 15346 / NCIMB 9279 / R1 / VKM B-1422) OX=243230 GN=DR_1395 PE=3 SV=1	4	6	19
Q9RUJ2	-0.216479	0.413115	0.594347	Carbamidomethylation	Phosphoribosylformylglycinamidine cyclo-ligase OS=Deinococcus radiodurans (strain ATCC 13939 / DSM 20539 / JCM 16871 / LMG 4051 / NBRC 15346 / NCIMB 9279 / R1 / VKM B-1422) OX=243230 GN=purM PE=3 SV=1	8	8	30
Q9RUJ3	0.0408805	0.890366	0.938349	Carbamidomethylation	Phosphoglycerate mutase putative OS=Deinococcus radiodurans (strain ATCC 13939 / DSM 20539 / JCM 16871 / LMG 4051 / NBRC 15346 / NCIMB 9279 / R1 / VKM B-1422) OX=243230 GN=DR_1393 PE=4 SV=1	4	4	24
Q9RUJ4	0.984611	0.00112651	0.0248826		Uncharacterized protein OS=Deinococcus radiodurans (strain ATCC 13939 / DSM 20539 / JCM 16871 / LMG 4051 / NBRC 15346 / NCIMB 9279 / R1 / VKM B-1422) OX=243230 GN=DR_1392 PE=4 SV=1	7	7	21
Q9RUJ5	0.0734458	0.710498	0.817127		Uncharacterized protein OS=Deinococcus radiodurans (strain ATCC 13939 / DSM 20539 / JCM 16871 / LMG 4051 / NBRC 15346 / NCIMB 9279 / R1 / VKM B-1422) OX=243230 GN=DR_1391 PE=4 SV=1	3	3	21
Q9RUJ6	-0.453219	0.117381	0.273358		Uncharacterized protein OS=Deinococcus radiodurans (strain ATCC 13939 / DSM 20539 / JCM 16871 / LMG 4051 / NBRC 15346 / NCIMB 9279 / R1 / VKM B-1422) OX=243230 GN=DR_1390 PE=4 SV=1	5	5	23
Q9RUJ8	-0.5864	0.0453406	0.158745		Uncharacterized protein OS=Deinococcus radiodurans (strain ATCC 13939 / DSM 20539 / JCM 16871 / LMG 4051 / NBRC 15346 / NCIMB 9279 / R1 / VKM B-1422) OX=243230 GN=DR_1388 PE=4 SV=1	6	6	24
Q9RUK0	-0.482479	0.023904	0.110302	Carbamidomethylation	Ribosome-binding ATPase YchF OS=Deinococcus radiodurans (strain ATCC 13939 / DSM 20539 / JCM 16871 / LMG 4051 / NBRC 15346 / NCIMB 9279 / R1 / VKM B-1422) OX=243230 GN=ychF PE=3 SV=1	24	24	57
Q9RUK5	0.633649	0.315056	0.505031	Carbamidomethylation	Transcriptional repressor TetR family OS=Deinococcus radiodurans (strain ATCC 13939 / DSM 20539 / JCM 16871 / LMG 4051 / NBRC 15346 / NCIMB 9279 / R1 / VKM B-1422) OX=243230 GN=DR_1379 PE=4 SV=1	4	5	29
Q9RUK6	-0.348977	0.0859163	0.229772	Carbamidomethylation	Peptide methionine sulfoxide reductase MsrB OS=Deinococcus radiodurans (strain ATCC 13939 / DSM 20539 / JCM 16871 / LMG 4051 / NBRC 15346 / NCIMB 9279 / R1 / VKM B-1422) OX=243230 GN=msrB PE=3 SV=1	5	5	38
Q9RUK7	-0.388544	0.243774	0.427743		Amidase putative OS=Deinococcus radiodurans (strain ATCC 13939 / DSM 20539 / JCM 16871 / LMG 4051 / NBRC 15346 / NCIMB 9279 / R1 / VKM B-1422) OX=243230 GN=DR_1377 PE=4 SV=1	2	2	6
Q9RUK8	0.344722	0.2928	0.480641	Carbamidomethylation	Hypoxanthine phosphoribosyltransferase OS=Deinococcus radiodurans (strain ATCC 13939 / DSM 20539 / JCM 16871 / LMG 4051 / NBRC 15346 / NCIMB 9279 / R1 / VKM B-1422) OX=243230 GN=DR_1376 PE=3 SV=1	9	9	44
Q9RUK9	1.12152	0.000181579	0.0106271		Glycosyl hydrolase family 13 OS=Deinococcus radiodurans (strain ATCC 13939 / DSM 20539 / JCM 16871 / LMG 4051 / NBRC 15346 / NCIMB 9279 / R1 / VKM B-1422) OX=243230 GN=DR_1375 PE=3 SV=1	12	12	22
Q9RUL0	-0.138563	0.362407	0.545973		DNA topoisomerase 1 OS=Deinococcus radiodurans (strain ATCC 13939 / DSM 20539 / JCM 16871 / LMG 4051 / NBRC 15346 / NCIMB 9279 / R1 / VKM B-1422) OX=243230 GN=topA PE=3 SV=1	24	25	24
Q9RUL1	-0.19258	0.761813	0.856127		Metal binding protein putative OS=Deinococcus radiodurans (strain ATCC 13939 / DSM 20539 / JCM 16871 / LMG 4051 / NBRC 15346 / NCIMB 9279 / R1 / VKM B-1422) OX=243230 GN=DR_1373 PE=4 SV=1	4	6	24
Q9RUL4	0.244583	0.209243	0.390898		Uncharacterized protein OS=Deinococcus radiodurans (strain ATCC 13939 / DSM 20539 / JCM 16871 / LMG 4051 / NBRC 15346 / NCIMB 9279 / R1 / VKM B-1422) OX=243230 GN=DR_1370 PE=4 SV=1	5	6	37
Q9RUL5	-0.172367	0.338035	0.521282		Minicell-associated protein DivIVA OS=Deinococcus radiodurans (strain ATCC 13939 / DSM 20539 / JCM 16871 / LMG 4051 / NBRC 15346 / NCIMB 9279 / R1 / VKM B-1422) OX=243230 GN=DR_1369 PE=4 SV=1	10	11	37
Q9RUL9	-0.420877	0.0246671	0.111686		Aspartokinase OS=Deinococcus radiodurans (strain ATCC 13939 / DSM 20539 / JCM 16871 / LMG 4051 / NBRC 15346 / NCIMB 9279 / R1 / VKM B-1422) OX=243230 GN=DR_1365 PE=3 SV=1	12	13	27
Q9RUM0	-0.801931	0.0985565	0.248793		IPT/TIG domain-containing protein OS=Deinococcus radiodurans (strain ATCC 13939 / DSM 20539 / JCM 16871 / LMG 4051 / NBRC 15346 / NCIMB 9279 / R1 / VKM B-1422) OX=243230 GN=DR_1364 PE=4 SV=1	2	2	19
Q9RUM1	0.314244	0.159203	0.331196		DAGKc domain-containing protein OS=Deinococcus radiodurans (strain ATCC 13939 / DSM 20539 / JCM 16871 / LMG 4051 / NBRC 15346 / NCIMB 9279 / R1 / VKM B-1422) OX=243230 GN=DR_1363 PE=4 SV=1	3	3	11
Q9RUM2	-0.340973	0.330093	0.515136		Streptomycin biosynthesis protein StrI-related protein OS=Deinococcus radiodurans (strain ATCC 13939 / DSM 20539 / JCM 16871 / LMG 4051 / NBRC 15346 / NCIMB 9279 / R1 / VKM B-1422) OX=243230 GN=DR_1362 PE=4 SV=1	2	3	4
Q9RUM3	0.00823753	0.961077	0.979999	Carbamidomethylation	Endopeptidase-related protein OS=Deinococcus radiodurans (strain ATCC 13939 / DSM 20539 / JCM 16871 / LMG 4051 / NBRC 15346 / NCIMB 9279 / R1 / VKM B-1422) OX=243230 GN=DR_1361 PE=3 SV=1	7	7	30
Q9RUM4	0.622501	0.0406072	0.149858		Metallophos_2 domain-containing protein OS=Deinococcus radiodurans (strain ATCC 13939 / DSM 20539 / JCM 16871 / LMG 4051 / NBRC 15346 / NCIMB 9279 / R1 / VKM B-1422) OX=243230 GN=DR_1360 PE=3 SV=1	3	3	12
Q9RUN1	-0.393676	0.187127	0.367886		Apolipoprotein N-acyltransferase OS=Deinococcus radiodurans (strain ATCC 13939 / DSM 20539 / JCM 16871 / LMG 4051 / NBRC 15346 / NCIMB 9279 / R1 / VKM B-1422) OX=243230 GN=lnt PE=3 SV=1	3	3	7
Q9RUN2	-0.445937	0.0563078	0.179563		Dihydrolipoamide acetyltransferase-related protein OS=Deinococcus radiodurans (strain ATCC 13939 / DSM 20539 / JCM 16871 / LMG 4051 / NBRC 15346 / NCIMB 9279 / R1 / VKM B-1422) OX=243230 GN=DR_1352 PE=4 SV=1	3	4	16
Q9RUN4	-0.893033	0.0175075	0.0945908		Aminotransferase class V OS=Deinococcus radiodurans (strain ATCC 13939 / DSM 20539 / JCM 16871 / LMG 4051 / NBRC 15346 / NCIMB 9279 / R1 / VKM B-1422) OX=243230 GN=DR_1350 PE=3 SV=1	3	3	6
Q9RUN5	0.00382309	0.979513	0.990727		Histidine--tRNA ligase OS=Deinococcus radiodurans (strain ATCC 13939 / DSM 20539 / JCM 16871 / LMG 4051 / NBRC 15346 / NCIMB 9279 / R1 / VKM B-1422) OX=243230 GN=hisS PE=3 SV=1	12	13	26
Q9RUN7	-0.205309	0.198603	0.378175		Aspartate--tRNA(Asp) ligase OS=Deinococcus radiodurans (strain ATCC 13939 / DSM 20539 / JCM 16871 / LMG 4051 / NBRC 15346 / NCIMB 9279 / R1 / VKM B-1422) OX=243230 GN=aspS1 PE=1 SV=1	33	34	52
Q9RUN9	0.00280879	0.990533	0.994136		Uncharacterized protein OS=Deinococcus radiodurans (strain ATCC 13939 / DSM 20539 / JCM 16871 / LMG 4051 / NBRC 15346 / NCIMB 9279 / R1 / VKM B-1422) OX=243230 GN=DR_1345 PE=4 SV=1	4	4	30
Q9RUP0	-0.35557	0.0585956	0.182216	Carbamidomethylation; Oxidation (M)	Hydrolase OS=Deinococcus radiodurans (strain ATCC 13939 / DSM 20539 / JCM 16871 / LMG 4051 / NBRC 15346 / NCIMB 9279 / R1 / VKM B-1422) OX=243230 GN=DR_1344 PE=4 SV=1	7	7	35
Q9RUP1	-0.416662	0.0244616	0.111649	Oxidation (M)	Glyceraldehyde-3-phosphate dehydrogenase OS=Deinococcus radiodurans (strain ATCC 13939 / DSM 20539 / JCM 16871 / LMG 4051 / NBRC 15346 / NCIMB 9279 / R1 / VKM B-1422) OX=243230 GN=DR_1343 PE=3 SV=1	43	43	67
Q9RUP2	0.345003	0.0386196	0.145017		Phosphoglycerate kinase OS=Deinococcus radiodurans (strain ATCC 13939 / DSM 20539 / JCM 16871 / LMG 4051 / NBRC 15346 / NCIMB 9279 / R1 / VKM B-1422) OX=243230 GN=pgk PE=3 SV=1	23	23	58
Q9RUP4	0.109968	0.634032	0.771106		SnoaL-like domain-containing protein OS=Deinococcus radiodurans (strain ATCC 13939 / DSM 20539 / JCM 16871 / LMG 4051 / NBRC 15346 / NCIMB 9279 / R1 / VKM B-1422) OX=243230 GN=DR_1340 PE=4 SV=1	5	5	40
Q9RUP5	-0.24888	0.174128	0.350819	Carbamidomethylation	Triosephosphate isomerase OS=Deinococcus radiodurans (strain ATCC 13939 / DSM 20539 / JCM 16871 / LMG 4051 / NBRC 15346 / NCIMB 9279 / R1 / VKM B-1422) OX=243230 GN=tpiA PE=1 SV=1	13	13	61
Q9RUP6	-0.332799	0.0436481	0.154621	Carbamidomethylation	Probable transaldolase OS=Deinococcus radiodurans (strain ATCC 13939 / DSM 20539 / JCM 16871 / LMG 4051 / NBRC 15346 / NCIMB 9279 / R1 / VKM B-1422) OX=243230 GN=tal PE=3 SV=2	13	14	52
Q9RUP8	-0.757933	0.00109119	0.0248329	Carbamidomethylation	Isoleucine--tRNA ligase OS=Deinococcus radiodurans (strain ATCC 13939 / DSM 20539 / JCM 16871 / LMG 4051 / NBRC 15346 / NCIMB 9279 / R1 / VKM B-1422) OX=243230 GN=ileS PE=3 SV=1	37	39	32
Q9RUQ1	-0.390893	0.18478	0.365664		Uncharacterized protein OS=Deinococcus radiodurans (strain ATCC 13939 / DSM 20539 / JCM 16871 / LMG 4051 / NBRC 15346 / NCIMB 9279 / R1 / VKM B-1422) OX=243230 GN=DR_1331 PE=4 SV=1	2	2	30
Q9RUQ3	-0.441137	0.231509	0.414453		Uncharacterized protein OS=Deinococcus radiodurans (strain ATCC 13939 / DSM 20539 / JCM 16871 / LMG 4051 / NBRC 15346 / NCIMB 9279 / R1 / VKM B-1422) OX=243230 GN=DR_1329 PE=4 SV=1	3	3	11
Q9RUR1	0.218335	0.341735	0.525908		Signal peptidase I OS=Deinococcus radiodurans (strain ATCC 13939 / DSM 20539 / JCM 16871 / LMG 4051 / NBRC 15346 / NCIMB 9279 / R1 / VKM B-1422) OX=243230 GN=DR_1321 PE=3 SV=1	2	2	11
Q9RUR2	-0.569584	0.015683	0.090209		Uncharacterized protein OS=Deinococcus radiodurans (strain ATCC 13939 / DSM 20539 / JCM 16871 / LMG 4051 / NBRC 15346 / NCIMB 9279 / R1 / VKM B-1422) OX=243230 GN=DR_1320 PE=4 SV=1	8	8	34
Q9RUR4	-0.27847	0.112294	0.267722		Acyl-CoA dehydrogenase OS=Deinococcus radiodurans (strain ATCC 13939 / DSM 20539 / JCM 16871 / LMG 4051 / NBRC 15346 / NCIMB 9279 / R1 / VKM B-1422) OX=243230 GN=DR_1318 PE=3 SV=1	23	24	42
Q9RUR6	-0.15766	0.297345	0.486889	Carbamidomethylation	Propionyl-CoA carboxylase alpha subunit putative OS=Deinococcus radiodurans (strain ATCC 13939 / DSM 20539 / JCM 16871 / LMG 4051 / NBRC 15346 / NCIMB 9279 / R1 / VKM B-1422) OX=243230 GN=DR_1316 PE=4 SV=1	14	14	35
Q9RUR7	-0.584495	0.041908	0.150942		DUF2382 domain-containing protein OS=Deinococcus radiodurans (strain ATCC 13939 / DSM 20539 / JCM 16871 / LMG 4051 / NBRC 15346 / NCIMB 9279 / R1 / VKM B-1422) OX=243230 GN=DR_1315 PE=4 SV=1	14	17	56
Q9RUR8	-0.162421	0.321941	0.507404	Oxidation (M)	Uncharacterized protein DR_1314 OS=Deinococcus radiodurans (strain ATCC 13939 / DSM 20539 / JCM 16871 / LMG 4051 / NBRC 15346 / NCIMB 9279 / R1 / VKM B-1422) OX=243230 GN=DR_1314 PE=1 SV=2	45	48	93
Q9RUR9	-0.147525	0.766351	0.85708		L-allo-threonine aldolase OS=Deinococcus radiodurans (strain ATCC 13939 / DSM 20539 / JCM 16871 / LMG 4051 / NBRC 15346 / NCIMB 9279 / R1 / VKM B-1422) OX=243230 GN=DR_1313 PE=3 SV=1	2	4	11
Q9RUS1	-0.380835	0.0508712	0.168593	Carbamidomethylation	Methionine aminopeptidase OS=Deinococcus radiodurans (strain ATCC 13939 / DSM 20539 / JCM 16871 / LMG 4051 / NBRC 15346 / NCIMB 9279 / R1 / VKM B-1422) OX=243230 GN=map PE=3 SV=1	10	11	42
Q9RUS3	-0.994597	0.00197445	0.0356461	Oxidation (M)	30S ribosomal protein S20 OS=Deinococcus radiodurans (strain ATCC 13939 / DSM 20539 / JCM 16871 / LMG 4051 / NBRC 15346 / NCIMB 9279 / R1 / VKM B-1422) OX=243230 GN=rpsT PE=3 SV=1	4	4	32
Q9RUS4	0.135549	0.545251	0.707837		Protease putative OS=Deinococcus radiodurans (strain ATCC 13939 / DSM 20539 / JCM 16871 / LMG 4051 / NBRC 15346 / NCIMB 9279 / R1 / VKM B-1422) OX=243230 GN=DR_1308 PE=4 SV=1	3	3	10
Q9RUS6	-0.201467	0.348997	0.533801		Uncharacterized protein OS=Deinococcus radiodurans (strain ATCC 13939 / DSM 20539 / JCM 16871 / LMG 4051 / NBRC 15346 / NCIMB 9279 / R1 / VKM B-1422) OX=243230 GN=DR_1306 PE=4 SV=1	9	9	41
Q9RUS7	-0.865431	0.0436023	0.154621		Spermidine/putrescine ABC transporter periplasmic spermidine/putrescine-binding protein OS=Deinococcus radiodurans (strain ATCC 13939 / DSM 20539 / JCM 16871 / LMG 4051 / NBRC 15346 / NCIMB 9279 / R1 / VKM B-1422) OX=243230 GN=DR_...	2	2	6
Q9RUT0	1.28677	0.0173188	0.0939089	Carbamidomethylation	Spermidine/putrescine import ATP-binding protein PotA OS=Deinococcus radiodurans (strain ATCC 13939 / DSM 20539 / JCM 16871 / LMG 4051 / NBRC 15346 / NCIMB 9279 / R1 / VKM B-1422) OX=243230 GN=potA PE=3 SV=1	2	2	4
Q9RUT4	-0.48512	0.106008	0.26056		Radical SAM core domain-containing protein OS=Deinococcus radiodurans (strain ATCC 13939 / DSM 20539 / JCM 16871 / LMG 4051 / NBRC 15346 / NCIMB 9279 / R1 / VKM B-1422) OX=243230 GN=DR_1298 PE=4 SV=1	3	3	7
Q9RUT7	0.567159	0.00432719	0.0501902		30S ribosomal protein S16 OS=Deinococcus radiodurans (strain ATCC 13939 / DSM 20539 / JCM 16871 / LMG 4051 / NBRC 15346 / NCIMB 9279 / R1 / VKM B-1422) OX=243230 GN=rpsP PE=3 SV=1	14	14	67
Q9RUT9	0.809739	0.007382	0.0633587		Molybdenum cofactor biosynthesis protein B OS=Deinococcus radiodurans (strain ATCC 13939 / DSM 20539 / JCM 16871 / LMG 4051 / NBRC 15346 / NCIMB 9279 / R1 / VKM B-1422) OX=243230 GN=DR_1292 PE=4 SV=1	4	4	19
Q9RUU0	-0.701381	0.104253	0.25761		D-3-phosphoglycerate dehydrogenase OS=Deinococcus radiodurans (strain ATCC 13939 / DSM 20539 / JCM 16871 / LMG 4051 / NBRC 15346 / NCIMB 9279 / R1 / VKM B-1422) OX=243230 GN=DR_1291 PE=3 SV=1	4	4	7
Q9RUU1	-0.22607	0.504708	0.67086		Extracellular solute-binding protein family 5 OS=Deinococcus radiodurans (strain ATCC 13939 / DSM 20539 / JCM 16871 / LMG 4051 / NBRC 15346 / NCIMB 9279 / R1 / VKM B-1422) OX=243230 GN=DR_1290 PE=3 SV=1	11	18	31
Q9RUU2	0.601781	0.0631265	0.189455		DNA helicase OS=Deinococcus radiodurans (strain ATCC 13939 / DSM 20539 / JCM 16871 / LMG 4051 / NBRC 15346 / NCIMB 9279 / R1 / VKM B-1422) OX=243230 GN=DR_1289 PE=1 SV=1	2	2	3
Q9RUU8	0.0565148	0.69978	0.811538	Carbamidomethylation	Phosphoenolpyruvate carboxylase OS=Deinococcus radiodurans (strain ATCC 13939 / DSM 20539 / JCM 16871 / LMG 4051 / NBRC 15346 / NCIMB 9279 / R1 / VKM B-1422) OX=243230 GN=ppc PE=3 SV=1	19	19	30
Q9RUV0	-0.306096	0.12378	0.282979		Phosphatase/phosphodiesterase DR_1281 OS=Deinococcus radiodurans (strain ATCC 13939 / DSM 20539 / JCM 16871 / LMG 4051 / NBRC 15346 / NCIMB 9279 / R1 / VKM B-1422) OX=243230 GN=DR_1281 PE=1 SV=1	4	4	15
Q9RUV2	0.624777	0.0361185	0.139734		Superoxide dismutase [Mn] OS=Deinococcus radiodurans (strain ATCC 13939 / DSM 20539 / JCM 16871 / LMG 4051 / NBRC 15346 / NCIMB 9279 / R1 / VKM B-1422) OX=243230 GN=sodA PE=1 SV=3	8	8	25
Q9RUV3	-1.2315	0.138865	0.306729		Homoserine dehydrogenase OS=Deinococcus radiodurans (strain ATCC 13939 / DSM 20539 / JCM 16871 / LMG 4051 / NBRC 15346 / NCIMB 9279 / R1 / VKM B-1422) OX=243230 GN=DR_1278 PE=4 SV=1	2	2	8
Q9RUV4	-0.832155	0.00104523	0.0241528		ABC transporter periplasmic substrate-binding protein putative OS=Deinococcus radiodurans (strain ATCC 13939 / DSM 20539 / JCM 16871 / LMG 4051 / NBRC 15346 / NCIMB 9279 / R1 / VKM B-1422) OX=243230 GN=DR_1277 PE=4 SV=1	13	13	51
Q9RUV5	0.0646581	0.71196	0.818182	Carbamidomethylation	Serine--tRNA ligase OS=Deinococcus radiodurans (strain ATCC 13939 / DSM 20539 / JCM 16871 / LMG 4051 / NBRC 15346 / NCIMB 9279 / R1 / VKM B-1422) OX=243230 GN=serS PE=3 SV=1	22	22	48
Q9RUV6	-0.564172	0.0130995	0.081479		Glutamyl-tRNA(Gln) amidotransferase subunit C OS=Deinococcus radiodurans (strain ATCC 13939 / DSM 20539 / JCM 16871 / LMG 4051 / NBRC 15346 / NCIMB 9279 / R1 / VKM B-1422) OX=243230 GN=gatC PE=3 SV=1	3	3	20
Q9RUV7	-0.0504517	0.849246	0.915752		Holliday junction ATP-dependent DNA helicase RuvA OS=Deinococcus radiodurans (strain ATCC 13939 / DSM 20539 / JCM 16871 / LMG 4051 / NBRC 15346 / NCIMB 9279 / R1 / VKM B-1422) OX=243230 GN=ruvA PE=3 SV=1	3	3	21
Q9RUW0	-0.431113	0.0474084	0.163406		Nitroreductase domain-containing protein OS=Deinococcus radiodurans (strain ATCC 13939 / DSM 20539 / JCM 16871 / LMG 4051 / NBRC 15346 / NCIMB 9279 / R1 / VKM B-1422) OX=243230 GN=DR_1271 PE=4 SV=1	4	4	20
Q9RUW4	-0.0296394	0.859277	0.921882	Carbamidomethylation	Proline--tRNA ligase OS=Deinococcus radiodurans (strain ATCC 13939 / DSM 20539 / JCM 16871 / LMG 4051 / NBRC 15346 / NCIMB 9279 / R1 / VKM B-1422) OX=243230 GN=proS PE=1 SV=1	33	33	48
Q9RUW7	-0.514981	0.419001	0.600515		Riboflavin biosynthesis intermediates N-glycosidase OS=Deinococcus radiodurans (strain ATCC 13939 / DSM 20539 / JCM 16871 / LMG 4051 / NBRC 15346 / NCIMB 9279 / R1 / VKM B-1422) OX=243230 GN=DR_1263 PE=4 SV=1	2	2	6
Q9RUW9	0.122459	0.531932	0.694749		Uncharacterized protein OS=Deinococcus radiodurans (strain ATCC 13939 / DSM 20539 / JCM 16871 / LMG 4051 / NBRC 15346 / NCIMB 9279 / R1 / VKM B-1422) OX=243230 GN=DR_1261 PE=4 SV=1	9	9	66
Q9RUX2	-0.229778	0.363326	0.54681	Carbamidomethylation	SNF2/Rad54 helicase-related protein OS=Deinococcus radiodurans (strain ATCC 13939 / DSM 20539 / JCM 16871 / LMG 4051 / NBRC 15346 / NCIMB 9279 / R1 / VKM B-1422) OX=243230 GN=DR_1258 PE=4 SV=1	2	2	3
Q9RUX5	0.41358	0.0509594	0.168593	Carbamidomethylation	Acyl-CoA dehydrogenase OS=Deinococcus radiodurans (strain ATCC 13939 / DSM 20539 / JCM 16871 / LMG 4051 / NBRC 15346 / NCIMB 9279 / R1 / VKM B-1422) OX=243230 GN=DR_1255 PE=3 SV=1	5	5	14
Q9RUX8	-0.514458	0.00950476	0.0686353	Carbamidomethylation	Uncharacterized protein OS=Deinococcus radiodurans (strain ATCC 13939 / DSM 20539 / JCM 16871 / LMG 4051 / NBRC 15346 / NCIMB 9279 / R1 / VKM B-1422) OX=243230 GN=DR_1252 PE=4 SV=1	18	18	39
Q9RUY1	0.0944142	0.78273	0.867158		Uncharacterized protein OS=Deinococcus radiodurans (strain ATCC 13939 / DSM 20539 / JCM 16871 / LMG 4051 / NBRC 15346 / NCIMB 9279 / R1 / VKM B-1422) OX=243230 GN=DR_1249 PE=4 SV=1	3	3	16
Q9RUY2	0.472063	0.00760867	0.0637169	Carbamidomethylation; Oxidation (M)	Succinate--CoA ligase [ADP-forming] subunit alpha OS=Deinococcus radiodurans (strain ATCC 13939 / DSM 20539 / JCM 16871 / LMG 4051 / NBRC 15346 / NCIMB 9279 / R1 / VKM B-1422) OX=243230 GN=sucD PE=3 SV=1	18	18	43
Q9RUY3	-0.233379	0.106454	0.26056		Succinate--CoA ligase [ADP-forming] subunit beta OS=Deinococcus radiodurans (strain ATCC 13939 / DSM 20539 / JCM 16871 / LMG 4051 / NBRC 15346 / NCIMB 9279 / R1 / VKM B-1422) OX=243230 GN=sucC PE=3 SV=1	34	34	52
Q9RUY4	-0.0557602	0.688868	0.807713		Proline dipeptidase OS=Deinococcus radiodurans (strain ATCC 13939 / DSM 20539 / JCM 16871 / LMG 4051 / NBRC 15346 / NCIMB 9279 / R1 / VKM B-1422) OX=243230 GN=DR_1246 PE=1 SV=1	13	13	51
Q9RUY5	-0.306361	0.0897389	0.234414	Carbamidomethylation	Uncharacterized protein OS=Deinococcus radiodurans (strain ATCC 13939 / DSM 20539 / JCM 16871 / LMG 4051 / NBRC 15346 / NCIMB 9279 / R1 / VKM B-1422) OX=243230 GN=DR_1245 PE=1 SV=1	7	7	38
Q9RUY8	-0.591634	0.0952539	0.242754		Uncharacterized protein OS=Deinococcus radiodurans (strain ATCC 13939 / DSM 20539 / JCM 16871 / LMG 4051 / NBRC 15346 / NCIMB 9279 / R1 / VKM B-1422) OX=243230 GN=DR_1242 PE=4 SV=1	11	11	34
Q9RUZ0	-0.110902	0.594884	0.739054		Citrate lyase subunit beta-like protein OS=Deinococcus radiodurans (strain ATCC 13939 / DSM 20539 / JCM 16871 / LMG 4051 / NBRC 15346 / NCIMB 9279 / R1 / VKM B-1422) OX=243230 GN=DR_1240 PE=1 SV=1	4	5	16
Q9RUZ1	-0.347763	0.107592	0.261918		MaoC-related protein OS=Deinococcus radiodurans (strain ATCC 13939 / DSM 20539 / JCM 16871 / LMG 4051 / NBRC 15346 / NCIMB 9279 / R1 / VKM B-1422) OX=243230 GN=DR_1239 PE=4 SV=1	3	3	20
Q9RUZ5	-0.0324561	0.916941	0.947863		Uncharacterized protein OS=Deinococcus radiodurans (strain ATCC 13939 / DSM 20539 / JCM 16871 / LMG 4051 / NBRC 15346 / NCIMB 9279 / R1 / VKM B-1422) OX=243230 GN=DR_1235 PE=4 SV=1	9	9	21
Q9RUZ6	-0.0197277	0.902866	0.941471	Carbamidomethylation	Uncharacterized protein OS=Deinococcus radiodurans (strain ATCC 13939 / DSM 20539 / JCM 16871 / LMG 4051 / NBRC 15346 / NCIMB 9279 / R1 / VKM B-1422) OX=243230 GN=DR_1234 PE=4 SV=1	5	5	24
Q9RUZ7	-0.745299	0.0058659	0.0572628	Carbamidomethylation	Pilin type IV putative OS=Deinococcus radiodurans (strain ATCC 13939 / DSM 20539 / JCM 16871 / LMG 4051 / NBRC 15346 / NCIMB 9279 / R1 / VKM B-1422) OX=243230 GN=DR_1233 PE=4 SV=1	6	6	35
Q9RUZ8	-0.286419	0.143307	0.3115	Carbamidomethylation	Pilin type IV putative OS=Deinococcus radiodurans (strain ATCC 13939 / DSM 20539 / JCM 16871 / LMG 4051 / NBRC 15346 / NCIMB 9279 / R1 / VKM B-1422) OX=243230 GN=DR_1232 PE=4 SV=1	3	4	21
Q9RUZ9	-0.629851	0.00112556	0.0248826	Carbamidomethylation	Uncharacterized protein OS=Deinococcus radiodurans (strain ATCC 13939 / DSM 20539 / JCM 16871 / LMG 4051 / NBRC 15346 / NCIMB 9279 / R1 / VKM B-1422) OX=243230 GN=DR_1231 PE=4 SV=1	27	27	42
Q9RV00	-0.618747	0.302136	0.491667	Carbamidomethylation	Uncharacterized protein OS=Deinococcus radiodurans (strain ATCC 13939 / DSM 20539 / JCM 16871 / LMG 4051 / NBRC 15346 / NCIMB 9279 / R1 / VKM B-1422) OX=243230 GN=DR_1230 PE=4 SV=1	4	4	17
Q9RV04	0.11533	0.849901	0.915752		Uncharacterized protein OS=Deinococcus radiodurans (strain ATCC 13939 / DSM 20539 / JCM 16871 / LMG 4051 / NBRC 15346 / NCIMB 9279 / R1 / VKM B-1422) OX=243230 GN=DR_1226 PE=4 SV=1	1	2	4
Q9RV06	-0.328044	0.113218	0.268622	Carbamidomethylation	Glycosyl transferase-related protein OS=Deinococcus radiodurans (strain ATCC 13939 / DSM 20539 / JCM 16871 / LMG 4051 / NBRC 15346 / NCIMB 9279 / R1 / VKM B-1422) OX=243230 GN=DR_1224 PE=4 SV=1	3	3	19
Q9RV09	-0.713412	0.144649	0.313009		Uncharacterized protein OS=Deinococcus radiodurans (strain ATCC 13939 / DSM 20539 / JCM 16871 / LMG 4051 / NBRC 15346 / NCIMB 9279 / R1 / VKM B-1422) OX=243230 GN=DR_1221 PE=4 SV=1	2	3	14
Q9RV11	-0.0709812	0.732001	0.832763	Carbamidomethylation	Ferrous iron transport protein B OS=Deinococcus radiodurans (strain ATCC 13939 / DSM 20539 / JCM 16871 / LMG 4051 / NBRC 15346 / NCIMB 9279 / R1 / VKM B-1422) OX=243230 GN=DR_1219 PE=3 SV=1	8	8	14
Q9RV15	0.470139	0.0215886	0.105732		Acetyl-coenzyme A carboxylase carboxyl transferase subunit beta OS=Deinococcus radiodurans (strain ATCC 13939 / DSM 20539 / JCM 16871 / LMG 4051 / NBRC 15346 / NCIMB 9279 / R1 / VKM B-1422) OX=243230 GN=accD PE=3 SV=1	7	7	27
Q9RV16	-0.121346	0.591942	0.737228		Acetyl-coenzyme A carboxylase carboxyl transferase subunit alpha OS=Deinococcus radiodurans (strain ATCC 13939 / DSM 20539 / JCM 16871 / LMG 4051 / NBRC 15346 / NCIMB 9279 / R1 / VKM B-1422) OX=243230 GN=accA PE=3 SV=1	9	9	34
Q9RV18	1.1065	0.00446628	0.0512088	Carbamidomethylation	Uncharacterized protein OS=Deinococcus radiodurans (strain ATCC 13939 / DSM 20539 / JCM 16871 / LMG 4051 / NBRC 15346 / NCIMB 9279 / R1 / VKM B-1422) OX=243230 GN=DR_1212 PE=4 SV=1	2	2	11
Q9RV19	0.270082	0.46815	0.63958		Uncharacterized protein OS=Deinococcus radiodurans (strain ATCC 13939 / DSM 20539 / JCM 16871 / LMG 4051 / NBRC 15346 / NCIMB 9279 / R1 / VKM B-1422) OX=243230 GN=DR_1211 PE=4 SV=1	1	2	6
Q9RV24	-0.0341072	0.858177	0.92136	Carbamidomethylation	dTTP/UTP pyrophosphatase OS=Deinococcus radiodurans (strain ATCC 13939 / DSM 20539 / JCM 16871 / LMG 4051 / NBRC 15346 / NCIMB 9279 / R1 / VKM B-1422) OX=243230 GN=DR_1206 PE=3 SV=1	4	4	25
Q9RV25	-0.604624	0.00784419	0.0637169	Carbamidomethylation	Deoxyribose-phosphate aldolase OS=Deinococcus radiodurans (strain ATCC 13939 / DSM 20539 / JCM 16871 / LMG 4051 / NBRC 15346 / NCIMB 9279 / R1 / VKM B-1422) OX=243230 GN=deoC PE=3 SV=1	11	11	64
Q9RV27	-0.072085	0.829436	0.901456		LmbE-related protein OS=Deinococcus radiodurans (strain ATCC 13939 / DSM 20539 / JCM 16871 / LMG 4051 / NBRC 15346 / NCIMB 9279 / R1 / VKM B-1422) OX=243230 GN=DR_1203 PE=4 SV=1	2	2	12
Q9RV30	-0.0493587	0.808371	0.884322		Uncharacterized protein OS=Deinococcus radiodurans (strain ATCC 13939 / DSM 20539 / JCM 16871 / LMG 4051 / NBRC 15346 / NCIMB 9279 / R1 / VKM B-1422) OX=243230 GN=DR_1200 PE=4 SV=1	12	12	30
Q9RV31	0.720997	0.00362861	0.0481902	Carbamidomethylation	Protease I OS=Deinococcus radiodurans (strain ATCC 13939 / DSM 20539 / JCM 16871 / LMG 4051 / NBRC 15346 / NCIMB 9279 / R1 / VKM B-1422) OX=243230 GN=DR_1199 PE=1 SV=1	14	14	67
Q9RV32	-0.531927	0.0125678	0.0811813		50S ribosomal subunit assembly factor BipA OS=Deinococcus radiodurans (strain ATCC 13939 / DSM 20539 / JCM 16871 / LMG 4051 / NBRC 15346 / NCIMB 9279 / R1 / VKM B-1422) OX=243230 GN=bipA PE=3 SV=1	26	26	32
Q9RV36	0.0349494	0.872123	0.929409		Uncharacterized protein OS=Deinococcus radiodurans (strain ATCC 13939 / DSM 20539 / JCM 16871 / LMG 4051 / NBRC 15346 / NCIMB 9279 / R1 / VKM B-1422) OX=243230 GN=DR_1194 PE=4 SV=1	6	6	36
Q9RV38	-0.230817	0.352479	0.535312		DUF2183 domain-containing protein OS=Deinococcus radiodurans (strain ATCC 13939 / DSM 20539 / JCM 16871 / LMG 4051 / NBRC 15346 / NCIMB 9279 / R1 / VKM B-1422) OX=243230 GN=DR_1192 PE=4 SV=1	3	3	9
Q9RV39	-1.14702	0.00687843	0.0622374		A-adding tRNA nucleotidyltransferase OS=Deinococcus radiodurans (strain ATCC 13939 / DSM 20539 / JCM 16871 / LMG 4051 / NBRC 15346 / NCIMB 9279 / R1 / VKM B-1422) OX=243230 GN=DR_1191 PE=1 SV=1	2	2	5
Q9RV41	-0.734798	0.0169486	0.0929255		Methylmalonyl-CoA mutase alpha subunit chain A OS=Deinococcus radiodurans (strain ATCC 13939 / DSM 20539 / JCM 16871 / LMG 4051 / NBRC 15346 / NCIMB 9279 / R1 / VKM B-1422) OX=243230 GN=DR_1189 PE=4 SV=1	5	5	10
Q9RV45	-0.303744	0.356485	0.539759		S-layer-like array-related protein OS=Deinococcus radiodurans (strain ATCC 13939 / DSM 20539 / JCM 16871 / LMG 4051 / NBRC 15346 / NCIMB 9279 / R1 / VKM B-1422) OX=243230 GN=DR_1185 PE=4 SV=1	61	62	91
Q9RV46	-12.2195	0.013853	0.0839315		MutT/nudix family protein OS=Deinococcus radiodurans (strain ATCC 13939 / DSM 20539 / JCM 16871 / LMG 4051 / NBRC 15346 / NCIMB 9279 / R1 / VKM B-1422) OX=243230 GN=DR_1184 PE=1 SV=1	1	4	14
Q9RV50	0.163762	0.3959	0.582518	Carbamidomethylation	Uncharacterized protein OS=Deinococcus radiodurans (strain ATCC 13939 / DSM 20539 / JCM 16871 / LMG 4051 / NBRC 15346 / NCIMB 9279 / R1 / VKM B-1422) OX=243230 GN=DR_1180 PE=4 SV=1	5	5	49
Q9RV53	-0.0781274	0.857063	0.920822		Uncharacterized protein OS=Deinococcus radiodurans (strain ATCC 13939 / DSM 20539 / JCM 16871 / LMG 4051 / NBRC 15346 / NCIMB 9279 / R1 / VKM B-1422) OX=243230 GN=DR_1177 PE=4 SV=1	2	2	19
Q9RV55	-0.313176	0.107304	0.261641	Carbamidomethylation	Sensor histidine kinase/response regulator OS=Deinococcus radiodurans (strain ATCC 13939 / DSM 20539 / JCM 16871 / LMG 4051 / NBRC 15346 / NCIMB 9279 / R1 / VKM B-1422) OX=243230 GN=DR_1175 PE=4 SV=1	11	11	34
Q9RV56	-0.1754	0.463395	0.637964		Sensory box sensor histidine kinase OS=Deinococcus radiodurans (strain ATCC 13939 / DSM 20539 / JCM 16871 / LMG 4051 / NBRC 15346 / NCIMB 9279 / R1 / VKM B-1422) OX=243230 GN=DR_1174 PE=4 SV=1	16	18	14
Q9RV57	-0.0798175	0.745842	0.843565		Shikimate dehydrogenase (NADP(+)) OS=Deinococcus radiodurans (strain ATCC 13939 / DSM 20539 / JCM 16871 / LMG 4051 / NBRC 15346 / NCIMB 9279 / R1 / VKM B-1422) OX=243230 GN=aroE PE=3 SV=1	3	3	16
Q9RV58	0.325416	0.018786	0.0990056	Oxidation (M)	Protein DR_1172 OS=Deinococcus radiodurans (strain ATCC 13939 / DSM 20539 / JCM 16871 / LMG 4051 / NBRC 15346 / NCIMB 9279 / R1 / VKM B-1422) OX=243230 GN=DR_1172 PE=1 SV=1	48	48	77
Q9RV59	-0.605585	0.0744568	0.210282		AAA_5 domain-containing protein OS=Deinococcus radiodurans (strain ATCC 13939 / DSM 20539 / JCM 16871 / LMG 4051 / NBRC 15346 / NCIMB 9279 / R1 / VKM B-1422) OX=243230 GN=DR_1171 PE=4 SV=1	11	13	41
Q9RV63	0.295795	0.345326	0.529806		DedA protein OS=Deinococcus radiodurans (strain ATCC 13939 / DSM 20539 / JCM 16871 / LMG 4051 / NBRC 15346 / NCIMB 9279 / R1 / VKM B-1422) OX=243230 GN=DR_1167 PE=3 SV=1	4	4	15
Q9RV64	0.00110952	0.995285	0.997276		Uncharacterized protein OS=Deinococcus radiodurans (strain ATCC 13939 / DSM 20539 / JCM 16871 / LMG 4051 / NBRC 15346 / NCIMB 9279 / R1 / VKM B-1422) OX=243230 GN=DR_1166 PE=4 SV=1	5	5	25
Q9RV66	0.217486	0.206647	0.388466		Pantothenate synthetase OS=Deinococcus radiodurans (strain ATCC 13939 / DSM 20539 / JCM 16871 / LMG 4051 / NBRC 15346 / NCIMB 9279 / R1 / VKM B-1422) OX=243230 GN=panC PE=3 SV=1	8	8	23
Q9RV67	-1.13691	0.00710605	0.0622402		Twitching motility protein OS=Deinococcus radiodurans (strain ATCC 13939 / DSM 20539 / JCM 16871 / LMG 4051 / NBRC 15346 / NCIMB 9279 / R1 / VKM B-1422) OX=243230 GN=DR_1163 PE=3 SV=1	1	2	6
Q9RV68	0.0418359	0.79639	0.875041		Transcription elongation factor GreA OS=Deinococcus radiodurans (strain ATCC 13939 / DSM 20539 / JCM 16871 / LMG 4051 / NBRC 15346 / NCIMB 9279 / R1 / VKM B-1422) OX=243230 GN=greA PE=3 SV=1	7	7	37
Q9RV69	-0.111202	0.633364	0.770918		5-hydroxyisourate hydrolase OS=Deinococcus radiodurans (strain ATCC 13939 / DSM 20539 / JCM 16871 / LMG 4051 / NBRC 15346 / NCIMB 9279 / R1 / VKM B-1422) OX=243230 GN=DR_1161 PE=3 SV=1	3	3	25
Q9RV70	0.362694	0.0448128	0.158002	Carbamidomethylation	Uricase OS=Deinococcus radiodurans (strain ATCC 13939 / DSM 20539 / JCM 16871 / LMG 4051 / NBRC 15346 / NCIMB 9279 / R1 / VKM B-1422) OX=243230 GN=DR_1160 PE=3 SV=1	14	14	52
Q9RV71	0.046269	0.897982	0.941471		Transcriptional regulator MarR family OS=Deinococcus radiodurans (strain ATCC 13939 / DSM 20539 / JCM 16871 / LMG 4051 / NBRC 15346 / NCIMB 9279 / R1 / VKM B-1422) OX=243230 GN=DR_1159 PE=1 SV=1	2	2	13
Q9RV72	0.220384	0.178907	0.357339	Carbamidomethylation	2-oxo-4-hydroxy-4-carboxy-5-ureidoimidazoline decarboxylase OS=Deinococcus radiodurans (strain ATCC 13939 / DSM 20539 / JCM 16871 / LMG 4051 / NBRC 15346 / NCIMB 9279 / R1 / VKM B-1422) OX=243230 GN=DR_1158 PE=4 SV=1	7	7	48
Q9RV73	0.396089	0.218443	0.400866		Transcriptional regulator OS=Deinococcus radiodurans (strain ATCC 13939 / DSM 20539 / JCM 16871 / LMG 4051 / NBRC 15346 / NCIMB 9279 / R1 / VKM B-1422) OX=243230 GN=DR_1156 PE=4 SV=1	2	3	8
Q9RV74	0.810705	0.0165664	0.0922273		Malate synthase OS=Deinococcus radiodurans (strain ATCC 13939 / DSM 20539 / JCM 16871 / LMG 4051 / NBRC 15346 / NCIMB 9279 / R1 / VKM B-1422) OX=243230 GN=DR_1155 PE=4 SV=1	2	2	7
Q9RV75	-0.290127	0.0548884	0.176159	Carbamidomethylation	N-carbamyl-L-amino acid amidohydrolase OS=Deinococcus radiodurans (strain ATCC 13939 / DSM 20539 / JCM 16871 / LMG 4051 / NBRC 15346 / NCIMB 9279 / R1 / VKM B-1422) OX=243230 GN=DR_1154 PE=3 SV=1	13	13	29
Q9RV76	-2.12539	0.000351935	0.0124456		Allantoinase OS=Deinococcus radiodurans (strain ATCC 13939 / DSM 20539 / JCM 16871 / LMG 4051 / NBRC 15346 / NCIMB 9279 / R1 / VKM B-1422) OX=243230 GN=allB PE=3 SV=1	4	4	7
Q9RV77	-0.149789	0.588544	0.736661		Cupin_3 domain-containing protein OS=Deinococcus radiodurans (strain ATCC 13939 / DSM 20539 / JCM 16871 / LMG 4051 / NBRC 15346 / NCIMB 9279 / R1 / VKM B-1422) OX=243230 GN=DR_1152 PE=1 SV=1	4	4	23
Q9RV78	0.817765	0.04712	0.163074		3-hydroxybutyryl-CoA dehydratase OS=Deinococcus radiodurans (strain ATCC 13939 / DSM 20539 / JCM 16871 / LMG 4051 / NBRC 15346 / NCIMB 9279 / R1 / VKM B-1422) OX=243230 GN=DR_1151 PE=3 SV=1	3	3	13
Q9RV79	-0.0573959	0.782149	0.867158	Carbamidomethylation	tRNA-2-methylthio-N(6)-dimethylallyladenosine synthase OS=Deinococcus radiodurans (strain ATCC 13939 / DSM 20539 / JCM 16871 / LMG 4051 / NBRC 15346 / NCIMB 9279 / R1 / VKM B-1422) OX=243230 GN=miaB PE=3 SV=1	16	16	31
Q9RV81	0.22846	0.218567	0.400866		RCK C-terminal domain-containing protein OS=Deinococcus radiodurans (strain ATCC 13939 / DSM 20539 / JCM 16871 / LMG 4051 / NBRC 15346 / NCIMB 9279 / R1 / VKM B-1422) OX=243230 GN=DR_1148 PE=4 SV=1	5	5	18
Q9RV82	-0.0732398	0.780114	0.867158		Prephenate dehydratase OS=Deinococcus radiodurans (strain ATCC 13939 / DSM 20539 / JCM 16871 / LMG 4051 / NBRC 15346 / NCIMB 9279 / R1 / VKM B-1422) OX=243230 GN=DR_1147 PE=4 SV=1	4	4	16
Q9RV83	-0.148213	0.427668	0.609448		General stress protein 26 putative OS=Deinococcus radiodurans (strain ATCC 13939 / DSM 20539 / JCM 16871 / LMG 4051 / NBRC 15346 / NCIMB 9279 / R1 / VKM B-1422) OX=243230 GN=DR_1146 PE=4 SV=1	6	6	30
Q9RV84	-0.351252	0.028911	0.125705	Oxidation (M); Carbamidomethylation	Elongation factor 4 OS=Deinococcus radiodurans (strain ATCC 13939 / DSM 20539 / JCM 16871 / LMG 4051 / NBRC 15346 / NCIMB 9279 / R1 / VKM B-1422) OX=243230 GN=lepA PE=3 SV=1	15	16	32
Q9RV86	1.5027	0.160701	0.333849		Uncharacterized protein OS=Deinococcus radiodurans (strain ATCC 13939 / DSM 20539 / JCM 16871 / LMG 4051 / NBRC 15346 / NCIMB 9279 / R1 / VKM B-1422) OX=243230 GN=DR_1143 PE=4 SV=1	1	2	8
Q9RV88	0.618993	0.0131223	0.081479	Carbamidomethylation	Glycosyl hydrolase family 13 OS=Deinococcus radiodurans (strain ATCC 13939 / DSM 20539 / JCM 16871 / LMG 4051 / NBRC 15346 / NCIMB 9279 / R1 / VKM B-1422) OX=243230 GN=DR_1141 PE=4 SV=1	4	4	13
Q9RV89	0.132664	0.644678	0.778121		Uncharacterized protein OS=Deinococcus radiodurans (strain ATCC 13939 / DSM 20539 / JCM 16871 / LMG 4051 / NBRC 15346 / NCIMB 9279 / R1 / VKM B-1422) OX=243230 GN=DR_1140 PE=4 SV=1	2	2	15
Q9RV90	-0.071011	0.84322	0.914103		Uncharacterized protein OS=Deinococcus radiodurans (strain ATCC 13939 / DSM 20539 / JCM 16871 / LMG 4051 / NBRC 15346 / NCIMB 9279 / R1 / VKM B-1422) OX=243230 GN=DR_1139 PE=4 SV=1	2	2	11
Q9RV91	0.62924	0.0665075	0.195488	Carbamidomethylation	Uncharacterized protein OS=Deinococcus radiodurans (strain ATCC 13939 / DSM 20539 / JCM 16871 / LMG 4051 / NBRC 15346 / NCIMB 9279 / R1 / VKM B-1422) OX=243230 GN=DR_1138 PE=4 SV=1	4	4	24
Q9RV96	0.221757	0.163481	0.33642		Uroporphyrinogen decarboxylase OS=Deinococcus radiodurans (strain ATCC 13939 / DSM 20539 / JCM 16871 / LMG 4051 / NBRC 15346 / NCIMB 9279 / R1 / VKM B-1422) OX=243230 GN=hemE PE=3 SV=2	8	8	26
Q9RV97	0.578091	0.0330286	0.136664	Carbamidomethylation; Oxidation (M)	Dihydroxy-acid dehydratase OS=Deinococcus radiodurans (strain ATCC 13939 / DSM 20539 / JCM 16871 / LMG 4051 / NBRC 15346 / NCIMB 9279 / R1 / VKM B-1422) OX=243230 GN=ilvD PE=3 SV=1	10	11	19
Q9RV98	-0.425082	0.0419079	0.150942		Ferrochelatase OS=Deinococcus radiodurans (strain ATCC 13939 / DSM 20539 / JCM 16871 / LMG 4051 / NBRC 15346 / NCIMB 9279 / R1 / VKM B-1422) OX=243230 GN=hemH PE=3 SV=1	10	10	31
Q9RV99	-0.0775631	0.670339	0.798453		Coproporphyrinogen III oxidase OS=Deinococcus radiodurans (strain ATCC 13939 / DSM 20539 / JCM 16871 / LMG 4051 / NBRC 15346 / NCIMB 9279 / R1 / VKM B-1422) OX=243230 GN=DR_1130 PE=3 SV=1	12	13	34
Q9RVA2	0.526196	0.00469114	0.0518095		Uncharacterized protein OS=Deinococcus radiodurans (strain ATCC 13939 / DSM 20539 / JCM 16871 / LMG 4051 / NBRC 15346 / NCIMB 9279 / R1 / VKM B-1422) OX=243230 GN=DR_1127 PE=3 SV=1	10	10	26
Q9RVA3	0.20306	0.508918	0.674067		Single-stranded-DNA-specific exonuclease RecJ OS=Deinococcus radiodurans (strain ATCC 13939 / DSM 20539 / JCM 16871 / LMG 4051 / NBRC 15346 / NCIMB 9279 / R1 / VKM B-1422) OX=243230 GN=DR_1126 PE=3 SV=1	6	6	10
Q9RVA5	-0.312286	0.0338814	0.136751	Carbamidomethylation; Oxidation (M)	SLH family protein OS=Deinococcus radiodurans (strain ATCC 13939 / DSM 20539 / JCM 16871 / LMG 4051 / NBRC 15346 / NCIMB 9279 / R1 / VKM B-1422) OX=243230 GN=DR_1124 PE=4 SV=1	43	45	50
Q9RVA6	-0.123908	0.497828	0.664065		UDP-N-acetylglucosamine 1-carboxyvinyltransferase OS=Deinococcus radiodurans (strain ATCC 13939 / DSM 20539 / JCM 16871 / LMG 4051 / NBRC 15346 / NCIMB 9279 / R1 / VKM B-1422) OX=243230 GN=murA PE=3 SV=1	5	5	15
Q9RVA7	0.294488	0.553252	0.715907		Prephenate dehydrogenase OS=Deinococcus radiodurans (strain ATCC 13939 / DSM 20539 / JCM 16871 / LMG 4051 / NBRC 15346 / NCIMB 9279 / R1 / VKM B-1422) OX=243230 GN=DR_1122 PE=4 SV=1	4	5	13
Q9RVA9	-0.189761	0.285729	0.473244		Probable butyrate kinase OS=Deinococcus radiodurans (strain ATCC 13939 / DSM 20539 / JCM 16871 / LMG 4051 / NBRC 15346 / NCIMB 9279 / R1 / VKM B-1422) OX=243230 GN=buk PE=3 SV=2	10	10	42
Q9RVB2	-0.268682	0.0935285	0.241755		ATP-dependent Clp protease ATP-binding subunit ClpC OS=Deinococcus radiodurans (strain ATCC 13939 / DSM 20539 / JCM 16871 / LMG 4051 / NBRC 15346 / NCIMB 9279 / R1 / VKM B-1422) OX=243230 GN=DR_1117 PE=4 SV=1	30	31	46
Q9RVB3	-0.0433086	0.874792	0.930665		Uncharacterized protein OS=Deinococcus radiodurans (strain ATCC 13939 / DSM 20539 / JCM 16871 / LMG 4051 / NBRC 15346 / NCIMB 9279 / R1 / VKM B-1422) OX=243230 GN=DR_1116 PE=4 SV=1	7	7	24
Q9RVB4	0.313157	0.113359	0.268622		S-layer-like array-related protein OS=Deinococcus radiodurans (strain ATCC 13939 / DSM 20539 / JCM 16871 / LMG 4051 / NBRC 15346 / NCIMB 9279 / R1 / VKM B-1422) OX=243230 GN=DR_1115 PE=4 SV=1	5	6	15
Q9RVB5	1.08025	8.9e-05	0.00668536		Heat shock protein HSP20 family OS=Deinococcus radiodurans (strain ATCC 13939 / DSM 20539 / JCM 16871 / LMG 4051 / NBRC 15346 / NCIMB 9279 / R1 / VKM B-1422) OX=243230 GN=DR_1114 PE=3 SV=1	8	8	25
Q9RVB9	-0.299678	0.137694	0.305941		Bifunctional protein PyrR OS=Deinococcus radiodurans (strain ATCC 13939 / DSM 20539 / JCM 16871 / LMG 4051 / NBRC 15346 / NCIMB 9279 / R1 / VKM B-1422) OX=243230 GN=pyrR PE=3 SV=1	3	3	19
Q9RVC0	0.64033	0.0378453	0.143544		Aspartate carbamoyltransferase OS=Deinococcus radiodurans (strain ATCC 13939 / DSM 20539 / JCM 16871 / LMG 4051 / NBRC 15346 / NCIMB 9279 / R1 / VKM B-1422) OX=243230 GN=pyrB PE=3 SV=1	3	3	11
Q9RVC3	-0.278445	0.0998883	0.25131	Carbamidomethylation	Dihydroorotase OS=Deinococcus radiodurans (strain ATCC 13939 / DSM 20539 / JCM 16871 / LMG 4051 / NBRC 15346 / NCIMB 9279 / R1 / VKM B-1422) OX=243230 GN=pyrC PE=3 SV=1	8	8	19
Q9RVC5	0.473034	0.0626632	0.188996		DUF2087 domain-containing protein OS=Deinococcus radiodurans (strain ATCC 13939 / DSM 20539 / JCM 16871 / LMG 4051 / NBRC 15346 / NCIMB 9279 / R1 / VKM B-1422) OX=243230 GN=DR_1104 PE=4 SV=1	3	3	44
Q9RVC9	0.392099	0.259257	0.441502	Carbamidomethylation	UPF0176 protein DR_1100 OS=Deinococcus radiodurans (strain ATCC 13939 / DSM 20539 / JCM 16871 / LMG 4051 / NBRC 15346 / NCIMB 9279 / R1 / VKM B-1422) OX=243230 GN=DR_1100 PE=3 SV=1	4	4	15
Q9RVE5	-0.442818	0.0158041	0.090209	Carbamidomethylation	Methylmalonyl-CoA mutase beta subunit OS=Deinococcus radiodurans (strain ATCC 13939 / DSM 20539 / JCM 16871 / LMG 4051 / NBRC 15346 / NCIMB 9279 / R1 / VKM B-1422) OX=243230 GN=DR_1084 PE=4 SV=1	17	18	28
Q9RVE7	-0.212065	0.530187	0.693792		Ribosome hibernation promotion factor OS=Deinococcus radiodurans (strain ATCC 13939 / DSM 20539 / JCM 16871 / LMG 4051 / NBRC 15346 / NCIMB 9279 / R1 / VKM B-1422) OX=243230 GN=hpf PE=1 SV=1	2	2	12
Q9RVF1	-0.716389	0.0401314	0.149201		Antibiotic biosynthesis protein LmbJ putative OS=Deinococcus radiodurans (strain ATCC 13939 / DSM 20539 / JCM 16871 / LMG 4051 / NBRC 15346 / NCIMB 9279 / R1 / VKM B-1422) OX=243230 GN=DR_1078 PE=4 SV=1	2	2	6
Q9RVF2	-0.573555	0.0516412	0.169727		Chitooligosaccharide deacetylase OS=Deinococcus radiodurans (strain ATCC 13939 / DSM 20539 / JCM 16871 / LMG 4051 / NBRC 15346 / NCIMB 9279 / R1 / VKM B-1422) OX=243230 GN=DR_1077 PE=4 SV=1	3	4	8
Q9RVF3	-0.204517	0.33421	0.518376	Carbamidomethylation	Cell wall synthesis protein putative OS=Deinococcus radiodurans (strain ATCC 13939 / DSM 20539 / JCM 16871 / LMG 4051 / NBRC 15346 / NCIMB 9279 / R1 / VKM B-1422) OX=243230 GN=DR_1076 PE=3 SV=1	4	4	9
Q9RVF4	-0.150465	0.665283	0.79369		Uncharacterized protein OS=Deinococcus radiodurans (strain ATCC 13939 / DSM 20539 / JCM 16871 / LMG 4051 / NBRC 15346 / NCIMB 9279 / R1 / VKM B-1422) OX=243230 GN=DR_1075 PE=4 SV=1	4	4	13
Q9RVF5	-0.127221	0.566413	0.721588		3-hydroxyacyl-[acyl-carrier-protein] dehydratase FabZ OS=Deinococcus radiodurans (strain ATCC 13939 / DSM 20539 / JCM 16871 / LMG 4051 / NBRC 15346 / NCIMB 9279 / R1 / VKM B-1422) OX=243230 GN=fabZ PE=3 SV=2	2	2	14
Q9RVF7	0.162773	0.326093	0.511265		Acetyl-CoA acetyltransferase OS=Deinococcus radiodurans (strain ATCC 13939 / DSM 20539 / JCM 16871 / LMG 4051 / NBRC 15346 / NCIMB 9279 / R1 / VKM B-1422) OX=243230 GN=DR_1072 PE=3 SV=1	7	7	20
Q9RVF8	0.403798	0.0692248	0.200383		YCII domain-containing protein OS=Deinococcus radiodurans (strain ATCC 13939 / DSM 20539 / JCM 16871 / LMG 4051 / NBRC 15346 / NCIMB 9279 / R1 / VKM B-1422) OX=243230 GN=DR_1071 PE=3 SV=1	4	4	42
Q9RVF9	-0.936515	0.0354894	0.139523	Carbamidomethylation	Uncharacterized peptidase DR_1070 OS=Deinococcus radiodurans (strain ATCC 13939 / DSM 20539 / JCM 16871 / LMG 4051 / NBRC 15346 / NCIMB 9279 / R1 / VKM B-1422) OX=243230 GN=DR_1070 PE=1 SV=1	2	2	9
Q9RVG1	-0.617078	0.0123018	0.0811813	Carbamidomethylation	Probable 3-hydroxybutyryl-CoA dehydrogenase OS=Deinococcus radiodurans (strain ATCC 13939 / DSM 20539 / JCM 16871 / LMG 4051 / NBRC 15346 / NCIMB 9279 / R1 / VKM B-1422) OX=243230 GN=hbd PE=3 SV=1	10	10	36
Q9RVG2	-0.0149831	0.915482	0.947006		Uncharacterized protein OS=Deinococcus radiodurans (strain ATCC 13939 / DSM 20539 / JCM 16871 / LMG 4051 / NBRC 15346 / NCIMB 9279 / R1 / VKM B-1422) OX=243230 GN=DR_1067 PE=4 SV=1	8	8	60
Q9RVG6	-0.373746	0.0424363	0.15176	Carbamidomethylation	Peptidyl-prolyl cis-trans isomerase C OS=Deinococcus radiodurans (strain ATCC 13939 / DSM 20539 / JCM 16871 / LMG 4051 / NBRC 15346 / NCIMB 9279 / R1 / VKM B-1422) OX=243230 GN=DR_1063 PE=4 SV=1	21	21	71
Q9RVG7	-0.353873	0.151925	0.322847		FemA-related protein OS=Deinococcus radiodurans (strain ATCC 13939 / DSM 20539 / JCM 16871 / LMG 4051 / NBRC 15346 / NCIMB 9279 / R1 / VKM B-1422) OX=243230 GN=DR_1062 PE=3 SV=1	13	13	27
Q9RVG8	-0.443688	0.0237394	0.110292		NADPH quinone oxidoreductase putative OS=Deinococcus radiodurans (strain ATCC 13939 / DSM 20539 / JCM 16871 / LMG 4051 / NBRC 15346 / NCIMB 9279 / R1 / VKM B-1422) OX=243230 GN=DR_1061 PE=4 SV=1	17	17	43
Q9RVH4	0.588818	0.0318167	0.132013		Aspartate--tRNA(Asp/Asn) ligase OS=Deinococcus radiodurans (strain ATCC 13939 / DSM 20539 / JCM 16871 / LMG 4051 / NBRC 15346 / NCIMB 9279 / R1 / VKM B-1422) OX=243230 GN=aspS2 PE=1 SV=1	16	19	47
Q9RVI3	-0.128602	0.492313	0.66046		Chaperone protein ClpB OS=Deinococcus radiodurans (strain ATCC 13939 / DSM 20539 / JCM 16871 / LMG 4051 / NBRC 15346 / NCIMB 9279 / R1 / VKM B-1422) OX=243230 GN=clpB PE=3 SV=2	29	32	35
Q9RVJ0	-0.796379	0.00432106	0.0501902		Branched-chain amino acid ABC transporter periplasmic amino acid-binding protein OS=Deinococcus radiodurans (strain ATCC 13939 / DSM 20539 / JCM 16871 / LMG 4051 / NBRC 15346 / NCIMB 9279 / R1 / VKM B-1422) OX=243230 GN=DR_1038 PE...	41	42	64
Q9RVJ3	0.10871	0.600643	0.743135		Branched-chain amino acid ABC transporter ATP-binding protein OS=Deinococcus radiodurans (strain ATCC 13939 / DSM 20539 / JCM 16871 / LMG 4051 / NBRC 15346 / NCIMB 9279 / R1 / VKM B-1422) OX=243230 GN=DR_1035 PE=4 SV=1	4	4	13
Q9RVJ4	-0.0460385	0.847587	0.915448		Branched-chain amino acid ABC transporter ATP-binding protein OS=Deinococcus radiodurans (strain ATCC 13939 / DSM 20539 / JCM 16871 / LMG 4051 / NBRC 15346 / NCIMB 9279 / R1 / VKM B-1422) OX=243230 GN=DR_1034 PE=4 SV=1	3	3	12
Q9RVK1	-0.460899	0.19353	0.374076		Oxidoreductase OS=Deinococcus radiodurans (strain ATCC 13939 / DSM 20539 / JCM 16871 / LMG 4051 / NBRC 15346 / NCIMB 9279 / R1 / VKM B-1422) OX=243230 GN=DR_1026 PE=4 SV=1	4	4	10
Q9RVK5	-0.751841	0.0125934	0.0811813		MazG domain-containing protein OS=Deinococcus radiodurans (strain ATCC 13939 / DSM 20539 / JCM 16871 / LMG 4051 / NBRC 15346 / NCIMB 9279 / R1 / VKM B-1422) OX=243230 GN=DR_1022 PE=4 SV=1	4	5	20
Q9RVK6	0.244474	0.281813	0.468752		DUF4384 domain-containing protein OS=Deinococcus radiodurans (strain ATCC 13939 / DSM 20539 / JCM 16871 / LMG 4051 / NBRC 15346 / NCIMB 9279 / R1 / VKM B-1422) OX=243230 GN=DR_1021 PE=4 SV=1	9	9	66
Q9RVK7	0.498457	0.152482	0.323029	Carbamidomethylation	ATP-dependent zinc metalloprotease FtsH OS=Deinococcus radiodurans (strain ATCC 13939 / DSM 20539 / JCM 16871 / LMG 4051 / NBRC 15346 / NCIMB 9279 / R1 / VKM B-1422) OX=243230 GN=ftsH PE=3 SV=1	1	2	3
Q9RVK8	0.103728	0.467667	0.63958		Glycerol-3-phosphate dehydrogenase OS=Deinococcus radiodurans (strain ATCC 13939 / DSM 20539 / JCM 16871 / LMG 4051 / NBRC 15346 / NCIMB 9279 / R1 / VKM B-1422) OX=243230 GN=DR_1019 PE=3 SV=1	23	23	36
Q9RVK9	-1.24968	0.0136223	0.0831738		Uncharacterized protein OS=Deinococcus radiodurans (strain ATCC 13939 / DSM 20539 / JCM 16871 / LMG 4051 / NBRC 15346 / NCIMB 9279 / R1 / VKM B-1422) OX=243230 GN=DR_1018 PE=4 SV=1	1	2	5
Q9RVL0	-0.35867	0.192864	0.374076	Carbamidomethylation	rRNA methylase OS=Deinococcus radiodurans (strain ATCC 13939 / DSM 20539 / JCM 16871 / LMG 4051 / NBRC 15346 / NCIMB 9279 / R1 / VKM B-1422) OX=243230 GN=DR_1017 PE=4 SV=1	7	8	42
Q9RVL1	-0.033568	0.887272	0.938175		tRNA modification GTPase MnmE OS=Deinococcus radiodurans (strain ATCC 13939 / DSM 20539 / JCM 16871 / LMG 4051 / NBRC 15346 / NCIMB 9279 / R1 / VKM B-1422) OX=243230 GN=mnmE PE=3 SV=1	2	2	5
Q9RVL5	0.875901	0.254344	0.43731		ABC transporter ATP-binding protein OS=Deinococcus radiodurans (strain ATCC 13939 / DSM 20539 / JCM 16871 / LMG 4051 / NBRC 15346 / NCIMB 9279 / R1 / VKM B-1422) OX=243230 GN=DR_1012 PE=4 SV=1	2	2	11
Q9RVL9	0.217953	0.58769	0.736661		Riboflavin biosynthesis protein OS=Deinococcus radiodurans (strain ATCC 13939 / DSM 20539 / JCM 16871 / LMG 4051 / NBRC 15346 / NCIMB 9279 / R1 / VKM B-1422) OX=243230 GN=DR_1008 PE=3 SV=1	2	3	10
Q9RVM0	0.0152592	0.952475	0.973209	Carbamidomethylation	MutT/nudix family protein OS=Deinococcus radiodurans (strain ATCC 13939 / DSM 20539 / JCM 16871 / LMG 4051 / NBRC 15346 / NCIMB 9279 / R1 / VKM B-1422) OX=243230 GN=DR_1007 PE=3 SV=1	3	3	18
Q9RVM6	-0.283487	0.0776485	0.215579		Phospho-2-dehydro-3-deoxyheptonate aldolase/chorismate mutase OS=Deinococcus radiodurans (strain ATCC 13939 / DSM 20539 / JCM 16871 / LMG 4051 / NBRC 15346 / NCIMB 9279 / R1 / VKM B-1422) OX=243230 GN=DR_1001 PE=4 SV=1	12	12	33
Q9RVM9	-0.143889	0.581649	0.732302	Carbamidomethylation	Iron-sulfur cluster carrier protein OS=Deinococcus radiodurans (strain ATCC 13939 / DSM 20539 / JCM 16871 / LMG 4051 / NBRC 15346 / NCIMB 9279 / R1 / VKM B-1422) OX=243230 GN=mrp PE=3 SV=1	10	11	31
Q9RVN3	0.942582	0.00996623	0.0699499		Uncharacterized protein OS=Deinococcus radiodurans (strain ATCC 13939 / DSM 20539 / JCM 16871 / LMG 4051 / NBRC 15346 / NCIMB 9279 / R1 / VKM B-1422) OX=243230 GN=DR_0994 PE=4 SV=1	2	3	25
Q9RVN4	-0.360061	0.148159	0.317002		Robl_LC7 domain-containing protein OS=Deinococcus radiodurans (strain ATCC 13939 / DSM 20539 / JCM 16871 / LMG 4051 / NBRC 15346 / NCIMB 9279 / R1 / VKM B-1422) OX=243230 GN=DR_0993 PE=4 SV=1	3	3	24
Q9RVN5	0.0614128	0.79119	0.873384		NADH oxidase OS=Deinococcus radiodurans (strain ATCC 13939 / DSM 20539 / JCM 16871 / LMG 4051 / NBRC 15346 / NCIMB 9279 / R1 / VKM B-1422) OX=243230 GN=DR_0992 PE=4 SV=1	3	3	7
Q9RVN6	-0.595473	0.0339602	0.136751		Aminotransferase class V OS=Deinococcus radiodurans (strain ATCC 13939 / DSM 20539 / JCM 16871 / LMG 4051 / NBRC 15346 / NCIMB 9279 / R1 / VKM B-1422) OX=243230 GN=DR_0991 PE=3 SV=1	5	5	17
Q9RVN7	0.180169	0.529874	0.693792		Acetoin utilization protein putative OS=Deinococcus radiodurans (strain ATCC 13939 / DSM 20539 / JCM 16871 / LMG 4051 / NBRC 15346 / NCIMB 9279 / R1 / VKM B-1422) OX=243230 GN=DR_0990 PE=4 SV=1	2	2	17
Q9RVN8	-0.0946149	0.487291	0.656423		Cationic outer membrane protein OmpH putative OS=Deinococcus radiodurans (strain ATCC 13939 / DSM 20539 / JCM 16871 / LMG 4051 / NBRC 15346 / NCIMB 9279 / R1 / VKM B-1422) OX=243230 GN=DR_0989 PE=3 SV=1	25	25	62
Q9RVN9	1.422	3.24e-05	0.00347367		Uncharacterized protein OS=Deinococcus radiodurans (strain ATCC 13939 / DSM 20539 / JCM 16871 / LMG 4051 / NBRC 15346 / NCIMB 9279 / R1 / VKM B-1422) OX=243230 GN=DR_0988 PE=3 SV=1	8	9	32
Q9RVP0	-0.843063	0.00227356	0.0379433		DNA-binding response regulator OS=Deinococcus radiodurans (strain ATCC 13939 / DSM 20539 / JCM 16871 / LMG 4051 / NBRC 15346 / NCIMB 9279 / R1 / VKM B-1422) OX=243230 GN=DR_0987 PE=4 SV=1	6	6	31
Q9RVP1	-0.680386	0.00480742	0.0527062	Carbamidomethylation	Extracellular solute binding protein family 5 OS=Deinococcus radiodurans (strain ATCC 13939 / DSM 20539 / JCM 16871 / LMG 4051 / NBRC 15346 / NCIMB 9279 / R1 / VKM B-1422) OX=243230 GN=DR_0986 PE=4 SV=1	55	55	53
Q9RVP3	-0.43207	0.0509028	0.168593		Peptidase_M50 domain-containing protein OS=Deinococcus radiodurans (strain ATCC 13939 / DSM 20539 / JCM 16871 / LMG 4051 / NBRC 15346 / NCIMB 9279 / R1 / VKM B-1422) OX=243230 GN=DR_0982 PE=3 SV=1	3	3	16
Q9RVP5	-0.319667	0.0468378	0.162472	Carbamidomethylation	Glutamate dehydrogenase OS=Deinococcus radiodurans (strain ATCC 13939 / DSM 20539 / JCM 16871 / LMG 4051 / NBRC 15346 / NCIMB 9279 / R1 / VKM B-1422) OX=243230 GN=DR_0980 PE=3 SV=1	25	25	46
Q9RVP6	-0.762367	0.0021749	0.0375482	Carbamidomethylation	Phosphoenolpyruvate carboxykinase (ATP) OS=Deinococcus radiodurans (strain ATCC 13939 / DSM 20539 / JCM 16871 / LMG 4051 / NBRC 15346 / NCIMB 9279 / R1 / VKM B-1422) OX=243230 GN=pckA PE=3 SV=2	18	18	46
Q9RVP9	0.409302	0.20177	0.381206		Gamma-carboxymuconolactone decarboxylase OS=Deinococcus radiodurans (strain ATCC 13939 / DSM 20539 / JCM 16871 / LMG 4051 / NBRC 15346 / NCIMB 9279 / R1 / VKM B-1422) OX=243230 GN=DR_0973 PE=4 SV=1	2	3	22
Q9RVQ0	-0.517461	0.018117	0.0961547	Oxidation (M)	Uncharacterized protein OS=Deinococcus radiodurans (strain ATCC 13939 / DSM 20539 / JCM 16871 / LMG 4051 / NBRC 15346 / NCIMB 9279 / R1 / VKM B-1422) OX=243230 GN=DR_0972 PE=4 SV=1	12	12	64
Q9RVQ1	-0.0930654	0.505251	0.670988	Oxidation (M)	Electron transfer flavoprotein beta subunit OS=Deinococcus radiodurans (strain ATCC 13939 / DSM 20539 / JCM 16871 / LMG 4051 / NBRC 15346 / NCIMB 9279 / R1 / VKM B-1422) OX=243230 GN=DR_0971 PE=4 SV=1	28	28	64
Q9RVQ2	-0.0867131	0.582834	0.733179		Electron transfer flavoprotein alpha subunit OS=Deinococcus radiodurans (strain ATCC 13939 / DSM 20539 / JCM 16871 / LMG 4051 / NBRC 15346 / NCIMB 9279 / R1 / VKM B-1422) OX=243230 GN=DR_0970 PE=3 SV=1	12	13	30
Q9RVQ3	-0.372853	0.0630284	0.189455		Uncharacterized protein OS=Deinococcus radiodurans (strain ATCC 13939 / DSM 20539 / JCM 16871 / LMG 4051 / NBRC 15346 / NCIMB 9279 / R1 / VKM B-1422) OX=243230 GN=DR_0969 PE=4 SV=1	22	22	47
Q9RVQ6	-0.381884	0.282549	0.468938		Methionine synthase OS=Deinococcus radiodurans (strain ATCC 13939 / DSM 20539 / JCM 16871 / LMG 4051 / NBRC 15346 / NCIMB 9279 / R1 / VKM B-1422) OX=243230 GN=DR_0966 PE=3 SV=1	2	2	2
Q9RVQ9	-0.150954	0.389693	0.576101		[LysW]-L-2-aminoadipate 6-phosphate reductase OS=Deinococcus radiodurans (strain ATCC 13939 / DSM 20539 / JCM 16871 / LMG 4051 / NBRC 15346 / NCIMB 9279 / R1 / VKM B-1422) OX=243230 GN=lysY PE=3 SV=2	5	5	6
Q9RVR2	-0.444129	0.0474334	0.163406		Uncharacterized protein OS=Deinococcus radiodurans (strain ATCC 13939 / DSM 20539 / JCM 16871 / LMG 4051 / NBRC 15346 / NCIMB 9279 / R1 / VKM B-1422) OX=243230 GN=DR_0960 PE=4 SV=1	11	11	28
Q9RVR3	1.65468	2.78e-05	0.00320722	Carbamidomethylation	Peptide ABC transporter permease protein OS=Deinococcus radiodurans (strain ATCC 13939 / DSM 20539 / JCM 16871 / LMG 4051 / NBRC 15346 / NCIMB 9279 / R1 / VKM B-1422) OX=243230 GN=DR_0959 PE=3 SV=1	10	10	33
Q9RVR4	1.56967	2.17e-06	0.000543112		Peptide ABC transporter permease protein OS=Deinococcus radiodurans (strain ATCC 13939 / DSM 20539 / JCM 16871 / LMG 4051 / NBRC 15346 / NCIMB 9279 / R1 / VKM B-1422) OX=243230 GN=DR_0958 PE=3 SV=1	9	9	24
Q9RVR5	-0.397063	0.0219898	0.106201	Oxidation (M)	Sugar ABC transporter ATP-binding protein OS=Deinococcus radiodurans (strain ATCC 13939 / DSM 20539 / JCM 16871 / LMG 4051 / NBRC 15346 / NCIMB 9279 / R1 / VKM B-1422) OX=243230 GN=DR_0957 PE=4 SV=1	11	11	22
Q9RVR7	0.577635	0.0107533	0.0744307		Uncharacterized protein OS=Deinococcus radiodurans (strain ATCC 13939 / DSM 20539 / JCM 16871 / LMG 4051 / NBRC 15346 / NCIMB 9279 / R1 / VKM B-1422) OX=243230 GN=DR_0955 PE=4 SV=1	7	7	58
Q9RVR8	0.153457	0.472291	0.644306		Succinate dehydrogenase cytochrome subunit OS=Deinococcus radiodurans (strain ATCC 13939 / DSM 20539 / JCM 16871 / LMG 4051 / NBRC 15346 / NCIMB 9279 / R1 / VKM B-1422) OX=243230 GN=DR_0954 PE=4 SV=1	3	3	19
Q9RVR9	-0.640982	0.0209902	0.104395		Succinate dehydrogenase hydrophobic subunit SdhD putative OS=Deinococcus radiodurans (strain ATCC 13939 / DSM 20539 / JCM 16871 / LMG 4051 / NBRC 15346 / NCIMB 9279 / R1 / VKM B-1422) OX=243230 GN=DR_0953 PE=4 SV=1	3	3	21
Q9RVS0	-0.0177494	0.892412	0.938824		Succinate dehydrogenase flavoprotein subunit OS=Deinococcus radiodurans (strain ATCC 13939 / DSM 20539 / JCM 16871 / LMG 4051 / NBRC 15346 / NCIMB 9279 / R1 / VKM B-1422) OX=243230 GN=DR_0952 PE=3 SV=1	24	25	29
Q9RVS1	0.185405	0.2237	0.405794	Carbamidomethylation; Oxidation (M)	Succinate dehydrogenase iron-sulfur subunit OS=Deinococcus radiodurans (strain ATCC 13939 / DSM 20539 / JCM 16871 / LMG 4051 / NBRC 15346 / NCIMB 9279 / R1 / VKM B-1422) OX=243230 GN=DR_0951 PE=3 SV=1	22	22	55
Q9RVS2	0.0677112	0.649273	0.782044	Oxidation (M)	NADH dehydrogenase II OS=Deinococcus radiodurans (strain ATCC 13939 / DSM 20539 / JCM 16871 / LMG 4051 / NBRC 15346 / NCIMB 9279 / R1 / VKM B-1422) OX=243230 GN=DR_0950 PE=4 SV=1	27	27	53
Q9RVS5	-0.254157	0.236224	0.418572		Isochorismatase domain-containing protein OS=Deinococcus radiodurans (strain ATCC 13939 / DSM 20539 / JCM 16871 / LMG 4051 / NBRC 15346 / NCIMB 9279 / R1 / VKM B-1422) OX=243230 GN=DR_0947 PE=4 SV=1	3	3	30
Q9RVS6	-0.343968	0.38699	0.573234		Uncharacterized protein OS=Deinococcus radiodurans (strain ATCC 13939 / DSM 20539 / JCM 16871 / LMG 4051 / NBRC 15346 / NCIMB 9279 / R1 / VKM B-1422) OX=243230 GN=DR_0946 PE=3 SV=1	6	6	27
Q9RVS8	-0.320767	0.0805128	0.219076	Oxidation (M)	Thioredoxin OS=Deinococcus radiodurans (strain ATCC 13939 / DSM 20539 / JCM 16871 / LMG 4051 / NBRC 15346 / NCIMB 9279 / R1 / VKM B-1422) OX=243230 GN=DR_0944 PE=4 SV=1	13	13	52
Q9RVT0	-0.930807	0.0158556	0.090209	Carbamidomethylation	Tryptophan synthase alpha chain OS=Deinococcus radiodurans (strain ATCC 13939 / DSM 20539 / JCM 16871 / LMG 4051 / NBRC 15346 / NCIMB 9279 / R1 / VKM B-1422) OX=243230 GN=trpA PE=3 SV=1	5	5	19
Q9RVT1	-0.614281	0.00867768	0.0661618		Tryptophan synthase beta chain OS=Deinococcus radiodurans (strain ATCC 13939 / DSM 20539 / JCM 16871 / LMG 4051 / NBRC 15346 / NCIMB 9279 / R1 / VKM B-1422) OX=243230 GN=trpB PE=3 SV=1	6	6	17
Q9RVT2	0.365753	0.04565	0.159456	Carbamidomethylation	Uncharacterized protein OS=Deinococcus radiodurans (strain ATCC 13939 / DSM 20539 / JCM 16871 / LMG 4051 / NBRC 15346 / NCIMB 9279 / R1 / VKM B-1422) OX=243230 GN=DR_0940 PE=4 SV=1	9	9	37
Q9RVT4	-0.480253	0.0218239	0.106082		Uncharacterized protein OS=Deinococcus radiodurans (strain ATCC 13939 / DSM 20539 / JCM 16871 / LMG 4051 / NBRC 15346 / NCIMB 9279 / R1 / VKM B-1422) OX=243230 GN=DR_0938 PE=4 SV=1	6	6	17
Q9RVT5	-0.251697	0.166086	0.340329		Tetratricopeptide repeat family protein OS=Deinococcus radiodurans (strain ATCC 13939 / DSM 20539 / JCM 16871 / LMG 4051 / NBRC 15346 / NCIMB 9279 / R1 / VKM B-1422) OX=243230 GN=DR_0937 PE=4 SV=1	12	13	26
Q9RVT6	-0.816343	0.00568754	0.0570836		Probable dual-specificity RNA methyltransferase RlmN OS=Deinococcus radiodurans (strain ATCC 13939 / DSM 20539 / JCM 16871 / LMG 4051 / NBRC 15346 / NCIMB 9279 / R1 / VKM B-1422) OX=243230 GN=rlmN PE=3 SV=1	2	2	6
Q9RVT9	0.477903	0.0574356	0.180694		Alpha-amlyase OS=Deinococcus radiodurans (strain ATCC 13939 / DSM 20539 / JCM 16871 / LMG 4051 / NBRC 15346 / NCIMB 9279 / R1 / VKM B-1422) OX=243230 GN=DR_0933 PE=1 SV=1	3	3	7
Q9RVU0	-0.18605	0.665981	0.793891	Carbamidomethylation	Polyprenyl synthase OS=Deinococcus radiodurans (strain ATCC 13939 / DSM 20539 / JCM 16871 / LMG 4051 / NBRC 15346 / NCIMB 9279 / R1 / VKM B-1422) OX=243230 GN=DR_0932 PE=3 SV=1	3	3	16
Q9RVU2	0.266055	0.13272	0.297087		Phosphotriesterase putative OS=Deinococcus radiodurans (strain ATCC 13939 / DSM 20539 / JCM 16871 / LMG 4051 / NBRC 15346 / NCIMB 9279 / R1 / VKM B-1422) OX=243230 GN=DR_0930 PE=1 SV=1	7	7	32
Q9RVU3	13.1768	0.00881028	0.0663666		Acylphosphatase OS=Deinococcus radiodurans (strain ATCC 13939 / DSM 20539 / JCM 16871 / LMG 4051 / NBRC 15346 / NCIMB 9279 / R1 / VKM B-1422) OX=243230 GN=acyP PE=3 SV=1	1	2	7
Q9RVU4	0.348315	0.371528	0.554707		Endonuclease III putative OS=Deinococcus radiodurans (strain ATCC 13939 / DSM 20539 / JCM 16871 / LMG 4051 / NBRC 15346 / NCIMB 9279 / R1 / VKM B-1422) OX=243230 GN=DR_0928 PE=1 SV=1	1	2	2
Q9RVU5	0.635645	0.193013	0.374076		Sodium extrusion protein NatA OS=Deinococcus radiodurans (strain ATCC 13939 / DSM 20539 / JCM 16871 / LMG 4051 / NBRC 15346 / NCIMB 9279 / R1 / VKM B-1422) OX=243230 GN=DR_0927 PE=4 SV=1	2	2	13
Q9RVU6	-0.558146	0.0275328	0.120566		Sodium extrusion protein NatB OS=Deinococcus radiodurans (strain ATCC 13939 / DSM 20539 / JCM 16871 / LMG 4051 / NBRC 15346 / NCIMB 9279 / R1 / VKM B-1422) OX=243230 GN=DR_0926 PE=4 SV=1	3	3	6
Q9RVU8	-0.354159	0.0978916	0.247531		Uncharacterized protein OS=Deinococcus radiodurans (strain ATCC 13939 / DSM 20539 / JCM 16871 / LMG 4051 / NBRC 15346 / NCIMB 9279 / R1 / VKM B-1422) OX=243230 GN=DR_0924 PE=3 SV=1	4	5	26
Q9RVV0	0.353666	0.192379	0.374076		Acyl-CoA dehydrogenase OS=Deinococcus radiodurans (strain ATCC 13939 / DSM 20539 / JCM 16871 / LMG 4051 / NBRC 15346 / NCIMB 9279 / R1 / VKM B-1422) OX=243230 GN=DR_0922 PE=3 SV=1	7	7	20
Q9RVV1	0.0904364	0.71449	0.819834	Oxidation (M)	Trans-sulfuration enzyme OS=Deinococcus radiodurans (strain ATCC 13939 / DSM 20539 / JCM 16871 / LMG 4051 / NBRC 15346 / NCIMB 9279 / R1 / VKM B-1422) OX=243230 GN=DR_0921 PE=3 SV=1	5	5	14
Q9RVV4	0.893444	0.0218984	0.106101		MoxR-related protein OS=Deinococcus radiodurans (strain ATCC 13939 / DSM 20539 / JCM 16871 / LMG 4051 / NBRC 15346 / NCIMB 9279 / R1 / VKM B-1422) OX=243230 GN=DR_0918 PE=4 SV=1	2	2	8
Q9RVV7	0.16029	0.409459	0.591923		MTS domain-containing protein OS=Deinococcus radiodurans (strain ATCC 13939 / DSM 20539 / JCM 16871 / LMG 4051 / NBRC 15346 / NCIMB 9279 / R1 / VKM B-1422) OX=243230 GN=DR_0914 PE=4 SV=1	9	9	40
Q9RVV9	0.137006	0.351443	0.535013	Carbamidomethylation; Oxidation (M)	DNA-directed RNA polymerase subunit beta OS=Deinococcus radiodurans (strain ATCC 13939 / DSM 20539 / JCM 16871 / LMG 4051 / NBRC 15346 / NCIMB 9279 / R1 / VKM B-1422) OX=243230 GN=rpoB PE=3 SV=2	97	100	58
Q9RVW0	0.100299	0.436452	0.616929	Carbamidomethylation; Oxidation (M)	DNA-directed RNA polymerase subunit beta' OS=Deinococcus radiodurans (strain ATCC 13939 / DSM 20539 / JCM 16871 / LMG 4051 / NBRC 15346 / NCIMB 9279 / R1 / VKM B-1422) OX=243230 GN=rpoC PE=3 SV=1	95	97	51
Q9RVW4	0.413456	0.00810248	0.0637169		Cold shock protein CSD family OS=Deinococcus radiodurans (strain ATCC 13939 / DSM 20539 / JCM 16871 / LMG 4051 / NBRC 15346 / NCIMB 9279 / R1 / VKM B-1422) OX=243230 GN=DR_0907 PE=4 SV=1	26	26	54
Q9RVW5	0.0596952	0.631938	0.769806	Carbamidomethylation	DNA topoisomerase (ATP-hydrolyzing) OS=Deinococcus radiodurans (strain ATCC 13939 / DSM 20539 / JCM 16871 / LMG 4051 / NBRC 15346 / NCIMB 9279 / R1 / VKM B-1422) OX=243230 GN=DR_0906 PE=3 SV=1	27	27	38
Q9RVW7	0.00712137	0.984265	0.991136		VWFA domain-containing protein OS=Deinococcus radiodurans (strain ATCC 13939 / DSM 20539 / JCM 16871 / LMG 4051 / NBRC 15346 / NCIMB 9279 / R1 / VKM B-1422) OX=243230 GN=DR_0904 PE=4 SV=1	5	5	18
Q9RVW8	-0.302036	0.217748	0.400866		Uncharacterized protein OS=Deinococcus radiodurans (strain ATCC 13939 / DSM 20539 / JCM 16871 / LMG 4051 / NBRC 15346 / NCIMB 9279 / R1 / VKM B-1422) OX=243230 GN=DR_0903 PE=4 SV=1	4	6	15
Q9RVW9	0.0745227	0.845085	0.915153		4HBT domain-containing protein OS=Deinococcus radiodurans (strain ATCC 13939 / DSM 20539 / JCM 16871 / LMG 4051 / NBRC 15346 / NCIMB 9279 / R1 / VKM B-1422) OX=243230 GN=DR_0902 PE=3 SV=1	2	2	14
Q9RVX1	-0.539385	0.0732426	0.207698		DUF3197 domain-containing protein OS=Deinococcus radiodurans (strain ATCC 13939 / DSM 20539 / JCM 16871 / LMG 4051 / NBRC 15346 / NCIMB 9279 / R1 / VKM B-1422) OX=243230 GN=DR_0900 PE=4 SV=1	5	5	52
Q9RVX7	-0.480467	0.0575318	0.180694		Uncharacterized protein OS=Deinococcus radiodurans (strain ATCC 13939 / DSM 20539 / JCM 16871 / LMG 4051 / NBRC 15346 / NCIMB 9279 / R1 / VKM B-1422) OX=243230 GN=DR_0894 PE=4 SV=1	29	31	59
Q9RVY0	0.353227	0.113776	0.268622		DNA-binding response regulator OS=Deinococcus radiodurans (strain ATCC 13939 / DSM 20539 / JCM 16871 / LMG 4051 / NBRC 15346 / NCIMB 9279 / R1 / VKM B-1422) OX=243230 GN=DR_0891 PE=4 SV=1	4	4	27
Q9RVY2	-0.634719	0.0128651	0.081479		Uncharacterized protein OS=Deinococcus radiodurans (strain ATCC 13939 / DSM 20539 / JCM 16871 / LMG 4051 / NBRC 15346 / NCIMB 9279 / R1 / VKM B-1422) OX=243230 GN=DR_0889 PE=4 SV=1	4	4	24
Q9RVY3	-0.615109	0.0080766	0.0637169		Uncharacterized protein DR_0888 OS=Deinococcus radiodurans (strain ATCC 13939 / DSM 20539 / JCM 16871 / LMG 4051 / NBRC 15346 / NCIMB 9279 / R1 / VKM B-1422) OX=243230 GN=DR_0888 PE=1 SV=1	18	18	57
Q9RVY4	-0.153883	0.624923	0.766232		Uncharacterized protein OS=Deinococcus radiodurans (strain ATCC 13939 / DSM 20539 / JCM 16871 / LMG 4051 / NBRC 15346 / NCIMB 9279 / R1 / VKM B-1422) OX=243230 GN=DR_0887 PE=4 SV=1	2	2	14
Q9RVZ0	0.18577	0.288782	0.475745	Carbamidomethylation	NADH-ubiquinone/plastoquinone subunit putative OS=Deinococcus radiodurans (strain ATCC 13939 / DSM 20539 / JCM 16871 / LMG 4051 / NBRC 15346 / NCIMB 9279 / R1 / VKM B-1422) OX=243230 GN=DR_0880 PE=4 SV=1	5	5	7
Q9RVZ2	0.494288	0.0643821	0.19111		Adenine phosphoribosyltransferase putative OS=Deinococcus radiodurans (strain ATCC 13939 / DSM 20539 / JCM 16871 / LMG 4051 / NBRC 15346 / NCIMB 9279 / R1 / VKM B-1422) OX=243230 GN=DR_0878 PE=4 SV=1	3	3	18
Q9RVZ3	-0.367593	0.083647	0.225562		Uncharacterized protein OS=Deinococcus radiodurans (strain ATCC 13939 / DSM 20539 / JCM 16871 / LMG 4051 / NBRC 15346 / NCIMB 9279 / R1 / VKM B-1422) OX=243230 GN=DR_0877 PE=4 SV=1	4	4	54
Q9RVZ4	-0.477437	0.0362824	0.139734	Carbamidomethylation	Nudix hydrolase domain-containing protein OS=Deinococcus radiodurans (strain ATCC 13939 / DSM 20539 / JCM 16871 / LMG 4051 / NBRC 15346 / NCIMB 9279 / R1 / VKM B-1422) OX=243230 GN=DR_0876 PE=4 SV=1	7	7	53
Q9RVZ5	-0.443611	0.131906	0.296147		Aminopeptidase N OS=Deinococcus radiodurans (strain ATCC 13939 / DSM 20539 / JCM 16871 / LMG 4051 / NBRC 15346 / NCIMB 9279 / R1 / VKM B-1422) OX=243230 GN=DR_0875 PE=1 SV=1	3	3	6
Q9RW01	0.621454	0.0198652	0.102184	Carbamidomethylation	Bifunctional purine biosynthesis protein PurH OS=Deinococcus radiodurans (strain ATCC 13939 / DSM 20539 / JCM 16871 / LMG 4051 / NBRC 15346 / NCIMB 9279 / R1 / VKM B-1422) OX=243230 GN=purH PE=3 SV=2	7	7	23
Q9RW05	-0.163415	0.347689	0.532344		Uncharacterized protein OS=Deinococcus radiodurans (strain ATCC 13939 / DSM 20539 / JCM 16871 / LMG 4051 / NBRC 15346 / NCIMB 9279 / R1 / VKM B-1422) OX=243230 GN=DR_0864 PE=4 SV=1	14	14	48
Q9RW06	-0.396181	0.139727	0.307277		Uncharacterized protein OS=Deinococcus radiodurans (strain ATCC 13939 / DSM 20539 / JCM 16871 / LMG 4051 / NBRC 15346 / NCIMB 9279 / R1 / VKM B-1422) OX=243230 GN=DR_0863 PE=4 SV=1	8	8	43
Q9RW08	-0.495442	0.185379	0.365664		Phytoene dehydrogenase OS=Deinococcus radiodurans (strain ATCC 13939 / DSM 20539 / JCM 16871 / LMG 4051 / NBRC 15346 / NCIMB 9279 / R1 / VKM B-1422) OX=243230 GN=DR_0861 PE=3 SV=1	3	3	7
Q9RW09	0.543353	0.150308	0.320685		Sensor histidine kinase OS=Deinococcus radiodurans (strain ATCC 13939 / DSM 20539 / JCM 16871 / LMG 4051 / NBRC 15346 / NCIMB 9279 / R1 / VKM B-1422) OX=243230 GN=DR_0860 PE=4 SV=1	5	5	8
Q9RW10	-0.388249	0.0861263	0.229772		Putative 4-hydroxy-4-methyl-2-oxoglutarate aldolase OS=Deinococcus radiodurans (strain ATCC 13939 / DSM 20539 / JCM 16871 / LMG 4051 / NBRC 15346 / NCIMB 9279 / R1 / VKM B-1422) OX=243230 GN=DR_0859 PE=3 SV=1	4	4	31
Q9RW13	-0.116806	0.701393	0.811538		DNA polymerase III epsilon subunit putative OS=Deinococcus radiodurans (strain ATCC 13939 / DSM 20539 / JCM 16871 / LMG 4051 / NBRC 15346 / NCIMB 9279 / R1 / VKM B-1422) OX=243230 GN=DR_0856 PE=4 SV=1	2	3	12
Q9RW14	0.920031	0.00560544	0.0570836		Uncharacterized protein OS=Deinococcus radiodurans (strain ATCC 13939 / DSM 20539 / JCM 16871 / LMG 4051 / NBRC 15346 / NCIMB 9279 / R1 / VKM B-1422) OX=243230 GN=DR_0855 PE=4 SV=1	3	3	5
Q9RW15	-0.201944	0.305807	0.496047	Carbamidomethylation	Robl_LC7 domain-containing protein OS=Deinococcus radiodurans (strain ATCC 13939 / DSM 20539 / JCM 16871 / LMG 4051 / NBRC 15346 / NCIMB 9279 / R1 / VKM B-1422) OX=243230 GN=DR_0854 PE=4 SV=1	3	3	14
Q9RW16	0.822139	0.00295941	0.0435787		Gliding motility protein OS=Deinococcus radiodurans (strain ATCC 13939 / DSM 20539 / JCM 16871 / LMG 4051 / NBRC 15346 / NCIMB 9279 / R1 / VKM B-1422) OX=243230 GN=DR_0853 PE=4 SV=1	6	7	40
Q9RW20	-0.271543	0.416282	0.597514		Uncharacterized protein OS=Deinococcus radiodurans (strain ATCC 13939 / DSM 20539 / JCM 16871 / LMG 4051 / NBRC 15346 / NCIMB 9279 / R1 / VKM B-1422) OX=243230 GN=DR_0849 PE=4 SV=1	2	3	11
Q9RW21	-0.547649	0.0843615	0.226674		Lipoprotein putative OS=Deinococcus radiodurans (strain ATCC 13939 / DSM 20539 / JCM 16871 / LMG 4051 / NBRC 15346 / NCIMB 9279 / R1 / VKM B-1422) OX=243230 GN=DR_0848 PE=4 SV=1	4	4	11
Q9RW22	0.579776	0.0465491	0.161844	Carbamidomethylation	ComA-related protein OS=Deinococcus radiodurans (strain ATCC 13939 / DSM 20539 / JCM 16871 / LMG 4051 / NBRC 15346 / NCIMB 9279 / R1 / VKM B-1422) OX=243230 GN=DR_0847 PE=4 SV=1	4	4	34
Q9RW23	0.527908	0.0233216	0.109461	Carbamidomethylation	Bacterioferritin comigratory protein OS=Deinococcus radiodurans (strain ATCC 13939 / DSM 20539 / JCM 16871 / LMG 4051 / NBRC 15346 / NCIMB 9279 / R1 / VKM B-1422) OX=243230 GN=DR_0846 PE=4 SV=1	10	10	64
Q9RW24	-0.355397	0.0797695	0.21824		Ribose-5-phosphate isomerase A OS=Deinococcus radiodurans (strain ATCC 13939 / DSM 20539 / JCM 16871 / LMG 4051 / NBRC 15346 / NCIMB 9279 / R1 / VKM B-1422) OX=243230 GN=rpiA PE=3 SV=1	6	6	33
Q9RW25	0.036765	0.851802	0.91648		Thioredox_DsbH domain-containing protein OS=Deinococcus radiodurans (strain ATCC 13939 / DSM 20539 / JCM 16871 / LMG 4051 / NBRC 15346 / NCIMB 9279 / R1 / VKM B-1422) OX=243230 GN=DR_0844 PE=4 SV=1	4	5	7
Q9RW26	-0.0409485	0.792818	0.873384		TGc domain-containing protein OS=Deinococcus radiodurans (strain ATCC 13939 / DSM 20539 / JCM 16871 / LMG 4051 / NBRC 15346 / NCIMB 9279 / R1 / VKM B-1422) OX=243230 GN=DR_0843 PE=4 SV=1	8	8	34
Q9RW32	-0.360752	0.064089	0.190617		Uncharacterized protein OS=Deinococcus radiodurans (strain ATCC 13939 / DSM 20539 / JCM 16871 / LMG 4051 / NBRC 15346 / NCIMB 9279 / R1 / VKM B-1422) OX=243230 GN=DR_0837 PE=4 SV=1	13	14	23
Q9RW37	-0.757752	0.0062898	0.0590455		NAD(P)-bd_dom domain-containing protein OS=Deinococcus radiodurans (strain ATCC 13939 / DSM 20539 / JCM 16871 / LMG 4051 / NBRC 15346 / NCIMB 9279 / R1 / VKM B-1422) OX=243230 GN=DR_0832 PE=4 SV=1	4	4	16
Q9RW38	-0.640651	0.0237913	0.110292		Uncharacterized protein OS=Deinococcus radiodurans (strain ATCC 13939 / DSM 20539 / JCM 16871 / LMG 4051 / NBRC 15346 / NCIMB 9279 / R1 / VKM B-1422) OX=243230 GN=DR_0831 PE=4 SV=1	2	2	17
Q9RW41	-0.935753	0.000707298	0.0196734	Carbamidomethylation	Isocitrase OS=Deinococcus radiodurans (strain ATCC 13939 / DSM 20539 / JCM 16871 / LMG 4051 / NBRC 15346 / NCIMB 9279 / R1 / VKM B-1422) OX=243230 GN=DR_0828 PE=4 SV=1	10	10	22
Q9RW42	-0.27699	0.294171	0.482363		Hydrolase CbbY/CbbZ/GpH/YieH family OS=Deinococcus radiodurans (strain ATCC 13939 / DSM 20539 / JCM 16871 / LMG 4051 / NBRC 15346 / NCIMB 9279 / R1 / VKM B-1422) OX=243230 GN=DR_0827 PE=4 SV=1	3	3	18
Q9RW43	-0.186366	0.331166	0.515987		Uncharacterized protein OS=Deinococcus radiodurans (strain ATCC 13939 / DSM 20539 / JCM 16871 / LMG 4051 / NBRC 15346 / NCIMB 9279 / R1 / VKM B-1422) OX=243230 GN=DR_0826 PE=4 SV=1	5	5	18
Q9RW44	1.44429	1.89e-05	0.00236915		50S ribosomal protein L31 OS=Deinococcus radiodurans (strain ATCC 13939 / DSM 20539 / JCM 16871 / LMG 4051 / NBRC 15346 / NCIMB 9279 / R1 / VKM B-1422) OX=243230 GN=rpmE PE=1 SV=1	10	10	48
Q9RW45	0.134822	0.629827	0.769551	Carbamidomethylation	Aminodeoxyfutalosine deaminase OS=Deinococcus radiodurans (strain ATCC 13939 / DSM 20539 / JCM 16871 / LMG 4051 / NBRC 15346 / NCIMB 9279 / R1 / VKM B-1422) OX=243230 GN=DR_0824 PE=1 SV=1	3	3	7
Q9RW46	-0.645317	0.0138582	0.0839315		ROK family protein OS=Deinococcus radiodurans (strain ATCC 13939 / DSM 20539 / JCM 16871 / LMG 4051 / NBRC 15346 / NCIMB 9279 / R1 / VKM B-1422) OX=243230 GN=DR_0823 PE=4 SV=1	10	10	44
Q9RW48	-0.551466	0.0535197	0.173621		Lipase putative OS=Deinococcus radiodurans (strain ATCC 13939 / DSM 20539 / JCM 16871 / LMG 4051 / NBRC 15346 / NCIMB 9279 / R1 / VKM B-1422) OX=243230 GN=DR_0821 PE=3 SV=1	2	2	5
Q9RW55	-0.192012	0.500985	0.667091	Carbamidomethylation	Proline dehydrogenase OS=Deinococcus radiodurans (strain ATCC 13939 / DSM 20539 / JCM 16871 / LMG 4051 / NBRC 15346 / NCIMB 9279 / R1 / VKM B-1422) OX=243230 GN=DR_0814 PE=1 SV=1	17	17	54
Q9RW56	-0.272728	0.0947021	0.242089	Carbamidomethylation	1-pyrroline-5-carboxylate dehydrogenase OS=Deinococcus radiodurans (strain ATCC 13939 / DSM 20539 / JCM 16871 / LMG 4051 / NBRC 15346 / NCIMB 9279 / R1 / VKM B-1422) OX=243230 GN=DR_0813 PE=4 SV=1	23	23	47
Q9RW61	-0.720141	0.0541745	0.174989		Bifunctional protein GlmU OS=Deinococcus radiodurans (strain ATCC 13939 / DSM 20539 / JCM 16871 / LMG 4051 / NBRC 15346 / NCIMB 9279 / R1 / VKM B-1422) OX=243230 GN=glmU PE=3 SV=2	8	8	22
Q9RW62	-0.0768198	0.741696	0.840021		Phosphatidylglycerol--prolipoprotein diacylglyceryl transferase OS=Deinococcus radiodurans (strain ATCC 13939 / DSM 20539 / JCM 16871 / LMG 4051 / NBRC 15346 / NCIMB 9279 / R1 / VKM B-1422) OX=243230 GN=lgt PE=3 SV=1	4	4	12
Q9RW67	-0.0428487	0.878285	0.932353		Uncharacterized protein OS=Deinococcus radiodurans (strain ATCC 13939 / DSM 20539 / JCM 16871 / LMG 4051 / NBRC 15346 / NCIMB 9279 / R1 / VKM B-1422) OX=243230 GN=DR_0802 PE=4 SV=1	2	2	14
Q9RW69	0.197732	0.400138	0.586857		Uncharacterized protein OS=Deinococcus radiodurans (strain ATCC 13939 / DSM 20539 / JCM 16871 / LMG 4051 / NBRC 15346 / NCIMB 9279 / R1 / VKM B-1422) OX=243230 GN=DR_0800 PE=4 SV=1	2	2	27
Q9RW70	-0.157317	0.457427	0.632585	Carbamidomethylation	Glucose-fructose oxidoreductase OS=Deinococcus radiodurans (strain ATCC 13939 / DSM 20539 / JCM 16871 / LMG 4051 / NBRC 15346 / NCIMB 9279 / R1 / VKM B-1422) OX=243230 GN=DR_0799 PE=4 SV=1	13	13	43
Q9RW72	-0.0317622	0.871271	0.929409	Carbamidomethylation	N-acetyltransferase domain-containing protein OS=Deinococcus radiodurans (strain ATCC 13939 / DSM 20539 / JCM 16871 / LMG 4051 / NBRC 15346 / NCIMB 9279 / R1 / VKM B-1422) OX=243230 GN=DR_0797 PE=4 SV=1	5	5	39
Q9RW73	0.210681	0.591342	0.737228		Acetyltransferase putative OS=Deinococcus radiodurans (strain ATCC 13939 / DSM 20539 / JCM 16871 / LMG 4051 / NBRC 15346 / NCIMB 9279 / R1 / VKM B-1422) OX=243230 GN=DR_0796 PE=4 SV=1	1	2	9
Q9RW75	-0.153135	0.331577	0.516092	Carbamidomethylation	[LysW]-aminoadipate semialdehyde transaminase OS=Deinococcus radiodurans (strain ATCC 13939 / DSM 20539 / JCM 16871 / LMG 4051 / NBRC 15346 / NCIMB 9279 / R1 / VKM B-1422) OX=243230 GN=lysJ PE=3 SV=2	20	21	38
Q9RW79	0.114199	0.69635	0.810789		Shikimate_DH domain-containing protein OS=Deinococcus radiodurans (strain ATCC 13939 / DSM 20539 / JCM 16871 / LMG 4051 / NBRC 15346 / NCIMB 9279 / R1 / VKM B-1422) OX=243230 GN=DR_0790 PE=4 SV=1	2	2	4
Q9RW80	0.689935	0.0557428	0.17814	Carbamidomethylation	Cysteine synthase OS=Deinococcus radiodurans (strain ATCC 13939 / DSM 20539 / JCM 16871 / LMG 4051 / NBRC 15346 / NCIMB 9279 / R1 / VKM B-1422) OX=243230 GN=DR_0789 PE=3 SV=1	6	6	31
Q9RW81	-0.47848	0.0161628	0.0916095		Branched-chain amino acid ABC transporter periplasmic amino acid-binding protein putative OS=Deinococcus radiodurans (strain ATCC 13939 / DSM 20539 / JCM 16871 / LMG 4051 / NBRC 15346 / NCIMB 9279 / R1 / VKM B-1422) OX=243230 GN=...	14	15	39
Q9RW82	0.280099	0.232555	0.415336		S4 domain-containing protein OS=Deinococcus radiodurans (strain ATCC 13939 / DSM 20539 / JCM 16871 / LMG 4051 / NBRC 15346 / NCIMB 9279 / R1 / VKM B-1422) OX=243230 GN=DR_0787 PE=4 SV=1	16	16	70
Q9RW87	0.419703	0.107878	0.262189	Carbamidomethylation	Uncharacterized protein OS=Deinococcus radiodurans (strain ATCC 13939 / DSM 20539 / JCM 16871 / LMG 4051 / NBRC 15346 / NCIMB 9279 / R1 / VKM B-1422) OX=243230 GN=DR_0782 PE=3 SV=1	4	4	20
Q9RW88	-0.128913	0.535883	0.69688		Response regulator OmpR/PhoB family OS=Deinococcus radiodurans (strain ATCC 13939 / DSM 20539 / JCM 16871 / LMG 4051 / NBRC 15346 / NCIMB 9279 / R1 / VKM B-1422) OX=243230 GN=DR_0781 PE=4 SV=1	4	5	25
Q9RW89	0.234413	0.432392	0.61327		Uncharacterized protein OS=Deinococcus radiodurans (strain ATCC 13939 / DSM 20539 / JCM 16871 / LMG 4051 / NBRC 15346 / NCIMB 9279 / R1 / VKM B-1422) OX=243230 GN=DR_0780 PE=4 SV=1	3	3	32
Q9RW92	0.616734	0.196685	0.377293		3-dehydroquinate synthase OS=Deinococcus radiodurans (strain ATCC 13939 / DSM 20539 / JCM 16871 / LMG 4051 / NBRC 15346 / NCIMB 9279 / R1 / VKM B-1422) OX=243230 GN=aroB PE=3 SV=1	2	2	10
Q9RW94	0.0596027	0.70172	0.811538		Chorismate synthase OS=Deinococcus radiodurans (strain ATCC 13939 / DSM 20539 / JCM 16871 / LMG 4051 / NBRC 15346 / NCIMB 9279 / R1 / VKM B-1422) OX=243230 GN=aroC PE=3 SV=3	8	8	20
Q9RW95	-0.0578404	0.765027	0.856238	Oxidation (M)	Probable type IV piliation system protein DR_0774 OS=Deinococcus radiodurans (strain ATCC 13939 / DSM 20539 / JCM 16871 / LMG 4051 / NBRC 15346 / NCIMB 9279 / R1 / VKM B-1422) OX=243230 GN=DR_0774 PE=1 SV=1	19	20	34
Q9RW96	-0.152247	0.372548	0.555677		Uncharacterized protein OS=Deinococcus radiodurans (strain ATCC 13939 / DSM 20539 / JCM 16871 / LMG 4051 / NBRC 15346 / NCIMB 9279 / R1 / VKM B-1422) OX=243230 GN=DR_0773 PE=4 SV=1	12	12	34
Q9RW97	-0.271206	0.250089	0.432702		Uncharacterized protein OS=Deinococcus radiodurans (strain ATCC 13939 / DSM 20539 / JCM 16871 / LMG 4051 / NBRC 15346 / NCIMB 9279 / R1 / VKM B-1422) OX=243230 GN=DR_0772 PE=4 SV=1	5	5	24
Q9RW98	-0.0772723	0.699401	0.811538		PilN_bio_d domain-containing protein OS=Deinococcus radiodurans (strain ATCC 13939 / DSM 20539 / JCM 16871 / LMG 4051 / NBRC 15346 / NCIMB 9279 / R1 / VKM B-1422) OX=243230 GN=DR_0771 PE=4 SV=1	3	3	15
Q9RW99	0.228801	0.198907	0.378175	Oxidation (M)	Fimbrial assembly protein PilM putative OS=Deinococcus radiodurans (strain ATCC 13939 / DSM 20539 / JCM 16871 / LMG 4051 / NBRC 15346 / NCIMB 9279 / R1 / VKM B-1422) OX=243230 GN=DR_0770 PE=4 SV=1	12	13	35
Q9RWA0	-0.482772	0.106514	0.26056		Uncharacterized protein OS=Deinococcus radiodurans (strain ATCC 13939 / DSM 20539 / JCM 16871 / LMG 4051 / NBRC 15346 / NCIMB 9279 / R1 / VKM B-1422) OX=243230 GN=DR_0769 PE=4 SV=1	4	5	23
Q9RWA1	0.342873	0.0885318	0.232813		UDP-N-acetylmuramoyl-tripeptide--D-alanyl-D-alanine ligase OS=Deinococcus radiodurans (strain ATCC 13939 / DSM 20539 / JCM 16871 / LMG 4051 / NBRC 15346 / NCIMB 9279 / R1 / VKM B-1422) OX=243230 GN=DR_0768 PE=4 SV=1	14	14	32
Q9RWA4	0.34214	0.0368792	0.141308		Lipoyl synthase OS=Deinococcus radiodurans (strain ATCC 13939 / DSM 20539 / JCM 16871 / LMG 4051 / NBRC 15346 / NCIMB 9279 / R1 / VKM B-1422) OX=243230 GN=lipA PE=3 SV=1	8	8	22
Q9RWA5	0.914571	0.0333172	0.136751		Octanoyltransferase OS=Deinococcus radiodurans (strain ATCC 13939 / DSM 20539 / JCM 16871 / LMG 4051 / NBRC 15346 / NCIMB 9279 / R1 / VKM B-1422) OX=243230 GN=lipB PE=3 SV=1	2	2	9
Q9RWA7	0.123321	0.467378	0.63958		Uncharacterized protein OS=Deinococcus radiodurans (strain ATCC 13939 / DSM 20539 / JCM 16871 / LMG 4051 / NBRC 15346 / NCIMB 9279 / R1 / VKM B-1422) OX=243230 GN=DR_0762 PE=4 SV=1	5	5	25
Q9RWA8	1.55867	0.0106161	0.0741648		Metallophos_2 domain-containing protein OS=Deinococcus radiodurans (strain ATCC 13939 / DSM 20539 / JCM 16871 / LMG 4051 / NBRC 15346 / NCIMB 9279 / R1 / VKM B-1422) OX=243230 GN=DR_0761 PE=3 SV=1	2	3	9
Q9RWB0	-0.360825	0.108492	0.263254		Uncharacterized protein OS=Deinococcus radiodurans (strain ATCC 13939 / DSM 20539 / JCM 16871 / LMG 4051 / NBRC 15346 / NCIMB 9279 / R1 / VKM B-1422) OX=243230 GN=DR_0759 PE=4 SV=1	4	4	13
Q9RWB2	-0.233134	0.0771809	0.215075	Carbamidomethylation; Oxidation (M)	Citrate synthase OS=Deinococcus radiodurans (strain ATCC 13939 / DSM 20539 / JCM 16871 / LMG 4051 / NBRC 15346 / NCIMB 9279 / R1 / VKM B-1422) OX=243230 GN=gltA PE=1 SV=3	42	42	71
Q9RWB4	-0.546536	0.00221006	0.0377217		50S ribosomal protein L19 OS=Deinococcus radiodurans (strain ATCC 13939 / DSM 20539 / JCM 16871 / LMG 4051 / NBRC 15346 / NCIMB 9279 / R1 / VKM B-1422) OX=243230 GN=rplS PE=1 SV=1	24	24	63
Q9RWB6	-0.282126	0.208175	0.390474	Carbamidomethylation	Thioredoxin-like_fold domain-containing protein OS=Deinococcus radiodurans (strain ATCC 13939 / DSM 20539 / JCM 16871 / LMG 4051 / NBRC 15346 / NCIMB 9279 / R1 / VKM B-1422) OX=243230 GN=DR_0753 PE=4 SV=1	15	15	49
Q9RWB7	-0.396555	0.0487358	0.16488		Cell division inhibitor MinD OS=Deinococcus radiodurans (strain ATCC 13939 / DSM 20539 / JCM 16871 / LMG 4051 / NBRC 15346 / NCIMB 9279 / R1 / VKM B-1422) OX=243230 GN=DR_0752 PE=3 SV=1	19	20	63
Q9RWB8	0.41879	0.140168	0.307796		Cell division topological specificity factor OS=Deinococcus radiodurans (strain ATCC 13939 / DSM 20539 / JCM 16871 / LMG 4051 / NBRC 15346 / NCIMB 9279 / R1 / VKM B-1422) OX=243230 GN=minE PE=3 SV=1	7	7	51
Q9RWB9	-0.227501	0.317962	0.505957		Sensory box/GGDEF family protein OS=Deinococcus radiodurans (strain ATCC 13939 / DSM 20539 / JCM 16871 / LMG 4051 / NBRC 15346 / NCIMB 9279 / R1 / VKM B-1422) OX=243230 GN=DR_0750 PE=4 SV=1	5	5	8
Q9RWC1	-0.598053	0.176355	0.353245		RNA methyltransferase TrmH family OS=Deinococcus radiodurans (strain ATCC 13939 / DSM 20539 / JCM 16871 / LMG 4051 / NBRC 15346 / NCIMB 9279 / R1 / VKM B-1422) OX=243230 GN=DR_0748 PE=4 SV=1	6	6	26
Q9RWC2	-0.857423	0.00720948	0.0625933		Aldose epimerase family protein OS=Deinococcus radiodurans (strain ATCC 13939 / DSM 20539 / JCM 16871 / LMG 4051 / NBRC 15346 / NCIMB 9279 / R1 / VKM B-1422) OX=243230 GN=DR_0747 PE=4 SV=1	3	3	13
Q9RWC4	-0.522164	0.213523	0.395939		Periplasmic serine protease HtrA/DegQ/DegS family OS=Deinococcus radiodurans (strain ATCC 13939 / DSM 20539 / JCM 16871 / LMG 4051 / NBRC 15346 / NCIMB 9279 / R1 / VKM B-1422) OX=243230 GN=DR_0745 PE=3 SV=1	1	2	5
Q9RWC5	-1.2086	0.0012109	0.0263295		Histidine kinase OS=Deinococcus radiodurans (strain ATCC 13939 / DSM 20539 / JCM 16871 / LMG 4051 / NBRC 15346 / NCIMB 9279 / R1 / VKM B-1422) OX=243230 GN=DR_0744 PE=4 SV=1	3	3	7
Q9RWC6	0.152129	0.301785	0.491628		Response regulator OS=Deinococcus radiodurans (strain ATCC 13939 / DSM 20539 / JCM 16871 / LMG 4051 / NBRC 15346 / NCIMB 9279 / R1 / VKM B-1422) OX=243230 GN=DR_0743 PE=4 SV=1	10	11	40
Q9RWC7	1.47499	0.000196476	0.0106271		Arginine repressor OS=Deinococcus radiodurans (strain ATCC 13939 / DSM 20539 / JCM 16871 / LMG 4051 / NBRC 15346 / NCIMB 9279 / R1 / VKM B-1422) OX=243230 GN=argR PE=3 SV=2	4	4	40
Q9RWD0	-0.568483	0.0885893	0.232813		Biotin_lipoyl_2 domain-containing protein OS=Deinococcus radiodurans (strain ATCC 13939 / DSM 20539 / JCM 16871 / LMG 4051 / NBRC 15346 / NCIMB 9279 / R1 / VKM B-1422) OX=243230 GN=DR_0739 PE=3 SV=1	2	2	8
Q9RWD1	-0.289925	0.321848	0.507404		Uncharacterized protein OS=Deinococcus radiodurans (strain ATCC 13939 / DSM 20539 / JCM 16871 / LMG 4051 / NBRC 15346 / NCIMB 9279 / R1 / VKM B-1422) OX=243230 GN=DR_0738 PE=3 SV=1	5	5	25
Q9RWD6	-0.222809	0.366693	0.550223	Carbamidomethylation	Histidine biosynthesis bifunctional protein HisIE OS=Deinococcus radiodurans (strain ATCC 13939 / DSM 20539 / JCM 16871 / LMG 4051 / NBRC 15346 / NCIMB 9279 / R1 / VKM B-1422) OX=243230 GN=hisI PE=3 SV=1	5	5	26
Q9RWE0	-0.500428	0.116822	0.273358		Hydrolase CbbY/CbbZ/GpH/YieH family OS=Deinococcus radiodurans (strain ATCC 13939 / DSM 20539 / JCM 16871 / LMG 4051 / NBRC 15346 / NCIMB 9279 / R1 / VKM B-1422) OX=243230 GN=DR_0729 PE=4 SV=1	2	2	12
Q9RWF0	-0.232284	0.219173	0.401461		Uncharacterized protein OS=Deinococcus radiodurans (strain ATCC 13939 / DSM 20539 / JCM 16871 / LMG 4051 / NBRC 15346 / NCIMB 9279 / R1 / VKM B-1422) OX=243230 GN=DR_0719 PE=4 SV=1	6	6	13
Q9RWF1	-0.345214	0.37689	0.561596		Aspartate 1-decarboxylase OS=Deinococcus radiodurans (strain ATCC 13939 / DSM 20539 / JCM 16871 / LMG 4051 / NBRC 15346 / NCIMB 9279 / R1 / VKM B-1422) OX=243230 GN=panD PE=3 SV=1	2	2	18
Q9RWF2	-0.595221	0.0382737	0.14444	Carbamidomethylation	Leucyl aminopeptidase putative OS=Deinococcus radiodurans (strain ATCC 13939 / DSM 20539 / JCM 16871 / LMG 4051 / NBRC 15346 / NCIMB 9279 / R1 / VKM B-1422) OX=243230 GN=DR_0717 PE=3 SV=1	6	7	15
Q9RWF7	-0.962695	0.00021616	0.0107022		UDP-glucose 4-epimerase putative OS=Deinococcus radiodurans (strain ATCC 13939 / DSM 20539 / JCM 16871 / LMG 4051 / NBRC 15346 / NCIMB 9279 / R1 / VKM B-1422) OX=243230 GN=DR_0711 PE=4 SV=1	11	11	42
Q9RWF8	1.30695	0.000475489	0.0152661		Mannose-1-phosphate guanyltransferase putative OS=Deinococcus radiodurans (strain ATCC 13939 / DSM 20539 / JCM 16871 / LMG 4051 / NBRC 15346 / NCIMB 9279 / R1 / VKM B-1422) OX=243230 GN=DR_0710 PE=4 SV=1	4	4	15
Q9RWF9	0.223534	0.638029	0.772838		SnoG protein putative OS=Deinococcus radiodurans (strain ATCC 13939 / DSM 20539 / JCM 16871 / LMG 4051 / NBRC 15346 / NCIMB 9279 / R1 / VKM B-1422) OX=243230 GN=DR_0709 PE=4 SV=1	2	2	8
Q9RWG0	0.339693	0.333923	0.518376		Uncharacterized protein OS=Deinococcus radiodurans (strain ATCC 13939 / DSM 20539 / JCM 16871 / LMG 4051 / NBRC 15346 / NCIMB 9279 / R1 / VKM B-1422) OX=243230 GN=DR_0708 PE=4 SV=1	1	2	3
Q9RWG6	0.0983777	0.550439	0.713339		V-type ATP synthase subunit D OS=Deinococcus radiodurans (strain ATCC 13939 / DSM 20539 / JCM 16871 / LMG 4051 / NBRC 15346 / NCIMB 9279 / R1 / VKM B-1422) OX=243230 GN=atpD PE=3 SV=1	16	16	36
Q9RWG7	0.233658	0.105797	0.26056	Carbamidomethylation; Oxidation (M)	V-type ATP synthase beta chain OS=Deinococcus radiodurans (strain ATCC 13939 / DSM 20539 / JCM 16871 / LMG 4051 / NBRC 15346 / NCIMB 9279 / R1 / VKM B-1422) OX=243230 GN=atpB PE=3 SV=1	60	62	64
Q9RWG8	0.118209	0.35157	0.535013	Carbamidomethylation; Oxidation (M)	V-type ATP synthase alpha chain OS=Deinococcus radiodurans (strain ATCC 13939 / DSM 20539 / JCM 16871 / LMG 4051 / NBRC 15346 / NCIMB 9279 / R1 / VKM B-1422) OX=243230 GN=atpA PE=3 SV=1	75	75	71
Q9RWG9	0.24845	0.197485	0.377383		V-type ATP synthase F subunit OS=Deinococcus radiodurans (strain ATCC 13939 / DSM 20539 / JCM 16871 / LMG 4051 / NBRC 15346 / NCIMB 9279 / R1 / VKM B-1422) OX=243230 GN=DR_0699 PE=3 SV=1	7	7	55
Q9RWH0	-0.00158692	0.990827	0.994136		V-type ATP synthase subunit C OS=Deinococcus radiodurans (strain ATCC 13939 / DSM 20539 / JCM 16871 / LMG 4051 / NBRC 15346 / NCIMB 9279 / R1 / VKM B-1422) OX=243230 GN=atpC PE=3 SV=1	34	34	63
Q9RWH1	0.535893	0.0147466	0.0884295		V-type ATP synthase subunit E OS=Deinococcus radiodurans (strain ATCC 13939 / DSM 20539 / JCM 16871 / LMG 4051 / NBRC 15346 / NCIMB 9279 / R1 / VKM B-1422) OX=243230 GN=atpE PE=3 SV=1	11	11	53
Q9RWH2	-0.381279	0.179671	0.357911		V-type ATP synthase K subunit OS=Deinococcus radiodurans (strain ATCC 13939 / DSM 20539 / JCM 16871 / LMG 4051 / NBRC 15346 / NCIMB 9279 / R1 / VKM B-1422) OX=243230 GN=DR_0696 PE=4 SV=1	2	2	38
Q9RWH3	-0.024035	0.888739	0.938349		V-type ATP synthase subunit I OS=Deinococcus radiodurans (strain ATCC 13939 / DSM 20539 / JCM 16871 / LMG 4051 / NBRC 15346 / NCIMB 9279 / R1 / VKM B-1422) OX=243230 GN=atpI PE=3 SV=1	25	25	31
Q9RWH4	-0.11802	0.530436	0.693792		Uncharacterized protein OS=Deinococcus radiodurans (strain ATCC 13939 / DSM 20539 / JCM 16871 / LMG 4051 / NBRC 15346 / NCIMB 9279 / R1 / VKM B-1422) OX=243230 GN=DR_0694 PE=4 SV=1	15	15	81
Q9RWH7	-0.360197	0.338844	0.521994		Uncharacterized protein OS=Deinococcus radiodurans (strain ATCC 13939 / DSM 20539 / JCM 16871 / LMG 4051 / NBRC 15346 / NCIMB 9279 / R1 / VKM B-1422) OX=243230 GN=DR_0691 PE=4 SV=1	5	5	19
Q9RWH9	0.25822	0.429668	0.611138		Uracil-DNA glycosylase OS=Deinococcus radiodurans (strain ATCC 13939 / DSM 20539 / JCM 16871 / LMG 4051 / NBRC 15346 / NCIMB 9279 / R1 / VKM B-1422) OX=243230 GN=ung PE=1 SV=1	3	3	17
Q9RWI1	-0.162995	0.448348	0.626436		Uncharacterized protein OS=Deinococcus radiodurans (strain ATCC 13939 / DSM 20539 / JCM 16871 / LMG 4051 / NBRC 15346 / NCIMB 9279 / R1 / VKM B-1422) OX=243230 GN=DR_0687 PE=4 SV=1	3	3	3
Q9RWI2	-0.182891	0.193762	0.374076	Carbamidomethylation	DUF11 domain-containing protein OS=Deinococcus radiodurans (strain ATCC 13939 / DSM 20539 / JCM 16871 / LMG 4051 / NBRC 15346 / NCIMB 9279 / R1 / VKM B-1422) OX=243230 GN=DR_0686 PE=4 SV=1	11	11	13
Q9RWI3	-0.111691	0.398473	0.585051	Carbamidomethylation	DUF11 domain-containing protein OS=Deinococcus radiodurans (strain ATCC 13939 / DSM 20539 / JCM 16871 / LMG 4051 / NBRC 15346 / NCIMB 9279 / R1 / VKM B-1422) OX=243230 GN=DR_0685 PE=4 SV=1	25	25	42
Q9RWI4	-0.301064	0.250345	0.432702		Carbamoyl-phosphate synthase small chain OS=Deinococcus radiodurans (strain ATCC 13939 / DSM 20539 / JCM 16871 / LMG 4051 / NBRC 15346 / NCIMB 9279 / R1 / VKM B-1422) OX=243230 GN=carA PE=3 SV=1	6	8	23
Q9RWI6	0.580694	0.022206	0.10656		N-acetyltransferase domain-containing protein OS=Deinococcus radiodurans (strain ATCC 13939 / DSM 20539 / JCM 16871 / LMG 4051 / NBRC 15346 / NCIMB 9279 / R1 / VKM B-1422) OX=243230 GN=DR_0682 PE=4 SV=1	4	4	26
Q9RWJ0	-0.091484	0.482578	0.651828		Argininosuccinate lyase OS=Deinococcus radiodurans (strain ATCC 13939 / DSM 20539 / JCM 16871 / LMG 4051 / NBRC 15346 / NCIMB 9279 / R1 / VKM B-1422) OX=243230 GN=argH PE=3 SV=2	12	12	24
Q9RWJ4	-0.253772	0.0860309	0.229772		Argininosuccinate synthase OS=Deinococcus radiodurans (strain ATCC 13939 / DSM 20539 / JCM 16871 / LMG 4051 / NBRC 15346 / NCIMB 9279 / R1 / VKM B-1422) OX=243230 GN=argG PE=3 SV=1	17	17	41
Q9RWJ5	-0.26534	0.457803	0.632585		Uncharacterized protein OS=Deinococcus radiodurans (strain ATCC 13939 / DSM 20539 / JCM 16871 / LMG 4051 / NBRC 15346 / NCIMB 9279 / R1 / VKM B-1422) OX=243230 GN=DR_0673 PE=4 SV=1	3	3	11
Q9RWJ6	-0.0613072	0.823989	0.897485		Uncharacterized protein OS=Deinococcus radiodurans (strain ATCC 13939 / DSM 20539 / JCM 16871 / LMG 4051 / NBRC 15346 / NCIMB 9279 / R1 / VKM B-1422) OX=243230 GN=DR_0672 PE=4 SV=1	3	3	22
Q9RWK0	1.0082	1.38e-05	0.00189073	Oxidation (M)	Carbamoyl-phosphate synthase large chain OS=Deinococcus radiodurans (strain ATCC 13939 / DSM 20539 / JCM 16871 / LMG 4051 / NBRC 15346 / NCIMB 9279 / R1 / VKM B-1422) OX=243230 GN=carB PE=3 SV=1	40	41	36
Q9RWK1	-0.0991023	0.636369	0.772838		Uncharacterized protein OS=Deinococcus radiodurans (strain ATCC 13939 / DSM 20539 / JCM 16871 / LMG 4051 / NBRC 15346 / NCIMB 9279 / R1 / VKM B-1422) OX=243230 GN=DR_0665 PE=4 SV=1	3	3	15
Q9RWK2	-0.0293211	0.876721	0.931942		Uncharacterized protein OS=Deinococcus radiodurans (strain ATCC 13939 / DSM 20539 / JCM 16871 / LMG 4051 / NBRC 15346 / NCIMB 9279 / R1 / VKM B-1422) OX=243230 GN=DR_0664 PE=4 SV=1	5	5	27
Q9RWK8	0.707073	0.00393776	0.0492876	Oxidation (M)	Lactamase_B domain-containing protein OS=Deinococcus radiodurans (strain ATCC 13939 / DSM 20539 / JCM 16871 / LMG 4051 / NBRC 15346 / NCIMB 9279 / R1 / VKM B-1422) OX=243230 GN=DR_0658 PE=4 SV=1	5	5	18
Q9RWL2	0.399137	0.0258548	0.114893		Proline iminopeptidase-related protein OS=Deinococcus radiodurans (strain ATCC 13939 / DSM 20539 / JCM 16871 / LMG 4051 / NBRC 15346 / NCIMB 9279 / R1 / VKM B-1422) OX=243230 GN=DR_0654 PE=3 SV=1	7	7	22
Q9RWL3	-0.565063	0.0150123	0.0894783		N-acetyltransferase domain-containing protein OS=Deinococcus radiodurans (strain ATCC 13939 / DSM 20539 / JCM 16871 / LMG 4051 / NBRC 15346 / NCIMB 9279 / R1 / VKM B-1422) OX=243230 GN=DR_0653 PE=4 SV=1	4	4	22
Q9RWL5	-0.473054	0.0902362	0.234896	Carbamidomethylation	Arginase OS=Deinococcus radiodurans (strain ATCC 13939 / DSM 20539 / JCM 16871 / LMG 4051 / NBRC 15346 / NCIMB 9279 / R1 / VKM B-1422) OX=243230 GN=DR_0651 PE=3 SV=1	3	3	16
Q9RWL6	-0.0227127	0.92835	0.955603		Uncharacterized protein OS=Deinococcus radiodurans (strain ATCC 13939 / DSM 20539 / JCM 16871 / LMG 4051 / NBRC 15346 / NCIMB 9279 / R1 / VKM B-1422) OX=243230 GN=DR_0650 PE=4 SV=1	2	2	20
Q9RWM0	-0.0127253	0.919875	0.950242		GTPase Era OS=Deinococcus radiodurans (strain ATCC 13939 / DSM 20539 / JCM 16871 / LMG 4051 / NBRC 15346 / NCIMB 9279 / R1 / VKM B-1422) OX=243230 GN=era PE=3 SV=1	13	13	33
Q9RWM2	-0.356794	0.112244	0.267722	Carbamidomethylation	Uncharacterized protein OS=Deinococcus radiodurans (strain ATCC 13939 / DSM 20539 / JCM 16871 / LMG 4051 / NBRC 15346 / NCIMB 9279 / R1 / VKM B-1422) OX=243230 GN=DR_0644 PE=4 SV=1	6	6	37
Q9RWM6	-0.314821	0.192407	0.374076		S-adenosylmethionine synthase OS=Deinococcus radiodurans (strain ATCC 13939 / DSM 20539 / JCM 16871 / LMG 4051 / NBRC 15346 / NCIMB 9279 / R1 / VKM B-1422) OX=243230 GN=metK PE=3 SV=1	5	6	12
Q9RWM8	-0.15267	0.590236	0.736936		Uncharacterized protein OS=Deinococcus radiodurans (strain ATCC 13939 / DSM 20539 / JCM 16871 / LMG 4051 / NBRC 15346 / NCIMB 9279 / R1 / VKM B-1422) OX=243230 GN=DR_0638 PE=4 SV=1	2	2	11
Q9RWN0	0.0317412	0.872481	0.929409	Carbamidomethylation	Ribosomal RNA small subunit methyltransferase I OS=Deinococcus radiodurans (strain ATCC 13939 / DSM 20539 / JCM 16871 / LMG 4051 / NBRC 15346 / NCIMB 9279 / R1 / VKM B-1422) OX=243230 GN=rsmI PE=3 SV=1	3	3	10
Q9RWN1	0.0352443	0.938889	0.962602		ATP-dependent 6-phosphofructokinase OS=Deinococcus radiodurans (strain ATCC 13939 / DSM 20539 / JCM 16871 / LMG 4051 / NBRC 15346 / NCIMB 9279 / R1 / VKM B-1422) OX=243230 GN=pfkA PE=3 SV=2	2	2	6
Q9RWN5	0.0052179	0.965563	0.982572	Oxidation (M)	Cell division protein FtsZ OS=Deinococcus radiodurans (strain ATCC 13939 / DSM 20539 / JCM 16871 / LMG 4051 / NBRC 15346 / NCIMB 9279 / R1 / VKM B-1422) OX=243230 GN=ftsZ PE=3 SV=1	30	30	58
Q9RWN6	0.552562	0.00468702	0.0518095		Cell division protein FtsA OS=Deinococcus radiodurans (strain ATCC 13939 / DSM 20539 / JCM 16871 / LMG 4051 / NBRC 15346 / NCIMB 9279 / R1 / VKM B-1422) OX=243230 GN=ftsA PE=3 SV=1	11	12	23
Q9RWN8	-0.304765	0.233681	0.416357		UDP-N-acetylenolpyruvoylglucosamine reductase OS=Deinococcus radiodurans (strain ATCC 13939 / DSM 20539 / JCM 16871 / LMG 4051 / NBRC 15346 / NCIMB 9279 / R1 / VKM B-1422) OX=243230 GN=murB PE=3 SV=1	3	3	12
Q9RWN9	0.266214	0.118963	0.27617	Carbamidomethylation	UDP-N-acetylmuramate--L-alanine ligase OS=Deinococcus radiodurans (strain ATCC 13939 / DSM 20539 / JCM 16871 / LMG 4051 / NBRC 15346 / NCIMB 9279 / R1 / VKM B-1422) OX=243230 GN=murC PE=3 SV=1	6	6	17
Q9RWP0	0.298152	0.185227	0.365664	Carbamidomethylation	UDP-N-acetylglucosamine--N-acetylmuramyl-(pentapeptide) pyrophosphoryl-undecaprenol N-acetylglucosamine transferase OS=Deinococcus radiodurans (strain ATCC 13939 / DSM 20539 / JCM 16871 / LMG 4051 / NBRC 15346 / NCIMB 9279 / R1 / VKM...	3	3	8
Q9RWP3	0.0559623	0.790495	0.873384		Aminotransferase OS=Deinococcus radiodurans (strain ATCC 13939 / DSM 20539 / JCM 16871 / LMG 4051 / NBRC 15346 / NCIMB 9279 / R1 / VKM B-1422) OX=243230 GN=DR_0623 PE=3 SV=1	3	3	10
Q9RWP5	0.226155	0.277949	0.464899	Carbamidomethylation	MoxR protein OS=Deinococcus radiodurans (strain ATCC 13939 / DSM 20539 / JCM 16871 / LMG 4051 / NBRC 15346 / NCIMB 9279 / R1 / VKM B-1422) OX=243230 GN=DR_0621 PE=4 SV=1	4	4	12
Q9RWP9	-0.205611	0.0881124	0.232813		Metalloprotease putative OS=Deinococcus radiodurans (strain ATCC 13939 / DSM 20539 / JCM 16871 / LMG 4051 / NBRC 15346 / NCIMB 9279 / R1 / VKM B-1422) OX=243230 GN=DR_0617 PE=4 SV=1	40	40	48
Q9RWQ0	-0.367972	0.141091	0.309056	Oxidation (M)	Robl_LC7 domain-containing protein OS=Deinococcus radiodurans (strain ATCC 13939 / DSM 20539 / JCM 16871 / LMG 4051 / NBRC 15346 / NCIMB 9279 / R1 / VKM B-1422) OX=243230 GN=DR_0616 PE=4 SV=1	6	8	43
Q9RWQ3	0.0093486	0.964016	0.981663		DUF1989 domain-containing protein OS=Deinococcus radiodurans (strain ATCC 13939 / DSM 20539 / JCM 16871 / LMG 4051 / NBRC 15346 / NCIMB 9279 / R1 / VKM B-1422) OX=243230 GN=DR_0613 PE=4 SV=1	3	3	20
Q9RWQ4	0.0818663	0.568908	0.722316		Arginine utilization protein RocB putative OS=Deinococcus radiodurans (strain ATCC 13939 / DSM 20539 / JCM 16871 / LMG 4051 / NBRC 15346 / NCIMB 9279 / R1 / VKM B-1422) OX=243230 GN=DR_0612 PE=4 SV=1	24	26	40
Q9RWQ5	0.285385	0.177857	0.355715		LuxA-related protein OS=Deinococcus radiodurans (strain ATCC 13939 / DSM 20539 / JCM 16871 / LMG 4051 / NBRC 15346 / NCIMB 9279 / R1 / VKM B-1422) OX=243230 GN=DR_0611 PE=4 SV=1	8	9	24
Q9RWQ8	-0.865656	0.00457536	0.0516707	Carbamidomethylation	N-acetyltransferase domain-containing protein OS=Deinococcus radiodurans (strain ATCC 13939 / DSM 20539 / JCM 16871 / LMG 4051 / NBRC 15346 / NCIMB 9279 / R1 / VKM B-1422) OX=243230 GN=DR_0608 PE=4 SV=1	2	2	12
Q9RWQ9	-0.247675	0.0936759	0.241755	Oxidation (M)	60 kDa chaperonin OS=Deinococcus radiodurans (strain ATCC 13939 / DSM 20539 / JCM 16871 / LMG 4051 / NBRC 15346 / NCIMB 9279 / R1 / VKM B-1422) OX=243230 GN=groL PE=1 SV=3	104	105	80
Q9RWR0	0.35646	0.0336629	0.136751	Oxidation (M)	10 kDa chaperonin OS=Deinococcus radiodurans (strain ATCC 13939 / DSM 20539 / JCM 16871 / LMG 4051 / NBRC 15346 / NCIMB 9279 / R1 / VKM B-1422) OX=243230 GN=groS PE=3 SV=2	16	16	79
Q9RWR9	0.21813	0.190381	0.373305		Uncharacterized protein OS=Deinococcus radiodurans (strain ATCC 13939 / DSM 20539 / JCM 16871 / LMG 4051 / NBRC 15346 / NCIMB 9279 / R1 / VKM B-1422) OX=243230 GN=DR_0597 PE=3 SV=1	7	7	44
Q9RWS1	-0.128721	0.451374	0.628806	Carbamidomethylation	Glycogen synthase OS=Deinococcus radiodurans (strain ATCC 13939 / DSM 20539 / JCM 16871 / LMG 4051 / NBRC 15346 / NCIMB 9279 / R1 / VKM B-1422) OX=243230 GN=glgA PE=3 SV=2	8	8	21
Q9RWS2	-0.0140581	0.943691	0.966206	Carbamidomethylation	Beta-ketoadipate enol-lactone hydrolase putative OS=Deinococcus radiodurans (strain ATCC 13939 / DSM 20539 / JCM 16871 / LMG 4051 / NBRC 15346 / NCIMB 9279 / R1 / VKM B-1422) OX=243230 GN=DR_0593 PE=4 SV=1	5	5	30
Q9RWS4	-0.468505	0.0375962	0.143323	Carbamidomethylation	Uncharacterized protein OS=Deinococcus radiodurans (strain ATCC 13939 / DSM 20539 / JCM 16871 / LMG 4051 / NBRC 15346 / NCIMB 9279 / R1 / VKM B-1422) OX=243230 GN=DR_0591 PE=4 SV=1	4	4	25
Q9RWS7	-0.793749	0.000379277	0.0129471		ATP-dependent Clp protease ATP-binding subunit ClpA OS=Deinococcus radiodurans (strain ATCC 13939 / DSM 20539 / JCM 16871 / LMG 4051 / NBRC 15346 / NCIMB 9279 / R1 / VKM B-1422) OX=243230 GN=DR_0588 PE=4 SV=1	13	13	22
Q9RWT0	-0.537914	0.0265722	0.117387		Aminopeptidase OS=Deinococcus radiodurans (strain ATCC 13939 / DSM 20539 / JCM 16871 / LMG 4051 / NBRC 15346 / NCIMB 9279 / R1 / VKM B-1422) OX=243230 GN=DR_0585 PE=3 SV=1	9	10	34
Q9RWT1	0.323698	0.355865	0.539363	Carbamidomethylation	Formyltetrahydrofolate deformylase OS=Deinococcus radiodurans (strain ATCC 13939 / DSM 20539 / JCM 16871 / LMG 4051 / NBRC 15346 / NCIMB 9279 / R1 / VKM B-1422) OX=243230 GN=purU PE=3 SV=1	3	3	9
Q9RWT3	0.276669	0.11976	0.277591		DinB_2 domain-containing protein OS=Deinococcus radiodurans (strain ATCC 13939 / DSM 20539 / JCM 16871 / LMG 4051 / NBRC 15346 / NCIMB 9279 / R1 / VKM B-1422) OX=243230 GN=DR_0582 PE=4 SV=1	11	11	40
Q9RWT4	-0.183749	0.37737	0.561754	Carbamidomethylation	Uncharacterized protein OS=Deinococcus radiodurans (strain ATCC 13939 / DSM 20539 / JCM 16871 / LMG 4051 / NBRC 15346 / NCIMB 9279 / R1 / VKM B-1422) OX=243230 GN=DR_0581 PE=4 SV=1	10	10	49
Q9RWT5	-0.615957	0.216886	0.400398		Acetyltransferase putative OS=Deinococcus radiodurans (strain ATCC 13939 / DSM 20539 / JCM 16871 / LMG 4051 / NBRC 15346 / NCIMB 9279 / R1 / VKM B-1422) OX=243230 GN=DR_0580 PE=4 SV=1	2	2	11
Q9RWT6	0.157572	0.452058	0.628806		Coenzyme A biosynthesis bifunctional protein CoaBC OS=Deinococcus radiodurans (strain ATCC 13939 / DSM 20539 / JCM 16871 / LMG 4051 / NBRC 15346 / NCIMB 9279 / R1 / VKM B-1422) OX=243230 GN=coaBC PE=3 SV=1	5	5	18
Q9RWT9	0.172303	0.497688	0.664065		tRNA (cytidine/uridine-2'-O-)-methyltransferase TrmJ OS=Deinococcus radiodurans (strain ATCC 13939 / DSM 20539 / JCM 16871 / LMG 4051 / NBRC 15346 / NCIMB 9279 / R1 / VKM B-1422) OX=243230 GN=trmJ PE=3 SV=1	4	4	21
Q9RWU0	-0.32351	0.088816	0.232813	Carbamidomethylation	Protein translocase subunit SecA OS=Deinococcus radiodurans (strain ATCC 13939 / DSM 20539 / JCM 16871 / LMG 4051 / NBRC 15346 / NCIMB 9279 / R1 / VKM B-1422) OX=243230 GN=secA PE=3 SV=2	29	30	32
Q9RWU1	-0.0233083	0.921721	0.951495	Carbamidomethylation	Uncharacterized protein OS=Deinococcus radiodurans (strain ATCC 13939 / DSM 20539 / JCM 16871 / LMG 4051 / NBRC 15346 / NCIMB 9279 / R1 / VKM B-1422) OX=243230 GN=DR_0574 PE=4 SV=1	11	12	41
Q9RWU2	-0.423771	0.169811	0.344316		Uncharacterized protein OS=Deinococcus radiodurans (strain ATCC 13939 / DSM 20539 / JCM 16871 / LMG 4051 / NBRC 15346 / NCIMB 9279 / R1 / VKM B-1422) OX=243230 GN=DR_0573 PE=4 SV=1	3	5	5
Q9RWU3	0.056603	0.815736	0.891081		Sporulation protein SpoIID-related protein OS=Deinococcus radiodurans (strain ATCC 13939 / DSM 20539 / JCM 16871 / LMG 4051 / NBRC 15346 / NCIMB 9279 / R1 / VKM B-1422) OX=243230 GN=DR_0572 PE=4 SV=1	2	2	5
Q9RWU6	0.277235	0.138687	0.306729	Carbamidomethylation	Uncharacterized protein OS=Deinococcus radiodurans (strain ATCC 13939 / DSM 20539 / JCM 16871 / LMG 4051 / NBRC 15346 / NCIMB 9279 / R1 / VKM B-1422) OX=243230 GN=DR_0569 PE=4 SV=1	4	4	19
Q9RWU7	-0.318776	0.117322	0.273358		Purine/pyrimidine phosphoribosyltransferase-related protein OS=Deinococcus radiodurans (strain ATCC 13939 / DSM 20539 / JCM 16871 / LMG 4051 / NBRC 15346 / NCIMB 9279 / R1 / VKM B-1422) OX=243230 GN=DR_0568 PE=4 SV=1	6	6	48
Q9RWU8	-0.904469	0.00704265	0.0622402		L-threonine dehydratase OS=Deinococcus radiodurans (strain ATCC 13939 / DSM 20539 / JCM 16871 / LMG 4051 / NBRC 15346 / NCIMB 9279 / R1 / VKM B-1422) OX=243230 GN=ilvA PE=3 SV=1	3	4	8
Q9RWV0	0.126323	0.702937	0.811538		Amino acid ABC transporter permease protein OS=Deinococcus radiodurans (strain ATCC 13939 / DSM 20539 / JCM 16871 / LMG 4051 / NBRC 15346 / NCIMB 9279 / R1 / VKM B-1422) OX=243230 GN=DR_0565 PE=3 SV=1	2	3	13
Q9RWV1	-0.175662	0.310292	0.501138		Amino acid ABC transporter periplasmic amino acid-binding protein OS=Deinococcus radiodurans (strain ATCC 13939 / DSM 20539 / JCM 16871 / LMG 4051 / NBRC 15346 / NCIMB 9279 / R1 / VKM B-1422) OX=243230 GN=DR_0564 PE=3 SV=1	16	16	56
Q9RWV3	0.479851	0.0418248	0.150942	Carbamidomethylation	Maltose/maltodextrin transport system permease protein OS=Deinococcus radiodurans (strain ATCC 13939 / DSM 20539 / JCM 16871 / LMG 4051 / NBRC 15346 / NCIMB 9279 / R1 / VKM B-1422) OX=243230 GN=DR_0562 PE=3 SV=1	3	3	12
Q9RWV4	-0.265649	0.0647082	0.1917		Maltose ABC transporter periplasmic maltose-binding protein OS=Deinococcus radiodurans (strain ATCC 13939 / DSM 20539 / JCM 16871 / LMG 4051 / NBRC 15346 / NCIMB 9279 / R1 / VKM B-1422) OX=243230 GN=DR_0561 PE=4 SV=1	46	47	56
Q9RWV5	0.315079	0.0939198	0.241968	Carbamidomethylation	Thioredoxin domain-containing protein OS=Deinococcus radiodurans (strain ATCC 13939 / DSM 20539 / JCM 16871 / LMG 4051 / NBRC 15346 / NCIMB 9279 / R1 / VKM B-1422) OX=243230 GN=DR_0560 PE=4 SV=1	10	10	27
Q9RWV6	0.0838519	0.758096	0.853569		Fibronectin/fibrinogen-binding protein putative OS=Deinococcus radiodurans (strain ATCC 13939 / DSM 20539 / JCM 16871 / LMG 4051 / NBRC 15346 / NCIMB 9279 / R1 / VKM B-1422) OX=243230 GN=DR_0559 PE=4 SV=1	3	3	7
Q9RWV7	-0.159603	0.380468	0.564686	Carbamidomethylation	Tryptophan--tRNA ligase OS=Deinococcus radiodurans (strain ATCC 13939 / DSM 20539 / JCM 16871 / LMG 4051 / NBRC 15346 / NCIMB 9279 / R1 / VKM B-1422) OX=243230 GN=trpS PE=3 SV=1	10	10	30
Q9RWV8	0.861051	0.0305952	0.12921		Uncharacterized protein OS=Deinococcus radiodurans (strain ATCC 13939 / DSM 20539 / JCM 16871 / LMG 4051 / NBRC 15346 / NCIMB 9279 / R1 / VKM B-1422) OX=243230 GN=DR_0557 PE=4 SV=1	2	2	9
Q9RWV9	-0.0719611	0.654034	0.785887		CoA_binding domain-containing protein OS=Deinococcus radiodurans (strain ATCC 13939 / DSM 20539 / JCM 16871 / LMG 4051 / NBRC 15346 / NCIMB 9279 / R1 / VKM B-1422) OX=243230 GN=DR_0556 PE=4 SV=1	8	9	58
Q9RWW0	-0.567081	0.011521	0.0779482	Carbamidomethylation	Glutamate-1-semialdehyde 2 1-aminomutase OS=Deinococcus radiodurans (strain ATCC 13939 / DSM 20539 / JCM 16871 / LMG 4051 / NBRC 15346 / NCIMB 9279 / R1 / VKM B-1422) OX=243230 GN=hemL PE=3 SV=2	5	5	12
Q9RWW1	-0.404471	0.126823	0.287746		Uncharacterized protein OS=Deinococcus radiodurans (strain ATCC 13939 / DSM 20539 / JCM 16871 / LMG 4051 / NBRC 15346 / NCIMB 9279 / R1 / VKM B-1422) OX=243230 GN=DR_0554 PE=4 SV=1	2	3	11
Q9RWW5	-0.113247	0.631887	0.769806	Carbamidomethylation	MutT/nudix family protein OS=Deinococcus radiodurans (strain ATCC 13939 / DSM 20539 / JCM 16871 / LMG 4051 / NBRC 15346 / NCIMB 9279 / R1 / VKM B-1422) OX=243230 GN=DR_0550 PE=3 SV=1	5	5	23
Q9RWW7	-2.63679	2.57e-07	0.000150079	Carbamidomethylation	Pilin type IV putative OS=Deinococcus radiodurans (strain ATCC 13939 / DSM 20539 / JCM 16871 / LMG 4051 / NBRC 15346 / NCIMB 9279 / R1 / VKM B-1422) OX=243230 GN=DR_0548 PE=4 SV=1	11	11	31
Q9RWX5	1.47368	0.000683512	0.0193705	Oxidation (M)	Uncharacterized protein OS=Deinococcus radiodurans (strain ATCC 13939 / DSM 20539 / JCM 16871 / LMG 4051 / NBRC 15346 / NCIMB 9279 / R1 / VKM B-1422) OX=243230 GN=DR_0540 PE=4 SV=1	3	3	6
Q9RWX7	0.0585962	0.762648	0.856127	Carbamidomethylation	Uncharacterized protein OS=Deinococcus radiodurans (strain ATCC 13939 / DSM 20539 / JCM 16871 / LMG 4051 / NBRC 15346 / NCIMB 9279 / R1 / VKM B-1422) OX=243230 GN=DR_0538 PE=4 SV=1	8	8	9
Q9RWX8	-0.298758	0.492926	0.66046		Uncharacterized protein OS=Deinococcus radiodurans (strain ATCC 13939 / DSM 20539 / JCM 16871 / LMG 4051 / NBRC 15346 / NCIMB 9279 / R1 / VKM B-1422) OX=243230 GN=DR_0537 PE=4 SV=1	5	5	16
Q9RX06	-0.404546	0.210403	0.391771		Uncharacterized protein OS=Deinococcus radiodurans (strain ATCC 13939 / DSM 20539 / JCM 16871 / LMG 4051 / NBRC 15346 / NCIMB 9279 / R1 / VKM B-1422) OX=243230 GN=DR_0509 PE=4 SV=1	3	3	14
Q9RX07	-0.0255913	0.902261	0.941471		Mrr restriction system protein OS=Deinococcus radiodurans (strain ATCC 13939 / DSM 20539 / JCM 16871 / LMG 4051 / NBRC 15346 / NCIMB 9279 / R1 / VKM B-1422) OX=243230 GN=DR_0508 PE=4 SV=1	3	4	11
Q9RX10	-1.08618	0.000255668	0.010765	Carbamidomethylation	5`-nucleotidase family protein OS=Deinococcus radiodurans (strain ATCC 13939 / DSM 20539 / JCM 16871 / LMG 4051 / NBRC 15346 / NCIMB 9279 / R1 / VKM B-1422) OX=243230 GN=DR_0505 PE=3 SV=1	33	33	54
Q9RX11	-0.290797	0.444904	0.623946		Methyltransf_25 domain-containing protein OS=Deinococcus radiodurans (strain ATCC 13939 / DSM 20539 / JCM 16871 / LMG 4051 / NBRC 15346 / NCIMB 9279 / R1 / VKM B-1422) OX=243230 GN=DR_0504 PE=4 SV=1	1	2	6
Q9RX13	0.280344	0.24277	0.42648		Alanine--tRNA ligase OS=Deinococcus radiodurans (strain ATCC 13939 / DSM 20539 / JCM 16871 / LMG 4051 / NBRC 15346 / NCIMB 9279 / R1 / VKM B-1422) OX=243230 GN=DR_0502 PE=3 SV=1	3	3	16
Q9RX14	-0.572947	0.0302061	0.128626		Dihydroorotate dehydrogenase (quinone) OS=Deinococcus radiodurans (strain ATCC 13939 / DSM 20539 / JCM 16871 / LMG 4051 / NBRC 15346 / NCIMB 9279 / R1 / VKM B-1422) OX=243230 GN=pyrD PE=3 SV=1	8	8	31
Q9RX15	0.427496	0.023289	0.109461		DegV domain-containing protein DR_0500 OS=Deinococcus radiodurans (strain ATCC 13939 / DSM 20539 / JCM 16871 / LMG 4051 / NBRC 15346 / NCIMB 9279 / R1 / VKM B-1422) OX=243230 GN=DR_0500 PE=3 SV=1	10	10	30
Q9RX16	-0.575841	0.0214939	0.105732		3-hydroxyisobutyrate dehydrogenase OS=Deinococcus radiodurans (strain ATCC 13939 / DSM 20539 / JCM 16871 / LMG 4051 / NBRC 15346 / NCIMB 9279 / R1 / VKM B-1422) OX=243230 GN=DR_0499 PE=4 SV=1	9	9	34
Q9RX17	-0.331622	0.12528	0.285539		Probable lipid II flippase MurJ OS=Deinococcus radiodurans (strain ATCC 13939 / DSM 20539 / JCM 16871 / LMG 4051 / NBRC 15346 / NCIMB 9279 / R1 / VKM B-1422) OX=243230 GN=murJ PE=3 SV=1	3	3	6
Q9RX18	-0.0443693	0.886599	0.938175		L-serine dehydratase OS=Deinococcus radiodurans (strain ATCC 13939 / DSM 20539 / JCM 16871 / LMG 4051 / NBRC 15346 / NCIMB 9279 / R1 / VKM B-1422) OX=243230 GN=DR_0497 PE=3 SV=1	2	2	7
Q9RX19	-0.23684	0.154742	0.326435		Ferredoxin/ferredoxin--NADP reductase putative OS=Deinococcus radiodurans (strain ATCC 13939 / DSM 20539 / JCM 16871 / LMG 4051 / NBRC 15346 / NCIMB 9279 / R1 / VKM B-1422) OX=243230 GN=DR_0496 PE=3 SV=1	29	29	54
Q9RX20	0.743707	0.0124122	0.0811813		Pyridoxine/pyridoxamine 5'-phosphate oxidase OS=Deinococcus radiodurans (strain ATCC 13939 / DSM 20539 / JCM 16871 / LMG 4051 / NBRC 15346 / NCIMB 9279 / R1 / VKM B-1422) OX=243230 GN=pdxH PE=3 SV=1	4	4	24
Q9RX22	0.0311547	0.895962	0.940416		Formamidopyrimidine-DNA glycosylase OS=Deinococcus radiodurans (strain ATCC 13939 / DSM 20539 / JCM 16871 / LMG 4051 / NBRC 15346 / NCIMB 9279 / R1 / VKM B-1422) OX=243230 GN=mutM PE=3 SV=4	2	3	8
Q9RX24	-0.142721	0.740517	0.840021		DJ-1_PfpI domain-containing protein OS=Deinococcus radiodurans (strain ATCC 13939 / DSM 20539 / JCM 16871 / LMG 4051 / NBRC 15346 / NCIMB 9279 / R1 / VKM B-1422) OX=243230 GN=DR_0491 PE=4 SV=1	2	2	11
Q9RX25	-0.89591	0.0243673	0.111584		Pyrrolidone-carboxylate peptidase OS=Deinococcus radiodurans (strain ATCC 13939 / DSM 20539 / JCM 16871 / LMG 4051 / NBRC 15346 / NCIMB 9279 / R1 / VKM B-1422) OX=243230 GN=pcp PE=1 SV=1	1	2	11
Q9RX28	1.06591	0.0124347	0.0811813		Uncharacterized protein OS=Deinococcus radiodurans (strain ATCC 13939 / DSM 20539 / JCM 16871 / LMG 4051 / NBRC 15346 / NCIMB 9279 / R1 / VKM B-1422) OX=243230 GN=DR_0487 PE=4 SV=1	2	3	8
Q9RX29	-0.236916	0.127899	0.289751	Carbamidomethylation	Uncharacterized protein OS=Deinococcus radiodurans (strain ATCC 13939 / DSM 20539 / JCM 16871 / LMG 4051 / NBRC 15346 / NCIMB 9279 / R1 / VKM B-1422) OX=243230 GN=DR_0486 PE=4 SV=1	10	11	66
Q9RX30	-0.644494	0.00893295	0.0667527		Glutamate--tRNA ligase OS=Deinococcus radiodurans (strain ATCC 13939 / DSM 20539 / JCM 16871 / LMG 4051 / NBRC 15346 / NCIMB 9279 / R1 / VKM B-1422) OX=243230 GN=gltX PE=3 SV=2	15	15	36
Q9RX33	-0.437081	0.0416553	0.150942		B-cell receptor associated protein-related protein OS=Deinococcus radiodurans (strain ATCC 13939 / DSM 20539 / JCM 16871 / LMG 4051 / NBRC 15346 / NCIMB 9279 / R1 / VKM B-1422) OX=243230 GN=DR_0482 PE=3 SV=1	8	8	27
Q9RX34	-0.43822	0.3118	0.502494		Uncharacterized protein OS=Deinococcus radiodurans (strain ATCC 13939 / DSM 20539 / JCM 16871 / LMG 4051 / NBRC 15346 / NCIMB 9279 / R1 / VKM B-1422) OX=243230 GN=DR_0481 PE=4 SV=1	2	2	9
Q9RX36	0.678546	0.242682	0.42648		Penicillin-insensitive transglycosylase OS=Deinococcus radiodurans (strain ATCC 13939 / DSM 20539 / JCM 16871 / LMG 4051 / NBRC 15346 / NCIMB 9279 / R1 / VKM B-1422) OX=243230 GN=DR_0479 PE=4 SV=1	4	4	5
Q9RX37	-0.379511	0.0499016	0.16716		Peptidase-related protein OS=Deinococcus radiodurans (strain ATCC 13939 / DSM 20539 / JCM 16871 / LMG 4051 / NBRC 15346 / NCIMB 9279 / R1 / VKM B-1422) OX=243230 GN=DR_0478 PE=1 SV=1	5	5	20
Q9RX41	-0.896932	0.0609324	0.186017		Uncharacterized protein OS=Deinococcus radiodurans (strain ATCC 13939 / DSM 20539 / JCM 16871 / LMG 4051 / NBRC 15346 / NCIMB 9279 / R1 / VKM B-1422) OX=243230 GN=DR_0474 PE=4 SV=1	2	2	5
Q9RX44	-0.498062	0.32847	0.513383		Cytokinin riboside 5'-monophosphate phosphoribohydrolase OS=Deinococcus radiodurans (strain ATCC 13939 / DSM 20539 / JCM 16871 / LMG 4051 / NBRC 15346 / NCIMB 9279 / R1 / VKM B-1422) OX=243230 GN=DR_0471 PE=3 SV=1	3	3	12
Q9RX45	0.220465	0.321094	0.507404		Probable histidinol-phosphatase OS=Deinococcus radiodurans (strain ATCC 13939 / DSM 20539 / JCM 16871 / LMG 4051 / NBRC 15346 / NCIMB 9279 / R1 / VKM B-1422) OX=243230 GN=hisK PE=3 SV=1	5	5	23
Q9RX48	-0.178667	0.324953	0.511078		Uncharacterized protein OS=Deinococcus radiodurans (strain ATCC 13939 / DSM 20539 / JCM 16871 / LMG 4051 / NBRC 15346 / NCIMB 9279 / R1 / VKM B-1422) OX=243230 GN=DR_0467 PE=1 SV=1	6	10	17
Q9RX51	-0.31061	0.1633	0.33642		Malto-oligosyltrehalose trehalohydrolase OS=Deinococcus radiodurans (strain ATCC 13939 / DSM 20539 / JCM 16871 / LMG 4051 / NBRC 15346 / NCIMB 9279 / R1 / VKM B-1422) OX=243230 GN=treZ PE=1 SV=1	4	4	8
Q9RX52	1.65486	0.000889256	0.0222124		Maltooligosyltrehalose synthase OS=Deinococcus radiodurans (strain ATCC 13939 / DSM 20539 / JCM 16871 / LMG 4051 / NBRC 15346 / NCIMB 9279 / R1 / VKM B-1422) OX=243230 GN=DR_0463 PE=4 SV=1	2	2	2
Q9RX53	-0.361595	0.195135	0.37576	Carbamidomethylation	Fe/B12 periplasmic-binding domain-containing protein OS=Deinococcus radiodurans (strain ATCC 13939 / DSM 20539 / JCM 16871 / LMG 4051 / NBRC 15346 / NCIMB 9279 / R1 / VKM B-1422) OX=243230 GN=DR_0462 PE=4 SV=1	4	4	17
Q9RX54	1.1997	0.0632373	0.189455	Carbamidomethylation	Type III pantothenate kinase OS=Deinococcus radiodurans (strain ATCC 13939 / DSM 20539 / JCM 16871 / LMG 4051 / NBRC 15346 / NCIMB 9279 / R1 / VKM B-1422) OX=243230 GN=coaX PE=3 SV=1	4	5	21
Q9RX55	0.472241	0.113838	0.268622		Acetyl-CoA synthase OS=Deinococcus radiodurans (strain ATCC 13939 / DSM 20539 / JCM 16871 / LMG 4051 / NBRC 15346 / NCIMB 9279 / R1 / VKM B-1422) OX=243230 GN=DR_0460 PE=3 SV=1	2	2	4
Q9RX56	-0.0900762	0.557855	0.719021	Carbamidomethylation	Uncharacterized protein OS=Deinococcus radiodurans (strain ATCC 13939 / DSM 20539 / JCM 16871 / LMG 4051 / NBRC 15346 / NCIMB 9279 / R1 / VKM B-1422) OX=243230 GN=DR_0459 PE=4 SV=1	25	26	80
Q9RX57	-0.348593	0.0389736	0.145618	Carbamidomethylation	Uncharacterized protein OS=Deinococcus radiodurans (strain ATCC 13939 / DSM 20539 / JCM 16871 / LMG 4051 / NBRC 15346 / NCIMB 9279 / R1 / VKM B-1422) OX=243230 GN=DR_0458 PE=4 SV=1	16	16	31
Q9RX58	-0.412596	0.0477871	0.164248		Biopolymer transport protein putative OS=Deinococcus radiodurans (strain ATCC 13939 / DSM 20539 / JCM 16871 / LMG 4051 / NBRC 15346 / NCIMB 9279 / R1 / VKM B-1422) OX=243230 GN=DR_0457 PE=3 SV=1	5	5	29
Q9RX59	-1.01355	0.00337492	0.047375		Biopolymer transport protein putative OS=Deinococcus radiodurans (strain ATCC 13939 / DSM 20539 / JCM 16871 / LMG 4051 / NBRC 15346 / NCIMB 9279 / R1 / VKM B-1422) OX=243230 GN=DR_0456 PE=3 SV=1	3	3	18
Q9RX61	-0.0557788	0.804117	0.880309		Undecaprenyl-diphosphatase OS=Deinococcus radiodurans (strain ATCC 13939 / DSM 20539 / JCM 16871 / LMG 4051 / NBRC 15346 / NCIMB 9279 / R1 / VKM B-1422) OX=243230 GN=uppP PE=3 SV=1	2	2	3
Q9RX63	-0.281404	0.485011	0.654525	Carbamidomethylation	Barstar domain-containing protein OS=Deinococcus radiodurans (strain ATCC 13939 / DSM 20539 / JCM 16871 / LMG 4051 / NBRC 15346 / NCIMB 9279 / R1 / VKM B-1422) OX=243230 GN=DR_0452 PE=3 SV=1	5	5	34
Q9RX64	0.652708	0.162244	0.335662	Carbamidomethylation	Glutamine synthase OS=Deinococcus radiodurans (strain ATCC 13939 / DSM 20539 / JCM 16871 / LMG 4051 / NBRC 15346 / NCIMB 9279 / R1 / VKM B-1422) OX=243230 GN=DR_0451 PE=3 SV=1	5	6	13
Q9RX65	-0.154955	0.448937	0.626675	Carbamidomethylation	Uncharacterized protein OS=Deinococcus radiodurans (strain ATCC 13939 / DSM 20539 / JCM 16871 / LMG 4051 / NBRC 15346 / NCIMB 9279 / R1 / VKM B-1422) OX=243230 GN=DR_0450 PE=4 SV=1	4	5	21
Q9RX68	-0.250708	0.175124	0.351652	Carbamidomethylation	Orotate phosphoribosyltransferase OS=Deinococcus radiodurans (strain ATCC 13939 / DSM 20539 / JCM 16871 / LMG 4051 / NBRC 15346 / NCIMB 9279 / R1 / VKM B-1422) OX=243230 GN=pyrE PE=3 SV=1	8	8	37
Q9RX69	0.597509	0.00743225	0.0634275	Oxidation (M)	ABM domain-containing protein OS=Deinococcus radiodurans (strain ATCC 13939 / DSM 20539 / JCM 16871 / LMG 4051 / NBRC 15346 / NCIMB 9279 / R1 / VKM B-1422) OX=243230 GN=DR_0446 PE=4 SV=1	5	5	55
Q9RX71	-0.228166	0.398114	0.585051		Lipopolysaccharide biosynthesis protein putative OS=Deinococcus radiodurans (strain ATCC 13939 / DSM 20539 / JCM 16871 / LMG 4051 / NBRC 15346 / NCIMB 9279 / R1 / VKM B-1422) OX=243230 GN=DR_0444 PE=4 SV=1	6	6	13
Q9RX72	0.054012	0.776928	0.864405		Pyrimidine-nucleoside phosphorylase OS=Deinococcus radiodurans (strain ATCC 13939 / DSM 20539 / JCM 16871 / LMG 4051 / NBRC 15346 / NCIMB 9279 / R1 / VKM B-1422) OX=243230 GN=DR_0443 PE=3 SV=1	6	7	19
Q9RX73	0.525677	0.131605	0.295913		Twitching motility protein OS=Deinococcus radiodurans (strain ATCC 13939 / DSM 20539 / JCM 16871 / LMG 4051 / NBRC 15346 / NCIMB 9279 / R1 / VKM B-1422) OX=243230 GN=DR_0442 PE=3 SV=1	2	4	12
Q9RX76	-0.711635	0.0654164	0.192658	Carbamidomethylation	HesB/YadR/YfhF family protein OS=Deinococcus radiodurans (strain ATCC 13939 / DSM 20539 / JCM 16871 / LMG 4051 / NBRC 15346 / NCIMB 9279 / R1 / VKM B-1422) OX=243230 GN=DR_0439 PE=4 SV=1	5	6	42
Q9RX79	0.756479	0.151045	0.321801		Cytochrome B6 OS=Deinococcus radiodurans (strain ATCC 13939 / DSM 20539 / JCM 16871 / LMG 4051 / NBRC 15346 / NCIMB 9279 / R1 / VKM B-1422) OX=243230 GN=DR_0436 PE=4 SV=1	2	2	3
Q9RX80	0.0847072	0.662659	0.792447		Cytochrome complex iron-sulfur subunit putative OS=Deinococcus radiodurans (strain ATCC 13939 / DSM 20539 / JCM 16871 / LMG 4051 / NBRC 15346 / NCIMB 9279 / R1 / VKM B-1422) OX=243230 GN=DR_0435 PE=4 SV=1	8	8	56
Q9RX81	1.1452	0.000253114	0.010765		Cytochrome C6 putative OS=Deinococcus radiodurans (strain ATCC 13939 / DSM 20539 / JCM 16871 / LMG 4051 / NBRC 15346 / NCIMB 9279 / R1 / VKM B-1422) OX=243230 GN=DR_0434 PE=4 SV=1	5	5	19
Q9RX83	-0.144896	0.491265	0.66		DNA-binding response regulator OS=Deinococcus radiodurans (strain ATCC 13939 / DSM 20539 / JCM 16871 / LMG 4051 / NBRC 15346 / NCIMB 9279 / R1 / VKM B-1422) OX=243230 GN=DR_0432 PE=4 SV=1	8	8	26
Q9RX86	0.557158	0.0216109	0.105732		Cytochrome-related protein OS=Deinococcus radiodurans (strain ATCC 13939 / DSM 20539 / JCM 16871 / LMG 4051 / NBRC 15346 / NCIMB 9279 / R1 / VKM B-1422) OX=243230 GN=DR_0429 PE=4 SV=1	3	3	23
Q9RX87	-0.332533	0.210492	0.391771		DNA_binding_1 domain-containing protein OS=Deinococcus radiodurans (strain ATCC 13939 / DSM 20539 / JCM 16871 / LMG 4051 / NBRC 15346 / NCIMB 9279 / R1 / VKM B-1422) OX=243230 GN=DR_0428 PE=4 SV=1	3	3	25
Q9RX88	1.51021	3.46e-06	0.000742063	Carbamidomethylation; Oxidation (M)	50S ribosomal protein L25 OS=Deinococcus radiodurans (strain ATCC 13939 / DSM 20539 / JCM 16871 / LMG 4051 / NBRC 15346 / NCIMB 9279 / R1 / VKM B-1422) OX=243230 GN=rplY PE=1 SV=2	25	25	70
Q9RXA2	0.606949	0.0342142	0.137393		Uncharacterized protein OS=Deinococcus radiodurans (strain ATCC 13939 / DSM 20539 / JCM 16871 / LMG 4051 / NBRC 15346 / NCIMB 9279 / R1 / VKM B-1422) OX=243230 GN=DR_0413 PE=4 SV=1	2	2	33
Q9RXA4	-0.0693301	0.849906	0.915752		Oxidoreductase short-chain dehydrogenase/reductase family OS=Deinococcus radiodurans (strain ATCC 13939 / DSM 20539 / JCM 16871 / LMG 4051 / NBRC 15346 / NCIMB 9279 / R1 / VKM B-1422) OX=243230 GN=DR_0411 PE=4 SV=1	6	7	40
Q9RXB0	2.05527	1.97e-06	0.000543112		Alpha-dextran endo-1 6-alpha-glucosidase OS=Deinococcus radiodurans (strain ATCC 13939 / DSM 20539 / JCM 16871 / LMG 4051 / NBRC 15346 / NCIMB 9279 / R1 / VKM B-1422) OX=243230 GN=DR_0405 PE=3 SV=1	20	20	30
Q9RXB1	-0.180809	0.568789	0.722316	Carbamidomethylation	Uncharacterized protein OS=Deinococcus radiodurans (strain ATCC 13939 / DSM 20539 / JCM 16871 / LMG 4051 / NBRC 15346 / NCIMB 9279 / R1 / VKM B-1422) OX=243230 GN=DR_0404 PE=4 SV=1	5	5	42
Q9RXB2	-0.220695	0.316527	0.50577	Carbamidomethylation	Inosine-uridine preferring nucleoside hydrolase OS=Deinococcus radiodurans (strain ATCC 13939 / DSM 20539 / JCM 16871 / LMG 4051 / NBRC 15346 / NCIMB 9279 / R1 / VKM B-1422) OX=243230 GN=DR_0403 PE=4 SV=1	3	5	16
Q9RXB6	-0.0744332	0.71665	0.821059		Osteoblast specific factor 2-related protein OS=Deinococcus radiodurans (strain ATCC 13939 / DSM 20539 / JCM 16871 / LMG 4051 / NBRC 15346 / NCIMB 9279 / R1 / VKM B-1422) OX=243230 GN=DR_0399 PE=4 SV=1	13	14	26
Q9RXB8	-0.51617	0.306144	0.496047		Molybdopterin oxidoreductase OS=Deinococcus radiodurans (strain ATCC 13939 / DSM 20539 / JCM 16871 / LMG 4051 / NBRC 15346 / NCIMB 9279 / R1 / VKM B-1422) OX=243230 GN=DR_0397 PE=4 SV=1	7	7	14
Q9RXC3	0.929426	0.00351619	0.048012	Carbamidomethylation	BON domain-containing protein OS=Deinococcus radiodurans (strain ATCC 13939 / DSM 20539 / JCM 16871 / LMG 4051 / NBRC 15346 / NCIMB 9279 / R1 / VKM B-1422) OX=243230 GN=DR_0392 PE=4 SV=1	6	6	7
Q9RXC5	0.735104	0.0233268	0.109461	Carbamidomethylation	DhaL domain-containing protein OS=Deinococcus radiodurans (strain ATCC 13939 / DSM 20539 / JCM 16871 / LMG 4051 / NBRC 15346 / NCIMB 9279 / R1 / VKM B-1422) OX=243230 GN=DR_0390 PE=4 SV=1	15	15	32
Q9RXC6	-0.0336084	0.883395	0.936386		Uncharacterized protein OS=Deinococcus radiodurans (strain ATCC 13939 / DSM 20539 / JCM 16871 / LMG 4051 / NBRC 15346 / NCIMB 9279 / R1 / VKM B-1422) OX=243230 GN=DR_0389 PE=3 SV=1	4	4	27
Q9RXC9	-2.6143	0.0004777	0.0152661	Carbamidomethylation	4-hydroxy-3-methylbut-2-en-1-yl diphosphate synthase (flavodoxin) OS=Deinococcus radiodurans (strain ATCC 13939 / DSM 20539 / JCM 16871 / LMG 4051 / NBRC 15346 / NCIMB 9279 / R1 / VKM B-1422) OX=243230 GN=ispG PE=3 SV=1	11	12	32
Q9RXD1	-0.250092	0.105829	0.26056		Uncharacterized protein OS=Deinococcus radiodurans (strain ATCC 13939 / DSM 20539 / JCM 16871 / LMG 4051 / NBRC 15346 / NCIMB 9279 / R1 / VKM B-1422) OX=243230 GN=DR_0384 PE=4 SV=1	8	8	55
Q9RXD2	-0.571425	0.0217129	0.105886		S-layer-like array-related protein OS=Deinococcus radiodurans (strain ATCC 13939 / DSM 20539 / JCM 16871 / LMG 4051 / NBRC 15346 / NCIMB 9279 / R1 / VKM B-1422) OX=243230 GN=DR_0383 PE=4 SV=1	14	14	45
Q9RXD4	0.660232	0.0314073	0.13177		Uncharacterized protein OS=Deinococcus radiodurans (strain ATCC 13939 / DSM 20539 / JCM 16871 / LMG 4051 / NBRC 15346 / NCIMB 9279 / R1 / VKM B-1422) OX=243230 GN=DR_0380 PE=4 SV=1	3	3	9
Q9RXD5	-0.333439	0.0452465	0.158745		Outer membrane protein OS=Deinococcus radiodurans (strain ATCC 13939 / DSM 20539 / JCM 16871 / LMG 4051 / NBRC 15346 / NCIMB 9279 / R1 / VKM B-1422) OX=243230 GN=DR_0379 PE=4 SV=1	61	62	70
Q9RXD7	-0.237533	0.265024	0.446779	Oxidation (M); Carbamidomethylation	L-serine dehydratase OS=Deinococcus radiodurans (strain ATCC 13939 / DSM 20539 / JCM 16871 / LMG 4051 / NBRC 15346 / NCIMB 9279 / R1 / VKM B-1422) OX=243230 GN=DR_0377 PE=3 SV=1	5	5	20
Q9RXE1	0.00755432	0.978271	0.990137	Carbamidomethylation	Lysine--tRNA ligase OS=Deinococcus radiodurans (strain ATCC 13939 / DSM 20539 / JCM 16871 / LMG 4051 / NBRC 15346 / NCIMB 9279 / R1 / VKM B-1422) OX=243230 GN=lysS PE=3 SV=1	27	27	42
Q9RXE3	-0.523572	0.0575013	0.180694		Chorismate dehydratase OS=Deinococcus radiodurans (strain ATCC 13939 / DSM 20539 / JCM 16871 / LMG 4051 / NBRC 15346 / NCIMB 9279 / R1 / VKM B-1422) OX=243230 GN=mqnA PE=1 SV=1	2	2	11
Q9RXE5	-0.263347	0.257789	0.439999		Uncharacterized protein OS=Deinococcus radiodurans (strain ATCC 13939 / DSM 20539 / JCM 16871 / LMG 4051 / NBRC 15346 / NCIMB 9279 / R1 / VKM B-1422) OX=243230 GN=DR_0368 PE=4 SV=1	2	2	8
Q9RXE7	-0.298906	0.0923744	0.239631		Aminodeoxyfutalosine synthase OS=Deinococcus radiodurans (strain ATCC 13939 / DSM 20539 / JCM 16871 / LMG 4051 / NBRC 15346 / NCIMB 9279 / R1 / VKM B-1422) OX=243230 GN=mqnE PE=3 SV=1	7	7	25
Q9RXE8	-0.317796	0.265033	0.446779	Carbamidomethylation	Peptide ABC transporter permease protein OS=Deinococcus radiodurans (strain ATCC 13939 / DSM 20539 / JCM 16871 / LMG 4051 / NBRC 15346 / NCIMB 9279 / R1 / VKM B-1422) OX=243230 GN=DR_0365 PE=3 SV=1	4	4	14
Q9RXE9	0.448429	0.00966612	0.0688827		Peptide ABC transporter permease protein putative OS=Deinococcus radiodurans (strain ATCC 13939 / DSM 20539 / JCM 16871 / LMG 4051 / NBRC 15346 / NCIMB 9279 / R1 / VKM B-1422) OX=243230 GN=DR_0364 PE=3 SV=1	10	10	29
Q9RXF0	-0.544134	0.034607	0.138244	Carbamidomethylation	Peptide ABC transporter periplasmic peptide-binding protein putative OS=Deinococcus radiodurans (strain ATCC 13939 / DSM 20539 / JCM 16871 / LMG 4051 / NBRC 15346 / NCIMB 9279 / R1 / VKM B-1422) OX=243230 GN=DR_0363 PE=3 SV=1	69	69	58
Q9RXF1	-0.436163	0.198675	0.378175	Carbamidomethylation	D-alanine--D-alanine ligase OS=Deinococcus radiodurans (strain ATCC 13939 / DSM 20539 / JCM 16871 / LMG 4051 / NBRC 15346 / NCIMB 9279 / R1 / VKM B-1422) OX=243230 GN=ddl PE=3 SV=1	10	10	36
Q9RXF5	0.240513	0.371363	0.554707	Carbamidomethylation	Uncharacterized protein OS=Deinococcus radiodurans (strain ATCC 13939 / DSM 20539 / JCM 16871 / LMG 4051 / NBRC 15346 / NCIMB 9279 / R1 / VKM B-1422) OX=243230 GN=DR_0358 PE=4 SV=1	5	6	24
Q9RXF8	-0.402168	0.0580167	0.181544		Uncharacterized protein OS=Deinococcus radiodurans (strain ATCC 13939 / DSM 20539 / JCM 16871 / LMG 4051 / NBRC 15346 / NCIMB 9279 / R1 / VKM B-1422) OX=243230 GN=DR_0355 PE=4 SV=1	4	4	25
Q9RXG0	-0.365416	0.0512468	0.1688		Ribonuclease R OS=Deinococcus radiodurans (strain ATCC 13939 / DSM 20539 / JCM 16871 / LMG 4051 / NBRC 15346 / NCIMB 9279 / R1 / VKM B-1422) OX=243230 GN=rnr PE=3 SV=1	24	25	36
Q9RXG1	-0.0857763	0.63793	0.772838		Uncharacterized protein OS=Deinococcus radiodurans (strain ATCC 13939 / DSM 20539 / JCM 16871 / LMG 4051 / NBRC 15346 / NCIMB 9279 / R1 / VKM B-1422) OX=243230 GN=DR_0352 PE=4 SV=1	5	5	32
Q9RXG3	-0.0955162	0.559476	0.719021		Uncharacterized protein OS=Deinococcus radiodurans (strain ATCC 13939 / DSM 20539 / JCM 16871 / LMG 4051 / NBRC 15346 / NCIMB 9279 / R1 / VKM B-1422) OX=243230 GN=DR_0350 PE=4 SV=1	8	8	24
Q9RXG4	-0.120083	0.461403	0.636388	Carbamidomethylation	Lon protease OS=Deinococcus radiodurans (strain ATCC 13939 / DSM 20539 / JCM 16871 / LMG 4051 / NBRC 15346 / NCIMB 9279 / R1 / VKM B-1422) OX=243230 GN=lon PE=3 SV=1	34	35	42
Q9RXG7	-0.0329564	0.867572	0.926809		Cytochrome c-type biogenesis protein CcmF OS=Deinococcus radiodurans (strain ATCC 13939 / DSM 20539 / JCM 16871 / LMG 4051 / NBRC 15346 / NCIMB 9279 / R1 / VKM B-1422) OX=243230 GN=DR_0346 PE=3 SV=1	3	4	7
Q9RXG8	0.380956	0.156763	0.327298		Cytochrome c biogenesis protein thiol:disulfide interchange protein OS=Deinococcus radiodurans (strain ATCC 13939 / DSM 20539 / JCM 16871 / LMG 4051 / NBRC 15346 / NCIMB 9279 / R1 / VKM B-1422) OX=243230 GN=DR_0345 PE=4 SV=1	3	3	14
Q9RXH0	-0.143706	0.489554	0.658456		Cytochrome c family protein OS=Deinococcus radiodurans (strain ATCC 13939 / DSM 20539 / JCM 16871 / LMG 4051 / NBRC 15346 / NCIMB 9279 / R1 / VKM B-1422) OX=243230 GN=DR_0343 PE=4 SV=1	6	6	21
Q9RXH2	0.830469	0.000268947	0.010765		30S ribosomal protein S15 OS=Deinococcus radiodurans (strain ATCC 13939 / DSM 20539 / JCM 16871 / LMG 4051 / NBRC 15346 / NCIMB 9279 / R1 / VKM B-1422) OX=243230 GN=rpsO PE=3 SV=1	12	12	64
Q9RXH4	0.212898	0.165808	0.340329	Carbamidomethylation	N-acyl-L-amino acid amidohydrolase putative OS=Deinococcus radiodurans (strain ATCC 13939 / DSM 20539 / JCM 16871 / LMG 4051 / NBRC 15346 / NCIMB 9279 / R1 / VKM B-1422) OX=243230 GN=DR_0339 PE=4 SV=1	10	10	29
Q9RXH7	-0.661593	0.163506	0.33642		Fatty-acid--CoA ligase putative OS=Deinococcus radiodurans (strain ATCC 13939 / DSM 20539 / JCM 16871 / LMG 4051 / NBRC 15346 / NCIMB 9279 / R1 / VKM B-1422) OX=243230 GN=DR_0336 PE=4 SV=1	2	2	4
Q9RXH8	0.704768	0.000267085	0.010765	Carbamidomethylation	ATP-dependent RNA helicase putative OS=Deinococcus radiodurans (strain ATCC 13939 / DSM 20539 / JCM 16871 / LMG 4051 / NBRC 15346 / NCIMB 9279 / R1 / VKM B-1422) OX=243230 GN=DR_0335 PE=3 SV=1	18	18	33
Q9RXI0	-0.266764	0.205564	0.386913		DUF3885 domain-containing protein OS=Deinococcus radiodurans (strain ATCC 13939 / DSM 20539 / JCM 16871 / LMG 4051 / NBRC 15346 / NCIMB 9279 / R1 / VKM B-1422) OX=243230 GN=DR_0333 PE=4 SV=1	3	3	16
Q9RXI1	-0.00350264	0.981326	0.990821		Uncharacterized protein OS=Deinococcus radiodurans (strain ATCC 13939 / DSM 20539 / JCM 16871 / LMG 4051 / NBRC 15346 / NCIMB 9279 / R1 / VKM B-1422) OX=243230 GN=DR_0332 PE=3 SV=1	11	11	18
Q9RXI2	-0.442937	0.114115	0.268622		Uncharacterized protein OS=Deinococcus radiodurans (strain ATCC 13939 / DSM 20539 / JCM 16871 / LMG 4051 / NBRC 15346 / NCIMB 9279 / R1 / VKM B-1422) OX=243230 GN=DR_0331 PE=4 SV=1	4	5	42
Q9RXI3	-0.8782	0.168661	0.344316		Uncharacterized protein OS=Deinococcus radiodurans (strain ATCC 13939 / DSM 20539 / JCM 16871 / LMG 4051 / NBRC 15346 / NCIMB 9279 / R1 / VKM B-1422) OX=243230 GN=DR_0330 PE=4 SV=1	2	2	3
Q9RXI4	-0.410285	0.48075	0.651019		MutT/nudix family protein OS=Deinococcus radiodurans (strain ATCC 13939 / DSM 20539 / JCM 16871 / LMG 4051 / NBRC 15346 / NCIMB 9279 / R1 / VKM B-1422) OX=243230 GN=DR_0329 PE=3 SV=1	2	2	9
Q9RXI6	-0.267615	0.327897	0.513022		Periplasmic serine protease HtrA/DegQ/DegS family OS=Deinococcus radiodurans (strain ATCC 13939 / DSM 20539 / JCM 16871 / LMG 4051 / NBRC 15346 / NCIMB 9279 / R1 / VKM B-1422) OX=243230 GN=DR_0327 PE=4 SV=1	2	2	6
Q9RXI7	-0.14596	0.463975	0.638178		DNA damage response protein D OS=Deinococcus radiodurans (strain ATCC 13939 / DSM 20539 / JCM 16871 / LMG 4051 / NBRC 15346 / NCIMB 9279 / R1 / VKM B-1422) OX=243230 GN=ddrD PE=2 SV=1	6	6	38
Q9RXI8	-0.395742	0.0411792	0.150124	Carbamidomethylation; Oxidation (M)	Malate dehydrogenase OS=Deinococcus radiodurans (strain ATCC 13939 / DSM 20539 / JCM 16871 / LMG 4051 / NBRC 15346 / NCIMB 9279 / R1 / VKM B-1422) OX=243230 GN=mdh PE=3 SV=1	21	21	67
Q9RXJ0	-0.497605	0.00306918	0.0439038	Oxidation (M)	50S ribosomal protein L5 OS=Deinococcus radiodurans (strain ATCC 13939 / DSM 20539 / JCM 16871 / LMG 4051 / NBRC 15346 / NCIMB 9279 / R1 / VKM B-1422) OX=243230 GN=rplE PE=1 SV=1	36	36	63
Q9RXJ1	0.0737752	0.645498	0.778121	Oxidation (M)	50S ribosomal protein L24 OS=Deinococcus radiodurans (strain ATCC 13939 / DSM 20539 / JCM 16871 / LMG 4051 / NBRC 15346 / NCIMB 9279 / R1 / VKM B-1422) OX=243230 GN=rplX PE=1 SV=1	15	15	60
Q9RXJ2	-0.513026	0.00502746	0.053555	Oxidation (M)	50S ribosomal protein L14 OS=Deinococcus radiodurans (strain ATCC 13939 / DSM 20539 / JCM 16871 / LMG 4051 / NBRC 15346 / NCIMB 9279 / R1 / VKM B-1422) OX=243230 GN=rplN PE=1 SV=1	14	14	52
Q9RXJ3	-0.160326	0.254897	0.437548		30S ribosomal protein S17 OS=Deinococcus radiodurans (strain ATCC 13939 / DSM 20539 / JCM 16871 / LMG 4051 / NBRC 15346 / NCIMB 9279 / R1 / VKM B-1422) OX=243230 GN=rpsQ PE=3 SV=1	20	20	81
Q9RXJ4	-0.86106	0.00770315	0.0637169		50S ribosomal protein L29 OS=Deinococcus radiodurans (strain ATCC 13939 / DSM 20539 / JCM 16871 / LMG 4051 / NBRC 15346 / NCIMB 9279 / R1 / VKM B-1422) OX=243230 GN=rpmC PE=1 SV=1	9	9	36
Q9RXJ5	-0.0325191	0.845951	0.915431	Carbamidomethylation; Oxidation (M)	50S ribosomal protein L16 OS=Deinococcus radiodurans (strain ATCC 13939 / DSM 20539 / JCM 16871 / LMG 4051 / NBRC 15346 / NCIMB 9279 / R1 / VKM B-1422) OX=243230 GN=rplP PE=1 SV=3	18	18	57
Q9RXJ6	0.169927	0.204748	0.385861		30S ribosomal protein S3 OS=Deinococcus radiodurans (strain ATCC 13939 / DSM 20539 / JCM 16871 / LMG 4051 / NBRC 15346 / NCIMB 9279 / R1 / VKM B-1422) OX=243230 GN=rpsC PE=3 SV=1	52	52	67
Q9RXJ7	-0.330348	0.050536	0.168304	Oxidation (M)	50S ribosomal protein L22 OS=Deinococcus radiodurans (strain ATCC 13939 / DSM 20539 / JCM 16871 / LMG 4051 / NBRC 15346 / NCIMB 9279 / R1 / VKM B-1422) OX=243230 GN=rplV PE=1 SV=1	17	17	47
Q9RXJ8	0.324631	0.246437	0.430904		30S ribosomal protein S19 OS=Deinococcus radiodurans (strain ATCC 13939 / DSM 20539 / JCM 16871 / LMG 4051 / NBRC 15346 / NCIMB 9279 / R1 / VKM B-1422) OX=243230 GN=rpsS PE=3 SV=1	7	7	31
Q9RXJ9	-0.38285	0.179489	0.357911	Carbamidomethylation; Oxidation (M)	50S ribosomal protein L2 OS=Deinococcus radiodurans (strain ATCC 13939 / DSM 20539 / JCM 16871 / LMG 4051 / NBRC 15346 / NCIMB 9279 / R1 / VKM B-1422) OX=243230 GN=rplB PE=1 SV=3	49	49	73
Q9RXK0	0.13807	0.346184	0.530579		50S ribosomal protein L23 OS=Deinococcus radiodurans (strain ATCC 13939 / DSM 20539 / JCM 16871 / LMG 4051 / NBRC 15346 / NCIMB 9279 / R1 / VKM B-1422) OX=243230 GN=rplW PE=1 SV=3	19	19	68
Q9RXK1	0.110536	0.404428	0.588046		50S ribosomal protein L4 OS=Deinococcus radiodurans (strain ATCC 13939 / DSM 20539 / JCM 16871 / LMG 4051 / NBRC 15346 / NCIMB 9279 / R1 / VKM B-1422) OX=243230 GN=rplD PE=1 SV=3	32	32	59
Q9RXK2	-0.281628	0.0607777	0.186017	Carbamidomethylation	50S ribosomal protein L3 OS=Deinococcus radiodurans (strain ATCC 13939 / DSM 20539 / JCM 16871 / LMG 4051 / NBRC 15346 / NCIMB 9279 / R1 / VKM B-1422) OX=243230 GN=rplC PE=1 SV=1	38	39	58
Q9RXK3	0.111359	0.447674	0.626077		30S ribosomal protein S10 OS=Deinococcus radiodurans (strain ATCC 13939 / DSM 20539 / JCM 16871 / LMG 4051 / NBRC 15346 / NCIMB 9279 / R1 / VKM B-1422) OX=243230 GN=rpsJ PE=3 SV=1	11	13	52
Q9RXK5	-0.0547347	0.680139	0.80249	Carbamidomethylation; Oxidation (M)	Elongation factor G OS=Deinococcus radiodurans (strain ATCC 13939 / DSM 20539 / JCM 16871 / LMG 4051 / NBRC 15346 / NCIMB 9279 / R1 / VKM B-1422) OX=243230 GN=fusA PE=3 SV=1	78	80	71
Q9RXK6	-0.074046	0.672224	0.799096	Oxidation (M); Carbamidomethylation	30S ribosomal protein S7 OS=Deinococcus radiodurans (strain ATCC 13939 / DSM 20539 / JCM 16871 / LMG 4051 / NBRC 15346 / NCIMB 9279 / R1 / VKM B-1422) OX=243230 GN=rpsG PE=3 SV=1	27	27	62
Q9RXK7	-1.40172	0.000356298	0.0124456	Carbamidomethylation	30S ribosomal protein S12 OS=Deinococcus radiodurans (strain ATCC 13939 / DSM 20539 / JCM 16871 / LMG 4051 / NBRC 15346 / NCIMB 9279 / R1 / VKM B-1422) OX=243230 GN=rpsL PE=3 SV=1	8	8	44
Q9RXK9	0.100887	0.48058	0.651019	Carbamidomethylation	Glutamine--fructose-6-phosphate aminotransferase [isomerizing] OS=Deinococcus radiodurans (strain ATCC 13939 / DSM 20539 / JCM 16871 / LMG 4051 / NBRC 15346 / NCIMB 9279 / R1 / VKM B-1422) OX=243230 GN=glmS PE=3 SV=1	22	23	43
Q9RXL0	-0.340324	0.0570792	0.180694		CxxC_CXXC_SSSS domain-containing protein OS=Deinococcus radiodurans (strain ATCC 13939 / DSM 20539 / JCM 16871 / LMG 4051 / NBRC 15346 / NCIMB 9279 / R1 / VKM B-1422) OX=243230 GN=DR_0301 PE=4 SV=1	6	6	41
Q9RXL1	0.398463	0.276676	0.463286		Deoxyguanosine kinase/deoxyadenosine kinase subunit OS=Deinococcus radiodurans (strain ATCC 13939 / DSM 20539 / JCM 16871 / LMG 4051 / NBRC 15346 / NCIMB 9279 / R1 / VKM B-1422) OX=243230 GN=DR_0299 PE=4 SV=1	2	2	8
Q9RXL3	0.01859	0.947351	0.968632		UDP-N-acetylmuramyl-tripeptide synthetase OS=Deinococcus radiodurans (strain ATCC 13939 / DSM 20539 / JCM 16871 / LMG 4051 / NBRC 15346 / NCIMB 9279 / R1 / VKM B-1422) OX=243230 GN=murE PE=3 SV=1	7	7	18
Q9RXL4	-0.474081	0.0702027	0.20123		Uncharacterized protein OS=Deinococcus radiodurans (strain ATCC 13939 / DSM 20539 / JCM 16871 / LMG 4051 / NBRC 15346 / NCIMB 9279 / R1 / VKM B-1422) OX=243230 GN=DR_0296 PE=4 SV=1	2	2	36
Q9RXL5	-0.305291	0.239477	0.422228		Phosphoprotein phosphatase OS=Deinococcus radiodurans (strain ATCC 13939 / DSM 20539 / JCM 16871 / LMG 4051 / NBRC 15346 / NCIMB 9279 / R1 / VKM B-1422) OX=243230 GN=DR_0295 PE=4 SV=1	4	4	14
Q9RXL6	-0.497817	0.012725	0.081479	Carbamidomethylation	Pre-B cell enhancing factor-related protein OS=Deinococcus radiodurans (strain ATCC 13939 / DSM 20539 / JCM 16871 / LMG 4051 / NBRC 15346 / NCIMB 9279 / R1 / VKM B-1422) OX=243230 GN=DR_0294 PE=3 SV=1	12	12	31
Q9RXL9	0.436866	0.013613	0.0831738		zf-RING_7 domain-containing protein OS=Deinococcus radiodurans (strain ATCC 13939 / DSM 20539 / JCM 16871 / LMG 4051 / NBRC 15346 / NCIMB 9279 / R1 / VKM B-1422) OX=243230 GN=DR_0291 PE=4 SV=1	17	17	50
Q9RXM2	-0.359159	0.0650765	0.192251		Uncharacterized protein OS=Deinococcus radiodurans (strain ATCC 13939 / DSM 20539 / JCM 16871 / LMG 4051 / NBRC 15346 / NCIMB 9279 / R1 / VKM B-1422) OX=243230 GN=DR_0288 PE=4 SV=1	4	4	17
Q9RXM3	-0.67978	0.00462309	0.0518095	Carbamidomethylation	Oxoglutarate dehydrogenase (succinyl-transferring) OS=Deinococcus radiodurans (strain ATCC 13939 / DSM 20539 / JCM 16871 / LMG 4051 / NBRC 15346 / NCIMB 9279 / R1 / VKM B-1422) OX=243230 GN=DR_0287 PE=4 SV=1	59	59	40
Q9RXM4	0.347347	0.350458	0.534404		Uncharacterized protein OS=Deinococcus radiodurans (strain ATCC 13939 / DSM 20539 / JCM 16871 / LMG 4051 / NBRC 15346 / NCIMB 9279 / R1 / VKM B-1422) OX=243230 GN=DR_0286 PE=4 SV=1	4	4	30
Q9RXN0	0.156729	0.402697	0.587234		Branched-chain amino acid ABC transporter periplasmic amino acid-binding protein OS=Deinococcus radiodurans (strain ATCC 13939 / DSM 20539 / JCM 16871 / LMG 4051 / NBRC 15346 / NCIMB 9279 / R1 / VKM B-1422) OX=243230 GN=DR_0280 PE...	4	4	20
Q9RXN3	-0.423208	0.0211934	0.104712	Carbamidomethylation	Gluconolactonase putative OS=Deinococcus radiodurans (strain ATCC 13939 / DSM 20539 / JCM 16871 / LMG 4051 / NBRC 15346 / NCIMB 9279 / R1 / VKM B-1422) OX=243230 GN=DR_0277 PE=1 SV=1	8	8	25
Q9RXP1	0.456812	0.0153647	0.0897958		Uncharacterized protein DR_0269 OS=Deinococcus radiodurans (strain ATCC 13939 / DSM 20539 / JCM 16871 / LMG 4051 / NBRC 15346 / NCIMB 9279 / R1 / VKM B-1422) OX=243230 GN=DR_0269 PE=1 SV=2	10	10	34
Q9RXP2	-0.225213	0.300295	0.489732	Oxidation (M)	NMT1 domain-containing protein OS=Deinococcus radiodurans (strain ATCC 13939 / DSM 20539 / JCM 16871 / LMG 4051 / NBRC 15346 / NCIMB 9279 / R1 / VKM B-1422) OX=243230 GN=DR_0268 PE=4 SV=1	4	4	11
Q9RXP4	-0.432838	0.0530185	0.173117		Histidine utilization repressor HutC putative OS=Deinococcus radiodurans (strain ATCC 13939 / DSM 20539 / JCM 16871 / LMG 4051 / NBRC 15346 / NCIMB 9279 / R1 / VKM B-1422) OX=243230 GN=DR_0265 PE=4 SV=1	6	6	22
Q9RXP5	-0.0162607	0.910766	0.943539		Glycogen operon protein GlgX OS=Deinococcus radiodurans (strain ATCC 13939 / DSM 20539 / JCM 16871 / LMG 4051 / NBRC 15346 / NCIMB 9279 / R1 / VKM B-1422) OX=243230 GN=DR_0264 PE=3 SV=1	17	18	25
Q9RXP7	1.93304	0.000637792	0.0184224		ABC transporter periplasmic substrate-binding protein solute-binding family 1 OS=Deinococcus radiodurans (strain ATCC 13939 / DSM 20539 / JCM 16871 / LMG 4051 / NBRC 15346 / NCIMB 9279 / R1 / VKM B-1422) OX=243230 GN=DR_0262 PE=4...	3	4	10
Q9RXQ2	0.114762	0.32546	0.511265	Oxidation (M)	Pyruvate dehydrogenase E1 component OS=Deinococcus radiodurans (strain ATCC 13939 / DSM 20539 / JCM 16871 / LMG 4051 / NBRC 15346 / NCIMB 9279 / R1 / VKM B-1422) OX=243230 GN=DR_0257 PE=4 SV=1	67	70	51
Q9RXQ3	-0.181487	0.307852	0.49827		Acetyltransferase component of pyruvate dehydrogenase complex OS=Deinococcus radiodurans (strain ATCC 13939 / DSM 20539 / JCM 16871 / LMG 4051 / NBRC 15346 / NCIMB 9279 / R1 / VKM B-1422) OX=243230 GN=DR_0256 PE=3 SV=1	20	21	29
Q9RXQ6	0.415529	0.236318	0.418572		Uncharacterized protein OS=Deinococcus radiodurans (strain ATCC 13939 / DSM 20539 / JCM 16871 / LMG 4051 / NBRC 15346 / NCIMB 9279 / R1 / VKM B-1422) OX=243230 GN=DR_0252 PE=3 SV=1	1	3	4
Q9RXQ7	-0.270977	0.137601	0.305941		Uncharacterized protein OS=Deinococcus radiodurans (strain ATCC 13939 / DSM 20539 / JCM 16871 / LMG 4051 / NBRC 15346 / NCIMB 9279 / R1 / VKM B-1422) OX=243230 GN=DR_0250 PE=4 SV=1	6	6	7
Q9RXQ9	1.00825	0.0167016	0.0922273		NTP_transf_2 domain-containing protein OS=Deinococcus radiodurans (strain ATCC 13939 / DSM 20539 / JCM 16871 / LMG 4051 / NBRC 15346 / NCIMB 9279 / R1 / VKM B-1422) OX=243230 GN=DR_0248 PE=4 SV=1	4	4	17
Q9RXR1	0.471781	0.0256046	0.114459		Jag-related protein OS=Deinococcus radiodurans (strain ATCC 13939 / DSM 20539 / JCM 16871 / LMG 4051 / NBRC 15346 / NCIMB 9279 / R1 / VKM B-1422) OX=243230 GN=DR_0246 PE=4 SV=1	4	5	19
Q9RXR4	-0.285205	0.439876	0.620069	Carbamidomethylation	Biosynthetic arginine decarboxylase OS=Deinococcus radiodurans (strain ATCC 13939 / DSM 20539 / JCM 16871 / LMG 4051 / NBRC 15346 / NCIMB 9279 / R1 / VKM B-1422) OX=243230 GN=speA PE=3 SV=1	26	26	47
Q9RXR7	-0.483842	0.195526	0.37591		Uncharacterized protein OS=Deinococcus radiodurans (strain ATCC 13939 / DSM 20539 / JCM 16871 / LMG 4051 / NBRC 15346 / NCIMB 9279 / R1 / VKM B-1422) OX=243230 GN=DR_0240 PE=4 SV=1	2	2	9
Q9RXR9	-0.257503	0.216994	0.400398	Oxidation (M)	Peptidyl-prolyl cis-trans isomerase OS=Deinococcus radiodurans (strain ATCC 13939 / DSM 20539 / JCM 16871 / LMG 4051 / NBRC 15346 / NCIMB 9279 / R1 / VKM B-1422) OX=243230 GN=DR_0237 PE=3 SV=1	14	14	60
Q9RXS0	0.123183	0.550214	0.713339		Aminopeptidase OS=Deinococcus radiodurans (strain ATCC 13939 / DSM 20539 / JCM 16871 / LMG 4051 / NBRC 15346 / NCIMB 9279 / R1 / VKM B-1422) OX=243230 GN=DR_0236 PE=3 SV=1	8	8	21
Q9RXS1	-0.283425	0.0488492	0.16488	Carbamidomethylation	6-aminohexanoate-cyclic-dimer hydrolase OS=Deinococcus radiodurans (strain ATCC 13939 / DSM 20539 / JCM 16871 / LMG 4051 / NBRC 15346 / NCIMB 9279 / R1 / VKM B-1422) OX=243230 GN=DR_0235 PE=4 SV=1	17	18	39
Q9RXS7	-0.609234	0.00350685	0.048012	Carbamidomethylation; Oxidation (M)	Endoglucanase putative OS=Deinococcus radiodurans (strain ATCC 13939 / DSM 20539 / JCM 16871 / LMG 4051 / NBRC 15346 / NCIMB 9279 / R1 / VKM B-1422) OX=243230 GN=DR_0229 PE=3 SV=1	34	34	68
Q9RXT0	0.181564	0.320097	0.507158	Carbamidomethylation	Phosphoribosylaminoimidazole-succinocarboxamide synthase OS=Deinococcus radiodurans (strain ATCC 13939 / DSM 20539 / JCM 16871 / LMG 4051 / NBRC 15346 / NCIMB 9279 / R1 / VKM B-1422) OX=243230 GN=purC PE=3 SV=2	9	10	35
Q9RXT3	-0.22861	0.275176	0.461289		Phosphoribosylformylglycinamidine synthase subunit PurQ OS=Deinococcus radiodurans (strain ATCC 13939 / DSM 20539 / JCM 16871 / LMG 4051 / NBRC 15346 / NCIMB 9279 / R1 / VKM B-1422) OX=243230 GN=purQ PE=3 SV=2	7	7	44
Q9RXT4	-0.21714	0.319548	0.506823		Phosphoribosylformylglycinamidine synthase subunit PurL OS=Deinococcus radiodurans (strain ATCC 13939 / DSM 20539 / JCM 16871 / LMG 4051 / NBRC 15346 / NCIMB 9279 / R1 / VKM B-1422) OX=243230 GN=purL PE=3 SV=1	15	15	28
Q9RXT6	1.72845	0.0353928	0.139523	Carbamidomethylation	Amidophosphoribosyltransferase OS=Deinococcus radiodurans (strain ATCC 13939 / DSM 20539 / JCM 16871 / LMG 4051 / NBRC 15346 / NCIMB 9279 / R1 / VKM B-1422) OX=243230 GN=purF PE=3 SV=1	10	10	28
Q9RXT7	-0.34504	0.336037	0.518946		Uncharacterized protein OS=Deinococcus radiodurans (strain ATCC 13939 / DSM 20539 / JCM 16871 / LMG 4051 / NBRC 15346 / NCIMB 9279 / R1 / VKM B-1422) OX=243230 GN=DR_0219 PE=4 SV=1	1	2	4
Q9RXT8	0.807965	0.00246443	0.0398019		Uncharacterized protein OS=Deinococcus radiodurans (strain ATCC 13939 / DSM 20539 / JCM 16871 / LMG 4051 / NBRC 15346 / NCIMB 9279 / R1 / VKM B-1422) OX=243230 GN=DR_0218 PE=4 SV=1	3	3	45
Q9RXT9	0.648667	0.001259	0.0263295	Carbamidomethylation; Oxidation (M)	Thiosulfate sulfurtransferase OS=Deinococcus radiodurans (strain ATCC 13939 / DSM 20539 / JCM 16871 / LMG 4051 / NBRC 15346 / NCIMB 9279 / R1 / VKM B-1422) OX=243230 GN=DR_0217 PE=1 SV=1	39	39	80
Q9RXU0	-0.596178	0.0125195	0.0811813	Carbamidomethylation	SufE domain-containing protein OS=Deinococcus radiodurans (strain ATCC 13939 / DSM 20539 / JCM 16871 / LMG 4051 / NBRC 15346 / NCIMB 9279 / R1 / VKM B-1422) OX=243230 GN=DR_0216 PE=3 SV=1	4	4	35
Q9RXU1	-0.499684	0.288354	0.475745		Cysteine desulfurase OS=Deinococcus radiodurans (strain ATCC 13939 / DSM 20539 / JCM 16871 / LMG 4051 / NBRC 15346 / NCIMB 9279 / R1 / VKM B-1422) OX=243230 GN=DR_0215 PE=3 SV=1	2	2	7
Q9RXU3	-0.234151	0.342866	0.527108	Carbamidomethylation	N-acetyltransferase domain-containing protein OS=Deinococcus radiodurans (strain ATCC 13939 / DSM 20539 / JCM 16871 / LMG 4051 / NBRC 15346 / NCIMB 9279 / R1 / VKM B-1422) OX=243230 GN=DR_0213 PE=4 SV=1	2	2	8
Q9RXU7	-0.312739	0.0781544	0.216583		Methylenetetrahydrofolate--tRNA-(uracil-5-)-methyltransferase TrmFO OS=Deinococcus radiodurans (strain ATCC 13939 / DSM 20539 / JCM 16871 / LMG 4051 / NBRC 15346 / NCIMB 9279 / R1 / VKM B-1422) OX=243230 GN=trmFO PE=3 SV=2	7	7	22
Q9RXV5	-0.338816	0.187652	0.368435		Uncharacterized protein OS=Deinococcus radiodurans (strain ATCC 13939 / DSM 20539 / JCM 16871 / LMG 4051 / NBRC 15346 / NCIMB 9279 / R1 / VKM B-1422) OX=243230 GN=DR_0201 PE=4 SV=1	2	2	10
Q9RXV8	-0.217377	0.454847	0.630822		N-acetyltransferase domain-containing protein OS=Deinococcus radiodurans (strain ATCC 13939 / DSM 20539 / JCM 16871 / LMG 4051 / NBRC 15346 / NCIMB 9279 / R1 / VKM B-1422) OX=243230 GN=DR_0197 PE=4 SV=1	2	2	9
Q9RXW1	-0.0514593	0.864635	0.924684		Uncharacterized protein OS=Deinococcus radiodurans (strain ATCC 13939 / DSM 20539 / JCM 16871 / LMG 4051 / NBRC 15346 / NCIMB 9279 / R1 / VKM B-1422) OX=243230 GN=DR_0194 PE=4 SV=1	3	3	14
Q9RXW2	-0.179275	0.510005	0.67432		Uncharacterized protein OS=Deinococcus radiodurans (strain ATCC 13939 / DSM 20539 / JCM 16871 / LMG 4051 / NBRC 15346 / NCIMB 9279 / R1 / VKM B-1422) OX=243230 GN=DR_0193 PE=3 SV=1	3	3	25
Q9RXW4	-0.596063	0.0247035	0.111686		Glycogen debranching enzyme-related protein OS=Deinococcus radiodurans (strain ATCC 13939 / DSM 20539 / JCM 16871 / LMG 4051 / NBRC 15346 / NCIMB 9279 / R1 / VKM B-1422) OX=243230 GN=DR_0191 PE=4 SV=1	3	5	6
Q9RXW5	0.362725	0.0839141	0.225876		Peptidase_M48 domain-containing protein OS=Deinococcus radiodurans (strain ATCC 13939 / DSM 20539 / JCM 16871 / LMG 4051 / NBRC 15346 / NCIMB 9279 / R1 / VKM B-1422) OX=243230 GN=DR_0190 PE=3 SV=1	6	6	21
Q9RXW9	-0.465036	0.088791	0.232813		Exodeoxyribonuclease 7 large subunit OS=Deinococcus radiodurans (strain ATCC 13939 / DSM 20539 / JCM 16871 / LMG 4051 / NBRC 15346 / NCIMB 9279 / R1 / VKM B-1422) OX=243230 GN=xseA PE=3 SV=1	2	2	5
Q9RXX2	0.193185	0.176387	0.353245	Carbamidomethylation	Glutamate synthase large subunit OS=Deinococcus radiodurans (strain ATCC 13939 / DSM 20539 / JCM 16871 / LMG 4051 / NBRC 15346 / NCIMB 9279 / R1 / VKM B-1422) OX=243230 GN=DR_0183 PE=3 SV=1	36	36	24
Q9RXX3	-0.374701	0.0612757	0.186378	Carbamidomethylation	Glutamate synthase small subunit OS=Deinococcus radiodurans (strain ATCC 13939 / DSM 20539 / JCM 16871 / LMG 4051 / NBRC 15346 / NCIMB 9279 / R1 / VKM B-1422) OX=243230 GN=DR_0182 PE=4 SV=1	17	17	37
Q9RXX5	0.277013	0.279126	0.465831		RNA polymerase sigma-E factor OS=Deinococcus radiodurans (strain ATCC 13939 / DSM 20539 / JCM 16871 / LMG 4051 / NBRC 15346 / NCIMB 9279 / R1 / VKM B-1422) OX=243230 GN=DR_0180 PE=3 SV=1	2	2	11
Q9RXX6	-0.321928	0.192685	0.374076		dITP/XTP pyrophosphatase OS=Deinococcus radiodurans (strain ATCC 13939 / DSM 20539 / JCM 16871 / LMG 4051 / NBRC 15346 / NCIMB 9279 / R1 / VKM B-1422) OX=243230 GN=DR_0179 PE=3 SV=1	3	3	17
Q9RXY0	-0.350267	0.117523	0.273358		30S ribosomal protein S9 OS=Deinococcus radiodurans (strain ATCC 13939 / DSM 20539 / JCM 16871 / LMG 4051 / NBRC 15346 / NCIMB 9279 / R1 / VKM B-1422) OX=243230 GN=rpsI PE=3 SV=1	24	24	62
Q9RXY1	-0.087097	0.494568	0.662068	Oxidation (M)	50S ribosomal protein L13 OS=Deinococcus radiodurans (strain ATCC 13939 / DSM 20539 / JCM 16871 / LMG 4051 / NBRC 15346 / NCIMB 9279 / R1 / VKM B-1422) OX=243230 GN=rplM PE=1 SV=1	29	29	67
Q9RXY8	0.208071	0.363955	0.547208		Acyl-CoA-binding protein OS=Deinococcus radiodurans (strain ATCC 13939 / DSM 20539 / JCM 16871 / LMG 4051 / NBRC 15346 / NCIMB 9279 / R1 / VKM B-1422) OX=243230 GN=DR_0166 PE=4 SV=1	7	7	64
Q9RXY9	-0.217317	0.280025	0.466295	Carbamidomethylation	Acyl-peptide hydrolase putative OS=Deinococcus radiodurans (strain ATCC 13939 / DSM 20539 / JCM 16871 / LMG 4051 / NBRC 15346 / NCIMB 9279 / R1 / VKM B-1422) OX=243230 GN=DR_0165 PE=1 SV=1	28	28	53
Q9RXZ3	0.0219988	0.90333	0.941471	Carbamidomethylation	PS_pyruv_trans domain-containing protein OS=Deinococcus radiodurans (strain ATCC 13939 / DSM 20539 / JCM 16871 / LMG 4051 / NBRC 15346 / NCIMB 9279 / R1 / VKM B-1422) OX=243230 GN=DR_0161 PE=4 SV=1	4	4	18
Q9RXZ4	-0.631104	0.0450708	0.15854		Uncharacterized protein OS=Deinococcus radiodurans (strain ATCC 13939 / DSM 20539 / JCM 16871 / LMG 4051 / NBRC 15346 / NCIMB 9279 / R1 / VKM B-1422) OX=243230 GN=DR_0160 PE=4 SV=1	10	10	22
Q9RXZ5	-0.465991	0.378833	0.563373		Uridine kinase OS=Deinococcus radiodurans (strain ATCC 13939 / DSM 20539 / JCM 16871 / LMG 4051 / NBRC 15346 / NCIMB 9279 / R1 / VKM B-1422) OX=243230 GN=udk PE=3 SV=1	2	2	10
Q9RXZ6	1.55597	0.0260749	0.11553		Branched-chain amino acid dehydrogenase OS=Deinococcus radiodurans (strain ATCC 13939 / DSM 20539 / JCM 16871 / LMG 4051 / NBRC 15346 / NCIMB 9279 / R1 / VKM B-1422) OX=243230 GN=DR_0158 PE=3 SV=1	1	2	5
Q9RXZ8	1.94438	4.3e-05	0.00397979		6 7-dimethyl-8-ribityllumazine synthase OS=Deinococcus radiodurans (strain ATCC 13939 / DSM 20539 / JCM 16871 / LMG 4051 / NBRC 15346 / NCIMB 9279 / R1 / VKM B-1422) OX=243230 GN=ribH PE=3 SV=1	3	3	17
Q9RXZ9	1.76458	0.006263	0.0590455	Carbamidomethylation	Riboflavin biosynthesis protein RibBA OS=Deinococcus radiodurans (strain ATCC 13939 / DSM 20539 / JCM 16871 / LMG 4051 / NBRC 15346 / NCIMB 9279 / R1 / VKM B-1422) OX=243230 GN=ribBA PE=3 SV=1	5	7	18
Q9RY01	0.988904	0.00570221	0.0570836		Riboflavin biosynthesis protein RibD OS=Deinococcus radiodurans (strain ATCC 13939 / DSM 20539 / JCM 16871 / LMG 4051 / NBRC 15346 / NCIMB 9279 / R1 / VKM B-1422) OX=243230 GN=DR_0153 PE=3 SV=1	3	3	9
Q9RY02	-0.186487	0.274911	0.461289	Carbamidomethylation	Uncharacterized protein OS=Deinococcus radiodurans (strain ATCC 13939 / DSM 20539 / JCM 16871 / LMG 4051 / NBRC 15346 / NCIMB 9279 / R1 / VKM B-1422) OX=243230 GN=DR_0152 PE=4 SV=1	7	7	32
Q9RY06	0.136082	0.271159	0.456081	Carbamidomethylation	Valine--tRNA ligase OS=Deinococcus radiodurans (strain ATCC 13939 / DSM 20539 / JCM 16871 / LMG 4051 / NBRC 15346 / NCIMB 9279 / R1 / VKM B-1422) OX=243230 GN=valS PE=3 SV=1	40	41	41
Q9RY08	-0.661573	0.0157847	0.090209		Uncharacterized protein OS=Deinococcus radiodurans (strain ATCC 13939 / DSM 20539 / JCM 16871 / LMG 4051 / NBRC 15346 / NCIMB 9279 / R1 / VKM B-1422) OX=243230 GN=DR_0146 PE=4 SV=1	2	2	10
Q9RY13	-1.189	0.0315285	0.13191		GTPase HflX OS=Deinococcus radiodurans (strain ATCC 13939 / DSM 20539 / JCM 16871 / LMG 4051 / NBRC 15346 / NCIMB 9279 / R1 / VKM B-1422) OX=243230 GN=hflX PE=3 SV=1	15	15	27
Q9RY14	-0.158817	0.676177	0.800329		Uncharacterized protein OS=Deinococcus radiodurans (strain ATCC 13939 / DSM 20539 / JCM 16871 / LMG 4051 / NBRC 15346 / NCIMB 9279 / R1 / VKM B-1422) OX=243230 GN=DR_0138 PE=4 SV=1	1	2	12
Q9RY15	-0.112315	0.637914	0.772838		DUF4357 domain-containing protein OS=Deinococcus radiodurans (strain ATCC 13939 / DSM 20539 / JCM 16871 / LMG 4051 / NBRC 15346 / NCIMB 9279 / R1 / VKM B-1422) OX=243230 GN=DR_0137 PE=4 SV=1	3	3	11
Q9RY20	0.265098	0.0795566	0.21824		PPK2 domain-containing protein OS=Deinococcus radiodurans (strain ATCC 13939 / DSM 20539 / JCM 16871 / LMG 4051 / NBRC 15346 / NCIMB 9279 / R1 / VKM B-1422) OX=243230 GN=DR_0132 PE=1 SV=1	17	18	64
Q9RY21	-0.253121	0.169166	0.344316		Peripheral subunit-binding (PSBD) domain-containing protein OS=Deinococcus radiodurans (strain ATCC 13939 / DSM 20539 / JCM 16871 / LMG 4051 / NBRC 15346 / NCIMB 9279 / R1 / VKM B-1422) OX=243230 GN=DR_0131 PE=3 SV=1	9	9	21
Q9RY22	0.150024	0.796946	0.875041		Heme chaperone HemW OS=Deinococcus radiodurans (strain ATCC 13939 / DSM 20539 / JCM 16871 / LMG 4051 / NBRC 15346 / NCIMB 9279 / R1 / VKM B-1422) OX=243230 GN=DR_0130 PE=3 SV=1	1	2	5
Q9RY23	-0.458889	0.00804354	0.0637169	Oxidation (M)	Chaperone protein DnaK OS=Deinococcus radiodurans (strain ATCC 13939 / DSM 20539 / JCM 16871 / LMG 4051 / NBRC 15346 / NCIMB 9279 / R1 / VKM B-1422) OX=243230 GN=dnaK PE=1 SV=3	71	72	59
Q9RY24	0.274493	0.114459	0.268622		Protein GrpE OS=Deinococcus radiodurans (strain ATCC 13939 / DSM 20539 / JCM 16871 / LMG 4051 / NBRC 15346 / NCIMB 9279 / R1 / VKM B-1422) OX=243230 GN=grpE PE=3 SV=1	13	13	50
Q9RY25	1.12698	0.0371997	0.142173		Uncharacterized protein OS=Deinococcus radiodurans (strain ATCC 13939 / DSM 20539 / JCM 16871 / LMG 4051 / NBRC 15346 / NCIMB 9279 / R1 / VKM B-1422) OX=243230 GN=DR_0127 PE=4 SV=1	1	2	10
Q9RY30	-0.478222	0.0293901	0.126487	Carbamidomethylation	Uncharacterized protein OS=Deinococcus radiodurans (strain ATCC 13939 / DSM 20539 / JCM 16871 / LMG 4051 / NBRC 15346 / NCIMB 9279 / R1 / VKM B-1422) OX=243230 GN=DR_0121 PE=4 SV=1	16	16	34
Q9RY32	-0.112466	0.429585	0.611138	Carbamidomethylation	Elongation factor P OS=Deinococcus radiodurans (strain ATCC 13939 / DSM 20539 / JCM 16871 / LMG 4051 / NBRC 15346 / NCIMB 9279 / R1 / VKM B-1422) OX=243230 GN=efp PE=3 SV=1	20	20	58
Q9RY33	-0.0932533	0.593864	0.738398		Biotin carboxyl carrier protein of acetyl-CoA carboxylase OS=Deinococcus radiodurans (strain ATCC 13939 / DSM 20539 / JCM 16871 / LMG 4051 / NBRC 15346 / NCIMB 9279 / R1 / VKM B-1422) OX=243230 GN=DR_0118 PE=4 SV=1	7	8	31
Q9RY34	-0.118593	0.563656	0.721577	Carbamidomethylation	Biotin carboxylase OS=Deinococcus radiodurans (strain ATCC 13939 / DSM 20539 / JCM 16871 / LMG 4051 / NBRC 15346 / NCIMB 9279 / R1 / VKM B-1422) OX=243230 GN=DR_0117 PE=4 SV=1	14	14	26
Q9RY35	0.0718442	0.664558	0.79369		Uncharacterized protein OS=Deinococcus radiodurans (strain ATCC 13939 / DSM 20539 / JCM 16871 / LMG 4051 / NBRC 15346 / NCIMB 9279 / R1 / VKM B-1422) OX=243230 GN=DR_0116 PE=4 SV=1	9	9	70
Q9RY36	-0.136638	0.587673	0.736661	Carbamidomethylation	SLH domain-containing protein OS=Deinococcus radiodurans (strain ATCC 13939 / DSM 20539 / JCM 16871 / LMG 4051 / NBRC 15346 / NCIMB 9279 / R1 / VKM B-1422) OX=243230 GN=DR_0115 PE=4 SV=1	7	8	24
Q9RY37	-0.347768	0.0495145	0.166751		Enoyl-CoA hydratase putative OS=Deinococcus radiodurans (strain ATCC 13939 / DSM 20539 / JCM 16871 / LMG 4051 / NBRC 15346 / NCIMB 9279 / R1 / VKM B-1422) OX=243230 GN=DR_0114 PE=1 SV=1	12	12	57
Q9RY38	0.270331	0.145713	0.313554		Oxidoreductase short-chain dehydrogenase/reductase family OS=Deinococcus radiodurans (strain ATCC 13939 / DSM 20539 / JCM 16871 / LMG 4051 / NBRC 15346 / NCIMB 9279 / R1 / VKM B-1422) OX=243230 GN=DR_0113 PE=4 SV=1	5	5	15
Q9RY39	-0.732273	0.0747229	0.21057		Glutamine cyclotransferase OS=Deinococcus radiodurans (strain ATCC 13939 / DSM 20539 / JCM 16871 / LMG 4051 / NBRC 15346 / NCIMB 9279 / R1 / VKM B-1422) OX=243230 GN=DR_0112 PE=4 SV=1	6	6	22
Q9RY40	-1.08104	0.00573876	0.0570836		Thymidylate kinase OS=Deinococcus radiodurans (strain ATCC 13939 / DSM 20539 / JCM 16871 / LMG 4051 / NBRC 15346 / NCIMB 9279 / R1 / VKM B-1422) OX=243230 GN=tmk PE=3 SV=1	3	3	17
Q9RY41	-0.444416	0.0211568	0.104712	Carbamidomethylation	GTP cyclohydrolase 1 type 2 homolog OS=Deinococcus radiodurans (strain ATCC 13939 / DSM 20539 / JCM 16871 / LMG 4051 / NBRC 15346 / NCIMB 9279 / R1 / VKM B-1422) OX=243230 GN=DR_0110 PE=3 SV=2	10	10	39
Q9RY46	0.154412	0.504484	0.67086	Oxidation (M)	Uncharacterized protein OS=Deinococcus radiodurans (strain ATCC 13939 / DSM 20539 / JCM 16871 / LMG 4051 / NBRC 15346 / NCIMB 9279 / R1 / VKM B-1422) OX=243230 GN=DR_0105 PE=4 SV=1	7	7	39
Q9RY49	-0.187933	0.19236	0.374076		50S ribosomal protein L9 OS=Deinococcus radiodurans (strain ATCC 13939 / DSM 20539 / JCM 16871 / LMG 4051 / NBRC 15346 / NCIMB 9279 / R1 / VKM B-1422) OX=243230 GN=rplI PE=1 SV=1	29	29	71
Q9RY50	-0.677876	0.00867172	0.0661618		30S ribosomal protein S18 OS=Deinococcus radiodurans (strain ATCC 13939 / DSM 20539 / JCM 16871 / LMG 4051 / NBRC 15346 / NCIMB 9279 / R1 / VKM B-1422) OX=243230 GN=rpsR PE=3 SV=1	17	17	39
Q9RY51	0.0951331	0.534408	0.695563		Single-stranded DNA-binding protein OS=Deinococcus radiodurans (strain ATCC 13939 / DSM 20539 / JCM 16871 / LMG 4051 / NBRC 15346 / NCIMB 9279 / R1 / VKM B-1422) OX=243230 GN=ssb PE=1 SV=2	19	19	52
Q9RY52	-0.276774	0.0617671	0.187423		30S ribosomal protein S6 OS=Deinococcus radiodurans (strain ATCC 13939 / DSM 20539 / JCM 16871 / LMG 4051 / NBRC 15346 / NCIMB 9279 / R1 / VKM B-1422) OX=243230 GN=rpsF PE=3 SV=1	20	20	68
Q9RY53	-0.306791	0.174242	0.350819	Carbamidomethylation	Uncharacterized protein OS=Deinococcus radiodurans (strain ATCC 13939 / DSM 20539 / JCM 16871 / LMG 4051 / NBRC 15346 / NCIMB 9279 / R1 / VKM B-1422) OX=243230 GN=DR_0097 PE=4 SV=1	3	3	19
Q9RY54	15.8115	0.0181034	0.0961547		ABC transporter ATP-binding protein MsbA family OS=Deinococcus radiodurans (strain ATCC 13939 / DSM 20539 / JCM 16871 / LMG 4051 / NBRC 15346 / NCIMB 9279 / R1 / VKM B-1422) OX=243230 GN=DR_0096 PE=4 SV=1	1	2	4
Q9RY55	-0.0093549	0.977202	0.989879		ABC transporter ATP-binding protein OS=Deinococcus radiodurans (strain ATCC 13939 / DSM 20539 / JCM 16871 / LMG 4051 / NBRC 15346 / NCIMB 9279 / R1 / VKM B-1422) OX=243230 GN=DR_0095 PE=4 SV=1	3	3	6
Q9RY56	-0.898204	0.00637674	0.0594898		Uncharacterized protein OS=Deinococcus radiodurans (strain ATCC 13939 / DSM 20539 / JCM 16871 / LMG 4051 / NBRC 15346 / NCIMB 9279 / R1 / VKM B-1422) OX=243230 GN=DR_0094 PE=4 SV=1	2	2	9
Q9RY57	-0.511939	0.156033	0.327298		Phytoene dehydrogenase putative OS=Deinococcus radiodurans (strain ATCC 13939 / DSM 20539 / JCM 16871 / LMG 4051 / NBRC 15346 / NCIMB 9279 / R1 / VKM B-1422) OX=243230 GN=DR_0093 PE=4 SV=1	1	2	3
Q9RY62	-0.29446	0.222483	0.405546		Oxidoreductase short-chain dehydrogenase/reductase family OS=Deinococcus radiodurans (strain ATCC 13939 / DSM 20539 / JCM 16871 / LMG 4051 / NBRC 15346 / NCIMB 9279 / R1 / VKM B-1422) OX=243230 GN=DR_0088 PE=4 SV=1	2	2	7
Q9RY64	0.863539	0.0013375	0.0273516	Oxidation (M)	50S ribosomal protein L21 OS=Deinococcus radiodurans (strain ATCC 13939 / DSM 20539 / JCM 16871 / LMG 4051 / NBRC 15346 / NCIMB 9279 / R1 / VKM B-1422) OX=243230 GN=rplU PE=1 SV=2	17	17	80
Q9RY65	0.57458	0.0048698	0.0530032		50S ribosomal protein L27 OS=Deinococcus radiodurans (strain ATCC 13939 / DSM 20539 / JCM 16871 / LMG 4051 / NBRC 15346 / NCIMB 9279 / R1 / VKM B-1422) OX=243230 GN=rpmA PE=1 SV=1	7	7	31
Q9RY66	0.0853798	0.598304	0.740851		GTPase Obg OS=Deinococcus radiodurans (strain ATCC 13939 / DSM 20539 / JCM 16871 / LMG 4051 / NBRC 15346 / NCIMB 9279 / R1 / VKM B-1422) OX=243230 GN=obg PE=3 SV=1	14	14	32
Q9RY67	-0.101139	0.468344	0.63958	Oxidation (M)	Dihydrolipoyllysine-residue succinyltransferase component of 2-oxoglutarate dehydrogenase complex OS=Deinococcus radiodurans (strain ATCC 13939 / DSM 20539 / JCM 16871 / LMG 4051 / NBRC 15346 / NCIMB 9279 / R1 / VKM B-1422) OX=2432...	16	16	35
Q9RY69	-0.0670218	0.762203	0.856127	Carbamidomethylation	Uncharacterized protein OS=Deinococcus radiodurans (strain ATCC 13939 / DSM 20539 / JCM 16871 / LMG 4051 / NBRC 15346 / NCIMB 9279 / R1 / VKM B-1422) OX=243230 GN=DR_0081 PE=4 SV=1	5	5	19
Q9RY70	0.547292	0.139419	0.307275		Ornithine carbamoyltransferase OS=Deinococcus radiodurans (strain ATCC 13939 / DSM 20539 / JCM 16871 / LMG 4051 / NBRC 15346 / NCIMB 9279 / R1 / VKM B-1422) OX=243230 GN=argF PE=3 SV=2	2	2	7
Q9RY72	-0.00968478	0.975959	0.989879		N-acetyl-gamma-glutamyl-phosphate reductase OS=Deinococcus radiodurans (strain ATCC 13939 / DSM 20539 / JCM 16871 / LMG 4051 / NBRC 15346 / NCIMB 9279 / R1 / VKM B-1422) OX=243230 GN=argC PE=3 SV=1	2	3	10
Q9RY74	-0.868826	0.0317275	0.132013	Carbamidomethylation	Molybdopterin molybdenumtransferase OS=Deinococcus radiodurans (strain ATCC 13939 / DSM 20539 / JCM 16871 / LMG 4051 / NBRC 15346 / NCIMB 9279 / R1 / VKM B-1422) OX=243230 GN=DR_0076 PE=3 SV=1	4	4	16
Q9RY75	0.0579811	0.720146	0.823114		Methyl-accepting transducer domain-containing protein OS=Deinococcus radiodurans (strain ATCC 13939 / DSM 20539 / JCM 16871 / LMG 4051 / NBRC 15346 / NCIMB 9279 / R1 / VKM B-1422) OX=243230 GN=DR_0075 PE=4 SV=1	31	32	34
Q9RY76	-0.600346	0.100675	0.252268		Transcriptional regulator TetR family OS=Deinococcus radiodurans (strain ATCC 13939 / DSM 20539 / JCM 16871 / LMG 4051 / NBRC 15346 / NCIMB 9279 / R1 / VKM B-1422) OX=243230 GN=DR_0074 PE=4 SV=1	2	2	10
Q9RY77	-0.199116	0.495023	0.662088		Phosphate acetyltransferase OS=Deinococcus radiodurans (strain ATCC 13939 / DSM 20539 / JCM 16871 / LMG 4051 / NBRC 15346 / NCIMB 9279 / R1 / VKM B-1422) OX=243230 GN=pta PE=3 SV=2	14	14	20
Q9RY79	-0.209987	0.235032	0.418268		Peptidyl-prolyl cis-trans isomerse putative PpiC family OS=Deinococcus radiodurans (strain ATCC 13939 / DSM 20539 / JCM 16871 / LMG 4051 / NBRC 15346 / NCIMB 9279 / R1 / VKM B-1422) OX=243230 GN=DR_0071 PE=4 SV=1	55	55	67
Q9RY80	0.223704	0.438744	0.619355		Single-stranded DNA-binding protein DdrB OS=Deinococcus radiodurans (strain ATCC 13939 / DSM 20539 / JCM 16871 / LMG 4051 / NBRC 15346 / NCIMB 9279 / R1 / VKM B-1422) OX=243230 GN=ddrB PE=1 SV=2	2	2	11
Q9RY83	0.229822	0.313191	0.503022		Uncharacterized protein OS=Deinococcus radiodurans (strain ATCC 13939 / DSM 20539 / JCM 16871 / LMG 4051 / NBRC 15346 / NCIMB 9279 / R1 / VKM B-1422) OX=243230 GN=DR_0067 PE=4 SV=1	11	11	38
Q9RY86	0.470715	0.0350219	0.139161	Carbamidomethylation	Cyclic dehypoxanthine futalosine synthase OS=Deinococcus radiodurans (strain ATCC 13939 / DSM 20539 / JCM 16871 / LMG 4051 / NBRC 15346 / NCIMB 9279 / R1 / VKM B-1422) OX=243230 GN=mqnC PE=3 SV=1	9	9	24
Q9RY95	-0.0639358	0.795267	0.875041		Repressor protein putative OS=Deinococcus radiodurans (strain ATCC 13939 / DSM 20539 / JCM 16871 / LMG 4051 / NBRC 15346 / NCIMB 9279 / R1 / VKM B-1422) OX=243230 GN=DR_0055 PE=4 SV=1	2	2	7
Q9RYA0	0.405591	0.144735	0.313009		Uncharacterized protein OS=Deinococcus radiodurans (strain ATCC 13939 / DSM 20539 / JCM 16871 / LMG 4051 / NBRC 15346 / NCIMB 9279 / R1 / VKM B-1422) OX=243230 GN=DR_0050 PE=3 SV=1	9	9	49
Q9RYA1	-1.20118	0.00712737	0.0622402		Ribosomal RNA large subunit methyltransferase DR_0049 OS=Deinococcus radiodurans (strain ATCC 13939 / DSM 20539 / JCM 16871 / LMG 4051 / NBRC 15346 / NCIMB 9279 / R1 / VKM B-1422) OX=243230 GN=DR_0049 PE=1 SV=1	1	2	5
Q9RYA5	-0.384091	0.279779	0.466295		Uncharacterized protein OS=Deinococcus radiodurans (strain ATCC 13939 / DSM 20539 / JCM 16871 / LMG 4051 / NBRC 15346 / NCIMB 9279 / R1 / VKM B-1422) OX=243230 GN=DR_0045 PE=4 SV=1	3	3	26
Q9RYA6	-1.15831	4.38e-05	0.00397979	Carbamidomethylation	o-succinylbenzoate synthase OS=Deinococcus radiodurans (strain ATCC 13939 / DSM 20539 / JCM 16871 / LMG 4051 / NBRC 15346 / NCIMB 9279 / R1 / VKM B-1422) OX=243230 GN=menC PE=1 SV=1	7	9	23
Q9RYA9	-0.00297359	0.982905	0.990821	Carbamidomethylation	Uncharacterized protein OS=Deinococcus radiodurans (strain ATCC 13939 / DSM 20539 / JCM 16871 / LMG 4051 / NBRC 15346 / NCIMB 9279 / R1 / VKM B-1422) OX=243230 GN=DR_0041 PE=4 SV=1	11	11	61
Q9RYB2	0.256267	0.0968197	0.245233	Carbamidomethylation	Serine hydroxymethyltransferase OS=Deinococcus radiodurans (strain ATCC 13939 / DSM 20539 / JCM 16871 / LMG 4051 / NBRC 15346 / NCIMB 9279 / R1 / VKM B-1422) OX=243230 GN=glyA PE=3 SV=2	22	23	49
Q9RYB5	0.0459234	0.732964	0.832763		Adenylosuccinate synthetase OS=Deinococcus radiodurans (strain ATCC 13939 / DSM 20539 / JCM 16871 / LMG 4051 / NBRC 15346 / NCIMB 9279 / R1 / VKM B-1422) OX=243230 GN=purA PE=3 SV=1	20	20	43
Q9RYB8	-0.277045	0.574958	0.726925		Dihydrolipoamide acetyltransferase component of pyruvate dehydrogenase complex OS=Deinococcus radiodurans (strain ATCC 13939 / DSM 20539 / JCM 16871 / LMG 4051 / NBRC 15346 / NCIMB 9279 / R1 / VKM B-1422) OX=243230 GN=DR_0032 PE=3 ...	19	19	33
Q9RYC0	-0.0334427	0.830492	0.901815		2-oxo acid dehydrogenase E1 component beta subunit OS=Deinococcus radiodurans (strain ATCC 13939 / DSM 20539 / JCM 16871 / LMG 4051 / NBRC 15346 / NCIMB 9279 / R1 / VKM B-1422) OX=243230 GN=DR_0030 PE=4 SV=1	9	9	31
Q9RYC1	-0.338744	0.229966	0.413169	Carbamidomethylation	2-oxoisovalerate dehydrogenase subunit alpha OS=Deinococcus radiodurans (strain ATCC 13939 / DSM 20539 / JCM 16871 / LMG 4051 / NBRC 15346 / NCIMB 9279 / R1 / VKM B-1422) OX=243230 GN=DR_0029 PE=3 SV=1	6	6	17
Q9RYC2	-0.536525	0.00955235	0.0686489	Carbamidomethylation	Aminotransferase putative OS=Deinococcus radiodurans (strain ATCC 13939 / DSM 20539 / JCM 16871 / LMG 4051 / NBRC 15346 / NCIMB 9279 / R1 / VKM B-1422) OX=243230 GN=DR_0028 PE=4 SV=1	5	6	11
Q9RYC3	-0.497344	0.109379	0.264006		tRNA uridine 5-carboxymethylaminomethyl modification enzyme MnmG OS=Deinococcus radiodurans (strain ATCC 13939 / DSM 20539 / JCM 16871 / LMG 4051 / NBRC 15346 / NCIMB 9279 / R1 / VKM B-1422) OX=243230 GN=mnmG PE=3 SV=1	3	3	6
Q9RYC5	0.6657	0.069441	0.200383		Uncharacterized protein OS=Deinococcus radiodurans (strain ATCC 13939 / DSM 20539 / JCM 16871 / LMG 4051 / NBRC 15346 / NCIMB 9279 / R1 / VKM B-1422) OX=243230 GN=DR_0025 PE=4 SV=1	2	2	7
Q9RYC6	-0.115961	0.718946	0.822733		N5-carboxyaminoimidazole ribonucleotide synthase OS=Deinococcus radiodurans (strain ATCC 13939 / DSM 20539 / JCM 16871 / LMG 4051 / NBRC 15346 / NCIMB 9279 / R1 / VKM B-1422) OX=243230 GN=purK PE=3 SV=1	5	5	15
Q9RYC7	-0.194089	0.474215	0.646343		N5-carboxyaminoimidazole ribonucleotide mutase OS=Deinococcus radiodurans (strain ATCC 13939 / DSM 20539 / JCM 16871 / LMG 4051 / NBRC 15346 / NCIMB 9279 / R1 / VKM B-1422) OX=243230 GN=purE PE=3 SV=1	4	4	28
Q9RYD0	-0.249416	0.162111	0.335662		Ribonuclease II family protein OS=Deinococcus radiodurans (strain ATCC 13939 / DSM 20539 / JCM 16871 / LMG 4051 / NBRC 15346 / NCIMB 9279 / R1 / VKM B-1422) OX=243230 GN=DR_0020 PE=1 SV=1	6	7	15
Q9RYD3	-0.297625	0.181968	0.362008		Uncharacterized protein OS=Deinococcus radiodurans (strain ATCC 13939 / DSM 20539 / JCM 16871 / LMG 4051 / NBRC 15346 / NCIMB 9279 / R1 / VKM B-1422) OX=243230 GN=DR_0017 PE=4 SV=1	3	3	27
Q9RYD4	0.683468	0.00300039	0.0436947		NAD-dependent protein deacylase OS=Deinococcus radiodurans (strain ATCC 13939 / DSM 20539 / JCM 16871 / LMG 4051 / NBRC 15346 / NCIMB 9279 / R1 / VKM B-1422) OX=243230 GN=cobB PE=3 SV=1	6	6	35
Q9RYD6	-0.44175	0.132631	0.297087		Ribosomal RNA small subunit methyltransferase G OS=Deinococcus radiodurans (strain ATCC 13939 / DSM 20539 / JCM 16871 / LMG 4051 / NBRC 15346 / NCIMB 9279 / R1 / VKM B-1422) OX=243230 GN=rsmG PE=3 SV=1	6	6	21
Q9RYD7	0.112494	0.610015	0.752252		Chromosome partitioning ATPase Soj OS=Deinococcus radiodurans (strain ATCC 13939 / DSM 20539 / JCM 16871 / LMG 4051 / NBRC 15346 / NCIMB 9279 / R1 / VKM B-1422) OX=243230 GN=DR_0013 PE=4 SV=1	6	6	29
Q9RYD8	-0.216742	0.172546	0.348808		Probable chromosome 1-partitioning protein ParB OS=Deinococcus radiodurans (strain ATCC 13939 / DSM 20539 / JCM 16871 / LMG 4051 / NBRC 15346 / NCIMB 9279 / R1 / VKM B-1422) OX=243230 GN=parB1 PE=3 SV=1	10	10	44
Q9RYD9	-0.35982	0.0233934	0.109461	Oxidation (M)	NAD(P)-bd_dom domain-containing protein OS=Deinococcus radiodurans (strain ATCC 13939 / DSM 20539 / JCM 16871 / LMG 4051 / NBRC 15346 / NCIMB 9279 / R1 / VKM B-1422) OX=243230 GN=DR_0011 PE=4 SV=1	26	27	71
Q9RYE0	-0.128822	0.379431	0.563704		G5 domain-containing protein OS=Deinococcus radiodurans (strain ATCC 13939 / DSM 20539 / JCM 16871 / LMG 4051 / NBRC 15346 / NCIMB 9279 / R1 / VKM B-1422) OX=243230 GN=DR_0009 PE=4 SV=1	12	12	28
Q9RYE3	-0.778755	0.00911813	0.0671345		UPF0173 metal-dependent hydrolase DR_0006 OS=Deinococcus radiodurans (strain ATCC 13939 / DSM 20539 / JCM 16871 / LMG 4051 / NBRC 15346 / NCIMB 9279 / R1 / VKM B-1422) OX=243230 GN=DR_0006 PE=3 SV=2	2	3	9
Q9RYE4	0.100184	0.577496	0.728906	Carbamidomethylation	TrmB domain-containing protein OS=Deinococcus radiodurans (strain ATCC 13939 / DSM 20539 / JCM 16871 / LMG 4051 / NBRC 15346 / NCIMB 9279 / R1 / VKM B-1422) OX=243230 GN=DR_0005 PE=4 SV=1	7	8	39
Q9RYE7	0.262692	0.256909	0.439495		Chromosomal replication initiator protein DnaA OS=Deinococcus radiodurans (strain ATCC 13939 / DSM 20539 / JCM 16871 / LMG 4051 / NBRC 15346 / NCIMB 9279 / R1 / VKM B-1422) OX=243230 GN=dnaA PE=3 SV=2	10	10	27
Q9RYE8	-0.375274	0.0337388	0.136751		Beta sliding clamp OS=Deinococcus radiodurans (strain ATCC 13939 / DSM 20539 / JCM 16871 / LMG 4051 / NBRC 15346 / NCIMB 9279 / R1 / VKM B-1422) OX=243230 GN=DR_0001 PE=1 SV=1	16	16	34
Q9RYE9	-0.581309	0.200056	0.379399		Uncharacterized protein OS=Deinococcus radiodurans (strain ATCC 13939 / DSM 20539 / JCM 16871 / LMG 4051 / NBRC 15346 / NCIMB 9279 / R1 / VKM B-1422) OX=243230 GN=DR_A0369 PE=4 SV=1	6	6	16
Q9RYF0	-0.438998	0.0281488	0.122906	Carbamidomethylation	Uncharacterized protein OS=Deinococcus radiodurans (strain ATCC 13939 / DSM 20539 / JCM 16871 / LMG 4051 / NBRC 15346 / NCIMB 9279 / R1 / VKM B-1422) OX=243230 GN=DR_A0368 PE=4 SV=1	8	8	27
Q9RYF1	-0.430825	0.0487021	0.16488		UDP-galactopyranose mutase OS=Deinococcus radiodurans (strain ATCC 13939 / DSM 20539 / JCM 16871 / LMG 4051 / NBRC 15346 / NCIMB 9279 / R1 / VKM B-1422) OX=243230 GN=DR_A0367 PE=1 SV=1	5	6	10
Q9RYF4	-0.128955	0.555164	0.717372		Oxidoreductase short-chain dehydrogenase/reductase family OS=Deinococcus radiodurans (strain ATCC 13939 / DSM 20539 / JCM 16871 / LMG 4051 / NBRC 15346 / NCIMB 9279 / R1 / VKM B-1422) OX=243230 GN=DR_A0364 PE=4 SV=1	13	13	34
Q9RYF8	1.03489	0.0358888	0.13965	Carbamidomethylation	Threonine synthase OS=Deinococcus radiodurans (strain ATCC 13939 / DSM 20539 / JCM 16871 / LMG 4051 / NBRC 15346 / NCIMB 9279 / R1 / VKM B-1422) OX=243230 GN=DR_A0360 PE=3 SV=1	2	2	5
Q9RYG1	-0.615256	0.00802762	0.0637169	Carbamidomethylation	Response regulator OS=Deinococcus radiodurans (strain ATCC 13939 / DSM 20539 / JCM 16871 / LMG 4051 / NBRC 15346 / NCIMB 9279 / R1 / VKM B-1422) OX=243230 GN=DR_A0357 PE=4 SV=1	6	6	30
Q9RYG3	-0.582421	0.0053286	0.055844		Methyl-accepting chemotaxis protein OS=Deinococcus radiodurans (strain ATCC 13939 / DSM 20539 / JCM 16871 / LMG 4051 / NBRC 15346 / NCIMB 9279 / R1 / VKM B-1422) OX=243230 GN=DR_A0354 PE=4 SV=1	11	16	29
Q9RYG4	-0.0740637	0.752041	0.84866		Methyl-accepting chemotaxis-related protein OS=Deinococcus radiodurans (strain ATCC 13939 / DSM 20539 / JCM 16871 / LMG 4051 / NBRC 15346 / NCIMB 9279 / R1 / VKM B-1422) OX=243230 GN=DR_A0353 PE=4 SV=1	9	14	22
Q9RYG5	0.30336	0.412645	0.59424		Methyl-accepting chemotaxis protein OS=Deinococcus radiodurans (strain ATCC 13939 / DSM 20539 / JCM 16871 / LMG 4051 / NBRC 15346 / NCIMB 9279 / R1 / VKM B-1422) OX=243230 GN=DR_A0352 PE=4 SV=1	8	8	14
Q9RYG7	0.147734	0.675064	0.800108	Oxidation (M)	Response regulator PilH putative OS=Deinococcus radiodurans (strain ATCC 13939 / DSM 20539 / JCM 16871 / LMG 4051 / NBRC 15346 / NCIMB 9279 / R1 / VKM B-1422) OX=243230 GN=DR_A0350 PE=4 SV=1	3	3	19
Q9RYG9	-0.200356	0.55899	0.719021		Aldehyde dehydrogenase OS=Deinococcus radiodurans (strain ATCC 13939 / DSM 20539 / JCM 16871 / LMG 4051 / NBRC 15346 / NCIMB 9279 / R1 / VKM B-1422) OX=243230 GN=aldA PE=3 SV=1	4	4	9
Q9RYH6	-0.0787595	0.702589	0.811538		Glutaryl-CoA dehydrogenase OS=Deinococcus radiodurans (strain ATCC 13939 / DSM 20539 / JCM 16871 / LMG 4051 / NBRC 15346 / NCIMB 9279 / R1 / VKM B-1422) OX=243230 GN=DR_A0337 PE=3 SV=1	7	8	20
Q9RYH8	2.05341	3e-07	0.000150079	Carbamidomethylation	PPM-type phosphatase domain-containing protein OS=Deinococcus radiodurans (strain ATCC 13939 / DSM 20539 / JCM 16871 / LMG 4051 / NBRC 15346 / NCIMB 9279 / R1 / VKM B-1422) OX=243230 GN=DR_A0334 PE=4 SV=1	8	9	16
Q9RYH9	-0.39163	0.0694226	0.200383		FraH-related protein OS=Deinococcus radiodurans (strain ATCC 13939 / DSM 20539 / JCM 16871 / LMG 4051 / NBRC 15346 / NCIMB 9279 / R1 / VKM B-1422) OX=243230 GN=DR_A0333 PE=4 SV=1	8	8	22
Q9RYI1	-0.501773	0.0207598	0.103937		VWFA domain-containing protein OS=Deinococcus radiodurans (strain ATCC 13939 / DSM 20539 / JCM 16871 / LMG 4051 / NBRC 15346 / NCIMB 9279 / R1 / VKM B-1422) OX=243230 GN=DR_A0331 PE=4 SV=1	16	16	34
Q9RYI7	-0.725011	0.00278881	0.042311	Carbamidomethylation	N-glycosidase F putative OS=Deinococcus radiodurans (strain ATCC 13939 / DSM 20539 / JCM 16871 / LMG 4051 / NBRC 15346 / NCIMB 9279 / R1 / VKM B-1422) OX=243230 GN=DR_A0325 PE=4 SV=1	21	22	46
Q9RYJ4	-0.825935	0.169427	0.344316		Urease subunit alpha OS=Deinococcus radiodurans (strain ATCC 13939 / DSM 20539 / JCM 16871 / LMG 4051 / NBRC 15346 / NCIMB 9279 / R1 / VKM B-1422) OX=243230 GN=ureC PE=3 SV=1	1	2	2
Q9RYK8	0.0148251	0.937271	0.961599		Uncharacterized protein OS=Deinococcus radiodurans (strain ATCC 13939 / DSM 20539 / JCM 16871 / LMG 4051 / NBRC 15346 / NCIMB 9279 / R1 / VKM B-1422) OX=243230 GN=DR_A0304 PE=4 SV=1	3	3	9
Q9RYL0	0.260593	0.111106	0.266159		Uncharacterized protein OS=Deinococcus radiodurans (strain ATCC 13939 / DSM 20539 / JCM 16871 / LMG 4051 / NBRC 15346 / NCIMB 9279 / R1 / VKM B-1422) OX=243230 GN=DR_A0302 PE=4 SV=1	31	31	54
Q9RYL2	0.247255	0.481991	0.651621	Carbamidomethylation	Uncharacterized protein OS=Deinococcus radiodurans (strain ATCC 13939 / DSM 20539 / JCM 16871 / LMG 4051 / NBRC 15346 / NCIMB 9279 / R1 / VKM B-1422) OX=243230 GN=DR_A0300 PE=4 SV=1	1	2	13
Q9RYL3	-0.0170946	0.928882	0.955603		Copper resistance protein putative OS=Deinococcus radiodurans (strain ATCC 13939 / DSM 20539 / JCM 16871 / LMG 4051 / NBRC 15346 / NCIMB 9279 / R1 / VKM B-1422) OX=243230 GN=DR_A0299 PE=4 SV=1	8	9	42
Q9RYL5	-0.735021	0.0899282	0.2345		GGDEF family protein OS=Deinococcus radiodurans (strain ATCC 13939 / DSM 20539 / JCM 16871 / LMG 4051 / NBRC 15346 / NCIMB 9279 / R1 / VKM B-1422) OX=243230 GN=DR_A0297 PE=4 SV=1	1	2	3
Q9RYL9	0.164854	0.658496	0.789354		Alpha-2-macroglobulin homolog OS=Deinococcus radiodurans (strain ATCC 13939 / DSM 20539 / JCM 16871 / LMG 4051 / NBRC 15346 / NCIMB 9279 / R1 / VKM B-1422) OX=243230 GN=DR_A0293 PE=3 SV=1	1	2	1
Q9RYM2	-0.784041	0.00014685	0.00958996		ATP-dependent zinc metalloprotease FtsH OS=Deinococcus radiodurans (strain ATCC 13939 / DSM 20539 / JCM 16871 / LMG 4051 / NBRC 15346 / NCIMB 9279 / R1 / VKM B-1422) OX=243230 GN=ftsH PE=3 SV=1	27	27	44
Q9RYM4	-0.433631	0.141154	0.309056		Uncharacterized protein OS=Deinococcus radiodurans (strain ATCC 13939 / DSM 20539 / JCM 16871 / LMG 4051 / NBRC 15346 / NCIMB 9279 / R1 / VKM B-1422) OX=243230 GN=DR_A0288 PE=4 SV=1	2	2	5
Q9RYM8	-5.14e-05	0.999778	0.999778	Carbamidomethylation; Oxidation (M)	Probable subtilase-type serine protease DR_A0283 OS=Deinococcus radiodurans (strain ATCC 13939 / DSM 20539 / JCM 16871 / LMG 4051 / NBRC 15346 / NCIMB 9279 / R1 / VKM B-1422) OX=243230 GN=DR_A0283 PE=1 SV=1	36	37	61
Q9RYM9	-0.114494	0.60168	0.743805	Carbamidomethylation; Oxidation (M)	Uncharacterized protein DR_A0282 OS=Deinococcus radiodurans (strain ATCC 13939 / DSM 20539 / JCM 16871 / LMG 4051 / NBRC 15346 / NCIMB 9279 / R1 / VKM B-1422) OX=243230 GN=DR_A0282 PE=1 SV=1	59	59	83
Q9RYN0	0.184576	0.460636	0.635915		Uncharacterized protein OS=Deinococcus radiodurans (strain ATCC 13939 / DSM 20539 / JCM 16871 / LMG 4051 / NBRC 15346 / NCIMB 9279 / R1 / VKM B-1422) OX=243230 GN=DR_A0281 PE=4 SV=1	2	2	27
Q9RYN3	-0.307536	0.0366582	0.14082	Carbamidomethylation	Malate synthase OS=Deinococcus radiodurans (strain ATCC 13939 / DSM 20539 / JCM 16871 / LMG 4051 / NBRC 15346 / NCIMB 9279 / R1 / VKM B-1422) OX=243230 GN=DR_A0277 PE=3 SV=1	19	20	31
Q9RYN4	-0.179576	0.665097	0.79369		Malate oxidoreductase OS=Deinococcus radiodurans (strain ATCC 13939 / DSM 20539 / JCM 16871 / LMG 4051 / NBRC 15346 / NCIMB 9279 / R1 / VKM B-1422) OX=243230 GN=DR_A0276 PE=3 SV=1	8	8	14
Q9RYN5	0.056569	0.84687	0.915448		Cytochrome C6 putative OS=Deinococcus radiodurans (strain ATCC 13939 / DSM 20539 / JCM 16871 / LMG 4051 / NBRC 15346 / NCIMB 9279 / R1 / VKM B-1422) OX=243230 GN=DR_A0275 PE=4 SV=1	3	3	11
Q9RYN6	-0.818395	0.00398392	0.0494533	Carbamidomethylation	Flavin monoamine oxidase-related protein OS=Deinococcus radiodurans (strain ATCC 13939 / DSM 20539 / JCM 16871 / LMG 4051 / NBRC 15346 / NCIMB 9279 / R1 / VKM B-1422) OX=243230 GN=DR_A0274 PE=4 SV=1	25	25	41
Q9RYN8	0.114155	0.515108	0.67987	Carbamidomethylation	Nicotinate phosphoribosyltransferase OS=Deinococcus radiodurans (strain ATCC 13939 / DSM 20539 / JCM 16871 / LMG 4051 / NBRC 15346 / NCIMB 9279 / R1 / VKM B-1422) OX=243230 GN=DR_A0272 PE=3 SV=1	10	10	29
Q9RYN9	-0.081536	0.8749	0.930665		Sugar transporter putative OS=Deinococcus radiodurans (strain ATCC 13939 / DSM 20539 / JCM 16871 / LMG 4051 / NBRC 15346 / NCIMB 9279 / R1 / VKM B-1422) OX=243230 GN=DR_A0271 PE=4 SV=1	4	4	8
Q9RYP0	-0.474316	0.0499699	0.16716	Carbamidomethylation	Adenine deaminase OS=Deinococcus radiodurans (strain ATCC 13939 / DSM 20539 / JCM 16871 / LMG 4051 / NBRC 15346 / NCIMB 9279 / R1 / VKM B-1422) OX=243230 GN=ade PE=3 SV=1	3	3	7
Q9RYP4	-0.362466	0.0800429	0.218318		AAA domain-containing protein OS=Deinococcus radiodurans (strain ATCC 13939 / DSM 20539 / JCM 16871 / LMG 4051 / NBRC 15346 / NCIMB 9279 / R1 / VKM B-1422) OX=243230 GN=DR_A0266 PE=4 SV=1	8	8	11
Q9RYP6	0.49244	0.145161	0.313009		Branched-chain amino acid ABC transporter periplasmic amino acid-binding protein OS=Deinococcus radiodurans (strain ATCC 13939 / DSM 20539 / JCM 16871 / LMG 4051 / NBRC 15346 / NCIMB 9279 / R1 / VKM B-1422) OX=243230 GN=DR_A0263 P...	7	7	21
Q9RYQ0	0.0474158	0.720636	0.823114		Catalase OS=Deinococcus radiodurans (strain ATCC 13939 / DSM 20539 / JCM 16871 / LMG 4051 / NBRC 15346 / NCIMB 9279 / R1 / VKM B-1422) OX=243230 GN=DR_A0259 PE=3 SV=1	26	27	36
Q9RYQ2	-0.527034	0.0202722	0.103077		Ankyrin-related protein OS=Deinococcus radiodurans (strain ATCC 13939 / DSM 20539 / JCM 16871 / LMG 4051 / NBRC 15346 / NCIMB 9279 / R1 / VKM B-1422) OX=243230 GN=DR_A0257 PE=4 SV=1	4	4	19
Q9RYQ4	-1.41721	0.000902103	0.0222124		Aculeacin A acylase OS=Deinococcus radiodurans (strain ATCC 13939 / DSM 20539 / JCM 16871 / LMG 4051 / NBRC 15346 / NCIMB 9279 / R1 / VKM B-1422) OX=243230 GN=DR_A0255 PE=3 SV=1	2	3	5
Q9RYQ7	-0.261495	0.261165	0.443744		NADPH quinone oxidoreductase putative OS=Deinococcus radiodurans (strain ATCC 13939 / DSM 20539 / JCM 16871 / LMG 4051 / NBRC 15346 / NCIMB 9279 / R1 / VKM B-1422) OX=243230 GN=DR_A0251 PE=4 SV=1	4	4	13
Q9RYQ8	-0.314894	0.255294	0.43773		Acyl-CoA dehydrogenase putative OS=Deinococcus radiodurans (strain ATCC 13939 / DSM 20539 / JCM 16871 / LMG 4051 / NBRC 15346 / NCIMB 9279 / R1 / VKM B-1422) OX=243230 GN=DR_A0250 PE=3 SV=1	7	8	13
Q9RYR1	0.445848	0.104279	0.25761		Drug transport protein putative OS=Deinococcus radiodurans (strain ATCC 13939 / DSM 20539 / JCM 16871 / LMG 4051 / NBRC 15346 / NCIMB 9279 / R1 / VKM B-1422) OX=243230 GN=DR_A0247 PE=4 SV=1	5	5	7
Q9RYR2	-0.219986	0.260698	0.443452		Extracellular solute-binding protein family 5 OS=Deinococcus radiodurans (strain ATCC 13939 / DSM 20539 / JCM 16871 / LMG 4051 / NBRC 15346 / NCIMB 9279 / R1 / VKM B-1422) OX=243230 GN=DR_A0246 PE=3 SV=1	4	9	14
Q9RYR7	-0.407845	0.318916	0.506355		Beta lactamase-related protein OS=Deinococcus radiodurans (strain ATCC 13939 / DSM 20539 / JCM 16871 / LMG 4051 / NBRC 15346 / NCIMB 9279 / R1 / VKM B-1422) OX=243230 GN=DR_A0241 PE=4 SV=1	6	7	15
Q9RYR8	-0.478879	0.0180649	0.0961547	Carbamidomethylation	Nicotinate-nucleotide--dimethylbenzimidazole phosphoribosyltransferase OS=Deinococcus radiodurans (strain ATCC 13939 / DSM 20539 / JCM 16871 / LMG 4051 / NBRC 15346 / NCIMB 9279 / R1 / VKM B-1422) OX=243230 GN=cobT PE=3 SV=1	7	7	23
Q9RYS0	0.192822	0.636584	0.772838	Carbamidomethylation	FAD_binding_2 domain-containing protein OS=Deinococcus radiodurans (strain ATCC 13939 / DSM 20539 / JCM 16871 / LMG 4051 / NBRC 15346 / NCIMB 9279 / R1 / VKM B-1422) OX=243230 GN=DR_A0238 PE=4 SV=1	3	3	6
Q9RYS1	-0.470015	0.0409536	0.15003		Oxidoreductase OS=Deinococcus radiodurans (strain ATCC 13939 / DSM 20539 / JCM 16871 / LMG 4051 / NBRC 15346 / NCIMB 9279 / R1 / VKM B-1422) OX=243230 GN=DR_A0237 PE=4 SV=1	7	7	10
Q9RYS2	-0.108784	0.644606	0.778121		Oxidoreductase OS=Deinococcus radiodurans (strain ATCC 13939 / DSM 20539 / JCM 16871 / LMG 4051 / NBRC 15346 / NCIMB 9279 / R1 / VKM B-1422) OX=243230 GN=DR_A0236 PE=4 SV=1	3	3	16
Q9RYS3	0.00347187	0.98982	0.994136	Carbamidomethylation	Oxidoreductase iron-sulfur subunit OS=Deinococcus radiodurans (strain ATCC 13939 / DSM 20539 / JCM 16871 / LMG 4051 / NBRC 15346 / NCIMB 9279 / R1 / VKM B-1422) OX=243230 GN=DR_A0235 PE=4 SV=1	3	4	21
Q9RYS4	0.0976337	0.69454	0.81075		Uncharacterized protein OS=Deinococcus radiodurans (strain ATCC 13939 / DSM 20539 / JCM 16871 / LMG 4051 / NBRC 15346 / NCIMB 9279 / R1 / VKM B-1422) OX=243230 GN=DR_A0234 PE=4 SV=1	3	3	40
Q9RYS5	-0.386616	0.0698635	0.201025	Carbamidomethylation	Oxidoreductase iron-sulfur subunit OS=Deinococcus radiodurans (strain ATCC 13939 / DSM 20539 / JCM 16871 / LMG 4051 / NBRC 15346 / NCIMB 9279 / R1 / VKM B-1422) OX=243230 GN=DR_A0233 PE=4 SV=1	6	6	33
Q9RYS6	-0.538019	0.00849063	0.0653996		Oxidoreductase OS=Deinococcus radiodurans (strain ATCC 13939 / DSM 20539 / JCM 16871 / LMG 4051 / NBRC 15346 / NCIMB 9279 / R1 / VKM B-1422) OX=243230 GN=DR_A0232 PE=4 SV=1	5	5	10
Q9RYS7	-0.212359	0.29758	0.486889	Carbamidomethylation	Oxidoreductase OS=Deinococcus radiodurans (strain ATCC 13939 / DSM 20539 / JCM 16871 / LMG 4051 / NBRC 15346 / NCIMB 9279 / R1 / VKM B-1422) OX=243230 GN=DR_A0231 PE=4 SV=1	13	13	21
Q9RYS8	-0.320303	0.0671248	0.196533	Carbamidomethylation	DUF1990 domain-containing protein OS=Deinococcus radiodurans (strain ATCC 13939 / DSM 20539 / JCM 16871 / LMG 4051 / NBRC 15346 / NCIMB 9279 / R1 / VKM B-1422) OX=243230 GN=DR_A0230 PE=4 SV=1	9	10	52
Q9RYT5	0.204475	0.24647	0.430904		4-hydroxyphenylacetate-3-hydroxylase OS=Deinococcus radiodurans (strain ATCC 13939 / DSM 20539 / JCM 16871 / LMG 4051 / NBRC 15346 / NCIMB 9279 / R1 / VKM B-1422) OX=243230 GN=DR_A0223 PE=4 SV=1	7	7	14
Q9RYT6	0.517651	0.144908	0.313009		TDP-glucose-4 6-dehydratase-related protein OS=Deinococcus radiodurans (strain ATCC 13939 / DSM 20539 / JCM 16871 / LMG 4051 / NBRC 15346 / NCIMB 9279 / R1 / VKM B-1422) OX=243230 GN=DR_A0222 PE=4 SV=1	2	2	8
Q9RYT8	0.142301	0.331957	0.516148		Aldehyde dehydrogenase OS=Deinococcus radiodurans (strain ATCC 13939 / DSM 20539 / JCM 16871 / LMG 4051 / NBRC 15346 / NCIMB 9279 / R1 / VKM B-1422) OX=243230 GN=DR_A0220 PE=3 SV=1	12	12	25
Q9RYU2	2.45867	1.02e-05	0.00170663		Esterase putative OS=Deinococcus radiodurans (strain ATCC 13939 / DSM 20539 / JCM 16871 / LMG 4051 / NBRC 15346 / NCIMB 9279 / R1 / VKM B-1422) OX=243230 GN=DR_A0216 PE=4 SV=1	2	2	15
Q9RYU4	-0.598216	0.00908163	0.0671345		NAD(P)H dehydrogenase (quinone) OS=Deinococcus radiodurans (strain ATCC 13939 / DSM 20539 / JCM 16871 / LMG 4051 / NBRC 15346 / NCIMB 9279 / R1 / VKM B-1422) OX=243230 GN=DR_A0214 PE=1 SV=1	4	4	26
Q9RYU8	0.333958	0.395973	0.582518		Peptide ABC transporter permease protein OS=Deinococcus radiodurans (strain ATCC 13939 / DSM 20539 / JCM 16871 / LMG 4051 / NBRC 15346 / NCIMB 9279 / R1 / VKM B-1422) OX=243230 GN=DR_A0208 PE=3 SV=1	1	2	5
Q9RYU9	0.792803	0.000984074	0.0235872		GHL10 domain-containing protein OS=Deinococcus radiodurans (strain ATCC 13939 / DSM 20539 / JCM 16871 / LMG 4051 / NBRC 15346 / NCIMB 9279 / R1 / VKM B-1422) OX=243230 GN=DR_A0207 PE=4 SV=1	19	19	42
Q9RYV0	-0.124888	0.404228	0.588046		Oligoendopeptidase F putative OS=Deinococcus radiodurans (strain ATCC 13939 / DSM 20539 / JCM 16871 / LMG 4051 / NBRC 15346 / NCIMB 9279 / R1 / VKM B-1422) OX=243230 GN=DR_A0206 PE=3 SV=1	18	18	32
Q9RYV2	-0.134802	0.679574	0.80249		Response regulator OS=Deinococcus radiodurans (strain ATCC 13939 / DSM 20539 / JCM 16871 / LMG 4051 / NBRC 15346 / NCIMB 9279 / R1 / VKM B-1422) OX=243230 GN=DR_A0204 PE=4 SV=1	4	4	29
Q9RYV3	-0.815176	0.00599753	0.0573776	Carbamidomethylation	Oxidoreductase putative OS=Deinococcus radiodurans (strain ATCC 13939 / DSM 20539 / JCM 16871 / LMG 4051 / NBRC 15346 / NCIMB 9279 / R1 / VKM B-1422) OX=243230 GN=DR_A0203 PE=4 SV=1	7	8	17
Q9RYV4	-0.312965	0.452137	0.628806		Superoxide dismutase (SodC) Cu-Zn family OS=Deinococcus radiodurans (strain ATCC 13939 / DSM 20539 / JCM 16871 / LMG 4051 / NBRC 15346 / NCIMB 9279 / R1 / VKM B-1422) OX=243230 GN=DR_A0202 PE=3 SV=1	2	2	4
Q9RYV5	-0.237086	0.208267	0.390474	Carbamidomethylation	NH(3)-dependent NAD(+) synthetase OS=Deinococcus radiodurans (strain ATCC 13939 / DSM 20539 / JCM 16871 / LMG 4051 / NBRC 15346 / NCIMB 9279 / R1 / VKM B-1422) OX=243230 GN=nadE PE=1 SV=1	10	10	41
Q9RYV6	-1.2121	0.023672	0.110292		Oxidoreductase short-chain dehydrogenase/reductase family OS=Deinococcus radiodurans (strain ATCC 13939 / DSM 20539 / JCM 16871 / LMG 4051 / NBRC 15346 / NCIMB 9279 / R1 / VKM B-1422) OX=243230 GN=DR_A0200 PE=3 SV=1	2	2	7
Q9RYV8	-0.265765	0.612266	0.754408		4HBT domain-containing protein OS=Deinococcus radiodurans (strain ATCC 13939 / DSM 20539 / JCM 16871 / LMG 4051 / NBRC 15346 / NCIMB 9279 / R1 / VKM B-1422) OX=243230 GN=DR_A0198 PE=4 SV=1	3	3	27
Q9RYW0	0.662203	0.0291192	0.125705		Acyl-CoA dehydrogenase putative OS=Deinococcus radiodurans (strain ATCC 13939 / DSM 20539 / JCM 16871 / LMG 4051 / NBRC 15346 / NCIMB 9279 / R1 / VKM B-1422) OX=243230 GN=DR_A0196 PE=3 SV=1	2	2	5
Q9RYW5	-0.536546	0.0762504	0.213672		BcrAD_BadFG domain-containing protein OS=Deinococcus radiodurans (strain ATCC 13939 / DSM 20539 / JCM 16871 / LMG 4051 / NBRC 15346 / NCIMB 9279 / R1 / VKM B-1422) OX=243230 GN=DR_A0191 PE=4 SV=1	3	3	15
Q9RYW7	-0.489668	0.048838	0.16488	Carbamidomethylation	Ribosomal protein S12 methylthiotransferase RimO OS=Deinococcus radiodurans (strain ATCC 13939 / DSM 20539 / JCM 16871 / LMG 4051 / NBRC 15346 / NCIMB 9279 / R1 / VKM B-1422) OX=243230 GN=rimO PE=3 SV=1	8	8	17
Q9RYW8	-0.0186749	0.926969	0.955599		Excinuclease ABC subunit A OS=Deinococcus radiodurans (strain ATCC 13939 / DSM 20539 / JCM 16871 / LMG 4051 / NBRC 15346 / NCIMB 9279 / R1 / VKM B-1422) OX=243230 GN=DR_A0188 PE=1 SV=1	12	16	17
Q9RYW9	-0.445404	0.0784746	0.216671		Exopolyphosphatase OS=Deinococcus radiodurans (strain ATCC 13939 / DSM 20539 / JCM 16871 / LMG 4051 / NBRC 15346 / NCIMB 9279 / R1 / VKM B-1422) OX=243230 GN=DR_A0185 PE=4 SV=1	2	2	4
Q9RYX0	-0.00395638	0.981273	0.990821		Pyridoxal kinase PdxY OS=Deinococcus radiodurans (strain ATCC 13939 / DSM 20539 / JCM 16871 / LMG 4051 / NBRC 15346 / NCIMB 9279 / R1 / VKM B-1422) OX=243230 GN=pdxY PE=3 SV=2	7	7	31
Q9RYX4	-0.0271923	0.861411	0.923198	Carbamidomethylation	Probable guanine deaminase OS=Deinococcus radiodurans (strain ATCC 13939 / DSM 20539 / JCM 16871 / LMG 4051 / NBRC 15346 / NCIMB 9279 / R1 / VKM B-1422) OX=243230 GN=guaD PE=3 SV=1	11	11	23
Q9RYX6	-0.247985	0.251351	0.433942	Carbamidomethylation	Xanthine dehydrogenase C-terminal subunit OS=Deinococcus radiodurans (strain ATCC 13939 / DSM 20539 / JCM 16871 / LMG 4051 / NBRC 15346 / NCIMB 9279 / R1 / VKM B-1422) OX=243230 GN=DR_A0178 PE=4 SV=1	18	18	24
Q9RYY9	-0.198969	0.440076	0.620069	Carbamidomethylation	Thioredoxin 1 OS=Deinococcus radiodurans (strain ATCC 13939 / DSM 20539 / JCM 16871 / LMG 4051 / NBRC 15346 / NCIMB 9279 / R1 / VKM B-1422) OX=243230 GN=DR_A0164 PE=4 SV=1	2	2	15
Q9RYZ2	-2.92287	5.45e-06	0.00102417		Uncharacterized protein DR_A0161 OS=Deinococcus radiodurans (strain ATCC 13939 / DSM 20539 / JCM 16871 / LMG 4051 / NBRC 15346 / NCIMB 9279 / R1 / VKM B-1422) OX=243230 GN=DR_A0161 PE=3 SV=1	4	4	24
Q9RYZ3	-1.09574	0.000220884	0.0107022		Phosphate import ATP-binding protein PstB OS=Deinococcus radiodurans (strain ATCC 13939 / DSM 20539 / JCM 16871 / LMG 4051 / NBRC 15346 / NCIMB 9279 / R1 / VKM B-1422) OX=243230 GN=pstB PE=3 SV=1	3	3	15
Q9RYZ5	-1.11277	0.00126213	0.0263295		Phosphate transport system permease protein OS=Deinococcus radiodurans (strain ATCC 13939 / DSM 20539 / JCM 16871 / LMG 4051 / NBRC 15346 / NCIMB 9279 / R1 / VKM B-1422) OX=243230 GN=DR_A0158 PE=3 SV=1	2	2	5
Q9RYZ6	-7.22164	3.29e-11	4.94e-08		Phosphate-binding protein OS=Deinococcus radiodurans (strain ATCC 13939 / DSM 20539 / JCM 16871 / LMG 4051 / NBRC 15346 / NCIMB 9279 / R1 / VKM B-1422) OX=243230 GN=DR_A0157 PE=3 SV=1	26	26	41
Q9RYZ8	0.0980081	0.741254	0.840021	Carbamidomethylation	Integrase/recombinase putative OS=Deinococcus radiodurans (strain ATCC 13939 / DSM 20539 / JCM 16871 / LMG 4051 / NBRC 15346 / NCIMB 9279 / R1 / VKM B-1422) OX=243230 GN=DR_A0155 PE=4 SV=1	2	2	8
Q9RYZ9	0.448697	0.25033	0.432702		Glucosamine--fructose-6-phosphate aminotransferase-related protein OS=Deinococcus radiodurans (strain ATCC 13939 / DSM 20539 / JCM 16871 / LMG 4051 / NBRC 15346 / NCIMB 9279 / R1 / VKM B-1422) OX=243230 GN=DR_A0154 PE=4 SV=1	2	2	6
Q9RZ02	-0.183612	0.193652	0.374076	Carbamidomethylation	Urocanate hydratase OS=Deinococcus radiodurans (strain ATCC 13939 / DSM 20539 / JCM 16871 / LMG 4051 / NBRC 15346 / NCIMB 9279 / R1 / VKM B-1422) OX=243230 GN=hutU PE=3 SV=1	23	23	37
Q9RZ03	-0.167565	0.361039	0.545005		Uncharacterized protein OS=Deinococcus radiodurans (strain ATCC 13939 / DSM 20539 / JCM 16871 / LMG 4051 / NBRC 15346 / NCIMB 9279 / R1 / VKM B-1422) OX=243230 GN=DR_A0150 PE=4 SV=1	7	7	20
Q9RZ04	0.349306	0.129664	0.29268		Agmatinase putative OS=Deinococcus radiodurans (strain ATCC 13939 / DSM 20539 / JCM 16871 / LMG 4051 / NBRC 15346 / NCIMB 9279 / R1 / VKM B-1422) OX=243230 GN=DR_A0149 PE=1 SV=1	3	3	13
Q9RZ05	0.040401	0.910691	0.943539	Carbamidomethylation	Imidazolonepropionase OS=Deinococcus radiodurans (strain ATCC 13939 / DSM 20539 / JCM 16871 / LMG 4051 / NBRC 15346 / NCIMB 9279 / R1 / VKM B-1422) OX=243230 GN=hutI PE=3 SV=1	5	5	13
Q9RZ06	0.391331	0.223547	0.405794		Histidine ammonia-lyase OS=Deinococcus radiodurans (strain ATCC 13939 / DSM 20539 / JCM 16871 / LMG 4051 / NBRC 15346 / NCIMB 9279 / R1 / VKM B-1422) OX=243230 GN=hutH PE=3 SV=1	10	10	19
Q9RZ07	-0.247375	0.227767	0.412175	Carbamidomethylation; Oxidation (M)	Uncharacterized protein OS=Deinococcus radiodurans (strain ATCC 13939 / DSM 20539 / JCM 16871 / LMG 4051 / NBRC 15346 / NCIMB 9279 / R1 / VKM B-1422) OX=243230 GN=DR_A0146 PE=4 SV=1	12	13	33
Q9RZ08	-0.609087	0.00589059	0.0572628		Peroxidase putative OS=Deinococcus radiodurans (strain ATCC 13939 / DSM 20539 / JCM 16871 / LMG 4051 / NBRC 15346 / NCIMB 9279 / R1 / VKM B-1422) OX=243230 GN=DR_A0145 PE=4 SV=1	10	11	25
Q9RZ09	0.00641733	0.968254	0.984643		Uncharacterized protein OS=Deinococcus radiodurans (strain ATCC 13939 / DSM 20539 / JCM 16871 / LMG 4051 / NBRC 15346 / NCIMB 9279 / R1 / VKM B-1422) OX=243230 GN=DR_A0144 PE=4 SV=1	7	7	27
Q9RZ10	1.08039	0.00682066	0.0620886		3-hydroxyacyl-CoA dehydrogenase putative OS=Deinococcus radiodurans (strain ATCC 13939 / DSM 20539 / JCM 16871 / LMG 4051 / NBRC 15346 / NCIMB 9279 / R1 / VKM B-1422) OX=243230 GN=DR_A0143 PE=4 SV=1	12	12	32
Q9RZ12	0.266411	0.156894	0.327298		Uncharacterized protein OS=Deinococcus radiodurans (strain ATCC 13939 / DSM 20539 / JCM 16871 / LMG 4051 / NBRC 15346 / NCIMB 9279 / R1 / VKM B-1422) OX=243230 GN=DR_A0141 PE=4 SV=1	7	8	47
Q9RZ18	-0.381653	0.0756015	0.212249	Carbamidomethylation	ABC transporter periplasmic substrate-binding protein putative OS=Deinococcus radiodurans (strain ATCC 13939 / DSM 20539 / JCM 16871 / LMG 4051 / NBRC 15346 / NCIMB 9279 / R1 / VKM B-1422) OX=243230 GN=DR_A0135 PE=4 SV=1	9	9	21
Q9RZ23	-0.730603	0.0096766	0.0688827		Methyltransferase putative OS=Deinococcus radiodurans (strain ATCC 13939 / DSM 20539 / JCM 16871 / LMG 4051 / NBRC 15346 / NCIMB 9279 / R1 / VKM B-1422) OX=243230 GN=DR_A0130 PE=4 SV=1	2	2	7
Q9RZ24	0.637713	0.0193703	0.100325		Uncharacterized protein OS=Deinococcus radiodurans (strain ATCC 13939 / DSM 20539 / JCM 16871 / LMG 4051 / NBRC 15346 / NCIMB 9279 / R1 / VKM B-1422) OX=243230 GN=DR_A0129 PE=4 SV=1	5	6	22
Q9RZ28	-0.464786	0.123483	0.282732		SWIM-type domain-containing protein OS=Deinococcus radiodurans (strain ATCC 13939 / DSM 20539 / JCM 16871 / LMG 4051 / NBRC 15346 / NCIMB 9279 / R1 / VKM B-1422) OX=243230 GN=DR_A0125 PE=4 SV=1	3	3	5
Q9RZ32	-0.313454	0.156134	0.327298		Aminotransferase class III OS=Deinococcus radiodurans (strain ATCC 13939 / DSM 20539 / JCM 16871 / LMG 4051 / NBRC 15346 / NCIMB 9279 / R1 / VKM B-1422) OX=243230 GN=DR_A0121 PE=1 SV=1	5	5	14
Q9RZ80	-0.404145	0.214217	0.396738		HTH cro/C1-type domain-containing protein OS=Deinococcus radiodurans (strain ATCC 13939 / DSM 20539 / JCM 16871 / LMG 4051 / NBRC 15346 / NCIMB 9279 / R1 / VKM B-1422) OX=243230 GN=DR_A0074 PE=4 SV=1	2	2	8
Q9RZ81	-1.7893	0.00942094	0.0683587		Cation-transporting P-type ATPase OS=Deinococcus radiodurans (strain ATCC 13939 / DSM 20539 / JCM 16871 / LMG 4051 / NBRC 15346 / NCIMB 9279 / R1 / VKM B-1422) OX=243230 GN=DR_A0073 PE=3 SV=1	1	2	3
Q9RZ85	-0.721374	0.00246178	0.0398019	Carbamidomethylation	Cleavage and polyadenylation specificity factor-related protein OS=Deinococcus radiodurans (strain ATCC 13939 / DSM 20539 / JCM 16871 / LMG 4051 / NBRC 15346 / NCIMB 9279 / R1 / VKM B-1422) OX=243230 GN=DR_A0069 PE=4 SV=1	12	13	25
Q9RZ86	0.0613366	0.785342	0.868618		CoA transferase subunit A OS=Deinococcus radiodurans (strain ATCC 13939 / DSM 20539 / JCM 16871 / LMG 4051 / NBRC 15346 / NCIMB 9279 / R1 / VKM B-1422) OX=243230 GN=DR_A0068 PE=3 SV=1	4	4	19
Q9RZ87	0.0081278	0.97148	0.987255	Carbamidomethylation	CoA transferase subunit B OS=Deinococcus radiodurans (strain ATCC 13939 / DSM 20539 / JCM 16871 / LMG 4051 / NBRC 15346 / NCIMB 9279 / R1 / VKM B-1422) OX=243230 GN=DR_A0067 PE=3 SV=1	3	3	21
Q9RZ88	0.150807	0.532404	0.694761		N-acetylglucosamine-6-phosphate deacetylase OS=Deinococcus radiodurans (strain ATCC 13939 / DSM 20539 / JCM 16871 / LMG 4051 / NBRC 15346 / NCIMB 9279 / R1 / VKM B-1422) OX=243230 GN=DR_A0066 PE=3 SV=1	3	3	13
Q9RZ89	-0.879705	0.000188781	0.0106271	Carbamidomethylation; Oxidation (M)	DNA-binding protein HU OS=Deinococcus radiodurans (strain ATCC 13939 / DSM 20539 / JCM 16871 / LMG 4051 / NBRC 15346 / NCIMB 9279 / R1 / VKM B-1422) OX=243230 GN=hup PE=3 SV=2	18	18	62
Q9RZ94	-0.417932	0.228549	0.412227		AB hydrolase-1 domain-containing protein OS=Deinococcus radiodurans (strain ATCC 13939 / DSM 20539 / JCM 16871 / LMG 4051 / NBRC 15346 / NCIMB 9279 / R1 / VKM B-1422) OX=243230 GN=DR_A0060 PE=4 SV=1	3	3	8
Q9RZ99	0.345082	0.122905	0.282732	Carbamidomethylation	Ribokinase OS=Deinococcus radiodurans (strain ATCC 13939 / DSM 20539 / JCM 16871 / LMG 4051 / NBRC 15346 / NCIMB 9279 / R1 / VKM B-1422) OX=243230 GN=rbsK PE=3 SV=1	5	5	19
Q9RZA0	-0.0840282	0.742149	0.840021	Carbamidomethylation	Succinyl-CoA:3-ketoacid-CoA transferase putative OS=Deinococcus radiodurans (strain ATCC 13939 / DSM 20539 / JCM 16871 / LMG 4051 / NBRC 15346 / NCIMB 9279 / R1 / VKM B-1422) OX=243230 GN=DR_A0054 PE=3 SV=1	8	8	25
Q9RZA1	0.620415	0.0257735	0.114872	Carbamidomethylation	Acetyl-CoA acetyltransferase OS=Deinococcus radiodurans (strain ATCC 13939 / DSM 20539 / JCM 16871 / LMG 4051 / NBRC 15346 / NCIMB 9279 / R1 / VKM B-1422) OX=243230 GN=DR_A0053 PE=3 SV=1	15	15	38
Q9RZA4	0.288876	0.197314	0.377383		Bacteriophytochrome OS=Deinococcus radiodurans (strain ATCC 13939 / DSM 20539 / JCM 16871 / LMG 4051 / NBRC 15346 / NCIMB 9279 / R1 / VKM B-1422) OX=243230 GN=bphP PE=1 SV=1	7	8	11
Q9RZA6	-0.0319328	0.878348	0.932353		Mannose-6-phosphate isomerase OS=Deinococcus radiodurans (strain ATCC 13939 / DSM 20539 / JCM 16871 / LMG 4051 / NBRC 15346 / NCIMB 9279 / R1 / VKM B-1422) OX=243230 GN=DR_A0048 PE=3 SV=1	6	6	29
Q9RZA7	-0.0698253	0.698864	0.811538		Phospho-sugar mutase putative OS=Deinococcus radiodurans (strain ATCC 13939 / DSM 20539 / JCM 16871 / LMG 4051 / NBRC 15346 / NCIMB 9279 / R1 / VKM B-1422) OX=243230 GN=DR_A0047 PE=3 SV=1	15	16	31
Q9RZA9	1.1245	0.0695069	0.200383		Uncharacterized protein OS=Deinococcus radiodurans (strain ATCC 13939 / DSM 20539 / JCM 16871 / LMG 4051 / NBRC 15346 / NCIMB 9279 / R1 / VKM B-1422) OX=243230 GN=DR_A0045 PE=4 SV=1	4	4	23
Q9RZB0	-0.107924	0.58989	0.736936	Carbamidomethylation	dTDP-4-dehydrorhamnose reductase OS=Deinococcus radiodurans (strain ATCC 13939 / DSM 20539 / JCM 16871 / LMG 4051 / NBRC 15346 / NCIMB 9279 / R1 / VKM B-1422) OX=243230 GN=DR_A0044 PE=3 SV=1	6	6	38
Q9RZB1	-0.0125698	0.963689	0.981663		Lipopolysaccharide biosynthesis protein putative OS=Deinococcus radiodurans (strain ATCC 13939 / DSM 20539 / JCM 16871 / LMG 4051 / NBRC 15346 / NCIMB 9279 / R1 / VKM B-1422) OX=243230 GN=DR_A0043 PE=4 SV=1	4	4	20
Q9RZB2	-0.0334355	0.830967	0.901815		Glucose-1-phosphate thymidylyltransferase OS=Deinococcus radiodurans (strain ATCC 13939 / DSM 20539 / JCM 16871 / LMG 4051 / NBRC 15346 / NCIMB 9279 / R1 / VKM B-1422) OX=243230 GN=DR_A0042 PE=3 SV=1	8	8	28
Q9RZB3	0.869868	0.000392828	0.0131117	Carbamidomethylation; Oxidation (M)	dTDP-glucose 4 6-dehydratase OS=Deinococcus radiodurans (strain ATCC 13939 / DSM 20539 / JCM 16871 / LMG 4051 / NBRC 15346 / NCIMB 9279 / R1 / VKM B-1422) OX=243230 GN=DR_A0041 PE=3 SV=1	17	17	41
Q9RZB4	-0.211909	0.571755	0.724705		First mannosyl transferase OS=Deinococcus radiodurans (strain ATCC 13939 / DSM 20539 / JCM 16871 / LMG 4051 / NBRC 15346 / NCIMB 9279 / R1 / VKM B-1422) OX=243230 GN=DR_A0040 PE=4 SV=1	16	16	48
Q9RZB5	-0.59906	0.0638716	0.190617		Mannosyltransferase OS=Deinococcus radiodurans (strain ATCC 13939 / DSM 20539 / JCM 16871 / LMG 4051 / NBRC 15346 / NCIMB 9279 / R1 / VKM B-1422) OX=243230 GN=DR_A0039 PE=4 SV=1	7	7	20
Q9RZB6	0.217616	0.248665	0.432246	Carbamidomethylation	Rhamnosyltransferase putative OS=Deinococcus radiodurans (strain ATCC 13939 / DSM 20539 / JCM 16871 / LMG 4051 / NBRC 15346 / NCIMB 9279 / R1 / VKM B-1422) OX=243230 GN=DR_A0038 PE=4 SV=1	9	9	30
Q9RZB7	0.220397	0.278825	0.465831	Carbamidomethylation	Glycosyltransferase OS=Deinococcus radiodurans (strain ATCC 13939 / DSM 20539 / JCM 16871 / LMG 4051 / NBRC 15346 / NCIMB 9279 / R1 / VKM B-1422) OX=243230 GN=DR_A0037 PE=4 SV=1	5	5	16
Q9RZC0	0.448589	0.0420065	0.150942		UDP-galactose-lipid carrier transferase OS=Deinococcus radiodurans (strain ATCC 13939 / DSM 20539 / JCM 16871 / LMG 4051 / NBRC 15346 / NCIMB 9279 / R1 / VKM B-1422) OX=243230 GN=DR_A0034 PE=3 SV=1	4	4	10
Q9RZC1	0.0630648	0.661998	0.792447		ExoP-related protein OS=Deinococcus radiodurans (strain ATCC 13939 / DSM 20539 / JCM 16871 / LMG 4051 / NBRC 15346 / NCIMB 9279 / R1 / VKM B-1422) OX=243230 GN=DR_A0033 PE=4 SV=1	28	29	54
Q9RZC2	-0.00165481	0.993242	0.995895		Mannose-1-phosphate guanylyltransferase OS=Deinococcus radiodurans (strain ATCC 13939 / DSM 20539 / JCM 16871 / LMG 4051 / NBRC 15346 / NCIMB 9279 / R1 / VKM B-1422) OX=243230 GN=DR_A0032 PE=4 SV=1	14	14	37
Q9RZC3	-0.301731	0.191952	0.374076	Carbamidomethylation	Glucose-1-phosphate thymidylyltransferase putative OS=Deinococcus radiodurans (strain ATCC 13939 / DSM 20539 / JCM 16871 / LMG 4051 / NBRC 15346 / NCIMB 9279 / R1 / VKM B-1422) OX=243230 GN=DR_A0031 PE=4 SV=1	7	7	26
Q9RZC4	-0.159664	0.412056	0.59424	Carbamidomethylation	1-pyrroline-5-carboxylate dehydrogenase putative OS=Deinococcus radiodurans (strain ATCC 13939 / DSM 20539 / JCM 16871 / LMG 4051 / NBRC 15346 / NCIMB 9279 / R1 / VKM B-1422) OX=243230 GN=DR_A0030 PE=3 SV=1	22	22	47
Q9RZC5	-0.0814589	0.630839	0.769716	Carbamidomethylation; Oxidation (M)	Acetylornithine aminotransferase OS=Deinococcus radiodurans (strain ATCC 13939 / DSM 20539 / JCM 16871 / LMG 4051 / NBRC 15346 / NCIMB 9279 / R1 / VKM B-1422) OX=243230 GN=argD PE=3 SV=1	23	24	37
Q9RZC7	-0.0738704	0.629093	0.769461	Carbamidomethylation	L-lysine 2 3-aminomutase OS=Deinococcus radiodurans (strain ATCC 13939 / DSM 20539 / JCM 16871 / LMG 4051 / NBRC 15346 / NCIMB 9279 / R1 / VKM B-1422) OX=243230 GN=DR_A0027 PE=3 SV=1	25	26	38
Q9RZD1	0.375578	0.1296	0.29268		Uncharacterized protein OS=Deinococcus radiodurans (strain ATCC 13939 / DSM 20539 / JCM 16871 / LMG 4051 / NBRC 15346 / NCIMB 9279 / R1 / VKM B-1422) OX=243230 GN=DR_A0022 PE=4 SV=1	14	14	21
Q9RZD6	0.759856	0.272282	0.457458	Carbamidomethylation	Ferredoxin-nitrite reductase OS=Deinococcus radiodurans (strain ATCC 13939 / DSM 20539 / JCM 16871 / LMG 4051 / NBRC 15346 / NCIMB 9279 / R1 / VKM B-1422) OX=243230 GN=DR_A0013 PE=4 SV=1	36	36	52
Q9RZD7	0.10635	0.597642	0.740642		Uncharacterized protein OS=Deinococcus radiodurans (strain ATCC 13939 / DSM 20539 / JCM 16871 / LMG 4051 / NBRC 15346 / NCIMB 9279 / R1 / VKM B-1422) OX=243230 GN=DR_A0012 PE=4 SV=1	4	4	9
Q9RZD8	0.240004	0.650489	0.78288		Uroporphyrinogen III methylase OS=Deinococcus radiodurans (strain ATCC 13939 / DSM 20539 / JCM 16871 / LMG 4051 / NBRC 15346 / NCIMB 9279 / R1 / VKM B-1422) OX=243230 GN=DR_A0011 PE=4 SV=1	2	2	5
Q9RZE3	0.430753	0.0619077	0.18747		Polyketide_cyc domain-containing protein OS=Deinococcus radiodurans (strain ATCC 13939 / DSM 20539 / JCM 16871 / LMG 4051 / NBRC 15346 / NCIMB 9279 / R1 / VKM B-1422) OX=243230 GN=DR_A0006 PE=1 SV=1	12	12	54
Q9RZE4	-0.268644	0.200962	0.380539	Carbamidomethylation	Alcohol dehydrogenase zinc-containing OS=Deinococcus radiodurans (strain ATCC 13939 / DSM 20539 / JCM 16871 / LMG 4051 / NBRC 15346 / NCIMB 9279 / R1 / VKM B-1422) OX=243230 GN=DR_A0005 PE=3 SV=1	15	15	43
Q9RZE6	0.232398	0.402276	0.58719		Succinate-semialdehyde dehydrogenase OS=Deinococcus radiodurans (strain ATCC 13939 / DSM 20539 / JCM 16871 / LMG 4051 / NBRC 15346 / NCIMB 9279 / R1 / VKM B-1422) OX=243230 GN=DR_A0003 PE=4 SV=1	8	9	17
Q9RZE7	-0.0620871	0.75514	0.850877		Probable chromosome 2-partitioning protein ParB OS=Deinococcus radiodurans (strain ATCC 13939 / DSM 20539 / JCM 16871 / LMG 4051 / NBRC 15346 / NCIMB 9279 / R1 / VKM B-1422) OX=243230 GN=parB2 PE=3 SV=1	6	6	23
Q9RZE8	-0.817917	0.0147775	0.0884295		Chromosome partitioning ATPase putative ParA family OS=Deinococcus radiodurans (strain ATCC 13939 / DSM 20539 / JCM 16871 / LMG 4051 / NBRC 15346 / NCIMB 9279 / R1 / VKM B-1422) OX=243230 GN=DR_A0001 PE=4 SV=1	2	2	16
Q9RZE9	0.684585	0.00538042	0.055844	Carbamidomethylation	Uncharacterized protein OS=Deinococcus radiodurans (strain ATCC 13939 / DSM 20539 / JCM 16871 / LMG 4051 / NBRC 15346 / NCIMB 9279 / R1 / VKM B-1422) OX=243230 GN=DR_C0041 PE=4 SV=1	8	8	34
Q9RZF3	0.0496552	0.79314	0.873384	Carbamidomethylation	Nodulation protein-related protein OS=Deinococcus radiodurans (strain ATCC 13939 / DSM 20539 / JCM 16871 / LMG 4051 / NBRC 15346 / NCIMB 9279 / R1 / VKM B-1422) OX=243230 GN=DR_C0037 PE=3 SV=1	5	5	6
Q9RZG2	-0.0048657	0.984537	0.991136		Chromosome partitioning protein putative ParA family OS=Deinococcus radiodurans (strain ATCC 13939 / DSM 20539 / JCM 16871 / LMG 4051 / NBRC 15346 / NCIMB 9279 / R1 / VKM B-1422) OX=243230 GN=DR_C0025 PE=4 SV=1	2	2	12
Q9RZH0	-0.381814	0.121014	0.280066	Carbamidomethylation	Uncharacterized protein OS=Deinococcus radiodurans (strain ATCC 13939 / DSM 20539 / JCM 16871 / LMG 4051 / NBRC 15346 / NCIMB 9279 / R1 / VKM B-1422) OX=243230 GN=DR_C0015 PE=4 SV=1	5	5	15
Q9RZH5	0.727984	0.0815264	0.221433	Carbamidomethylation	KAP NTPase domain-containing protein OS=Deinococcus radiodurans (strain ATCC 13939 / DSM 20539 / JCM 16871 / LMG 4051 / NBRC 15346 / NCIMB 9279 / R1 / VKM B-1422) OX=243230 GN=DR_C0009 PE=4 SV=1	4	4	5
Q9RZH7	0.857714	0.0147053	0.0884295		Uncharacterized protein OS=Deinococcus radiodurans (strain ATCC 13939 / DSM 20539 / JCM 16871 / LMG 4051 / NBRC 15346 / NCIMB 9279 / R1 / VKM B-1422) OX=243230 GN=DR_C0007 PE=4 SV=1	2	2	5
Q9RZH8	0.237072	0.344991	0.529806		Uncharacterized protein OS=Deinococcus radiodurans (strain ATCC 13939 / DSM 20539 / JCM 16871 / LMG 4051 / NBRC 15346 / NCIMB 9279 / R1 / VKM B-1422) OX=243230 GN=DR_C0006 PE=1 SV=1	3	3	14
Q9RZI0	0.176046	0.367369	0.550687		Phosphoenolpyruvate synthase-related protein OS=Deinococcus radiodurans (strain ATCC 13939 / DSM 20539 / JCM 16871 / LMG 4051 / NBRC 15346 / NCIMB 9279 / R1 / VKM B-1422) OX=243230 GN=DR_C0003 PE=4 SV=1	4	4	20
Q9RZI1	0.214343	0.210412	0.391771	Carbamidomethylation	Phosphoenolpyruvate synthase-related protein OS=Deinococcus radiodurans (strain ATCC 13939 / DSM 20539 / JCM 16871 / LMG 4051 / NBRC 15346 / NCIMB 9279 / R1 / VKM B-1422) OX=243230 GN=DR_C0002 PE=4 SV=1	6	7	14
Q9RZI5	-0.0789979	0.588388	0.736661		McrB-related protein OS=Deinococcus radiodurans (strain ATCC 13939 / DSM 20539 / JCM 16871 / LMG 4051 / NBRC 15346 / NCIMB 9279 / R1 / VKM B-1422) OX=243230 GN=DR_B0143 PE=4 SV=1	11	11	14
Q9RZI6	-0.903202	0.0912799	0.237201		Uncharacterized protein OS=Deinococcus radiodurans (strain ATCC 13939 / DSM 20539 / JCM 16871 / LMG 4051 / NBRC 15346 / NCIMB 9279 / R1 / VKM B-1422) OX=243230 GN=DR_B0142 PE=4 SV=1	2	2	15
Q9RZJ2	0.995525	0.0171039	0.0934182		RNA helicase putative OS=Deinococcus radiodurans (strain ATCC 13939 / DSM 20539 / JCM 16871 / LMG 4051 / NBRC 15346 / NCIMB 9279 / R1 / VKM B-1422) OX=243230 GN=DR_B0135 PE=4 SV=1	2	3	2
Q9RZJ8	-0.411643	0.123443	0.282732		Hemolysin putative OS=Deinococcus radiodurans (strain ATCC 13939 / DSM 20539 / JCM 16871 / LMG 4051 / NBRC 15346 / NCIMB 9279 / R1 / VKM B-1422) OX=243230 GN=DR_B0129 PE=3 SV=1	2	2	7
Q9RZK2	0.362794	0.0929525	0.240715		Iron ABC transporter periplasmic substrate-binding protein OS=Deinococcus radiodurans (strain ATCC 13939 / DSM 20539 / JCM 16871 / LMG 4051 / NBRC 15346 / NCIMB 9279 / R1 / VKM B-1422) OX=243230 GN=DR_B0125 PE=4 SV=1	26	26	55
Q9RZK3	0.314341	0.199556	0.37893	Carbamidomethylation	Iron-chelator utilization protein putative OS=Deinococcus radiodurans (strain ATCC 13939 / DSM 20539 / JCM 16871 / LMG 4051 / NBRC 15346 / NCIMB 9279 / R1 / VKM B-1422) OX=243230 GN=DR_B0124 PE=4 SV=1	7	7	27
Q9RZK4	-0.138745	0.771906	0.86073		Iron ABC transporter permease protein OS=Deinococcus radiodurans (strain ATCC 13939 / DSM 20539 / JCM 16871 / LMG 4051 / NBRC 15346 / NCIMB 9279 / R1 / VKM B-1422) OX=243230 GN=DR_B0123 PE=3 SV=1	1	2	5
Q9RZL4	-0.519803	0.0609088	0.186017		Glycerophosphoryl diester phosphodiesterase OS=Deinococcus radiodurans (strain ATCC 13939 / DSM 20539 / JCM 16871 / LMG 4051 / NBRC 15346 / NCIMB 9279 / R1 / VKM B-1422) OX=243230 GN=DR_B0111 PE=4 SV=1	2	4	4
Q9RZL6	0.891281	0.00274012	0.0419966		Ribonucleoside-diphosphate reductase OS=Deinococcus radiodurans (strain ATCC 13939 / DSM 20539 / JCM 16871 / LMG 4051 / NBRC 15346 / NCIMB 9279 / R1 / VKM B-1422) OX=243230 GN=DR_B0109 PE=3 SV=1	13	13	27
Q9RZL7	0.248396	0.195713	0.37591	Carbamidomethylation	Ribonucleoside-diphosphate reductase OS=Deinococcus radiodurans (strain ATCC 13939 / DSM 20539 / JCM 16871 / LMG 4051 / NBRC 15346 / NCIMB 9279 / R1 / VKM B-1422) OX=243230 GN=DR_B0108 PE=3 SV=1	28	28	42
Q9RZN1	-0.673199	0.300048	0.489732		DNA protection during starvation protein 2 OS=Deinococcus radiodurans (strain ATCC 13939 / DSM 20539 / JCM 16871 / LMG 4051 / NBRC 15346 / NCIMB 9279 / R1 / VKM B-1422) OX=243230 GN=dps2 PE=1 SV=1	3	3	18
Q9RZN4	0.153725	0.719207	0.822733		Uncharacterized protein OS=Deinococcus radiodurans (strain ATCC 13939 / DSM 20539 / JCM 16871 / LMG 4051 / NBRC 15346 / NCIMB 9279 / R1 / VKM B-1422) OX=243230 GN=DR_B0089 PE=4 SV=1	2	2	6
Q9RZP2	0.750881	0.114243	0.268622		3-alpha-hydroxysteroid dehydrogenase putative OS=Deinococcus radiodurans (strain ATCC 13939 / DSM 20539 / JCM 16871 / LMG 4051 / NBRC 15346 / NCIMB 9279 / R1 / VKM B-1422) OX=243230 GN=DR_B0080 PE=4 SV=1	2	2	13
Q9RZP6	-0.229916	0.423869	0.604607		1-phosphofructokinase OS=Deinococcus radiodurans (strain ATCC 13939 / DSM 20539 / JCM 16871 / LMG 4051 / NBRC 15346 / NCIMB 9279 / R1 / VKM B-1422) OX=243230 GN=DR_B0074 PE=3 SV=1	4	4	16
Q9RZP7	-0.254158	0.134515	0.300211		PTS system fructose-specific IIBC component OS=Deinococcus radiodurans (strain ATCC 13939 / DSM 20539 / JCM 16871 / LMG 4051 / NBRC 15346 / NCIMB 9279 / R1 / VKM B-1422) OX=243230 GN=DR_B0073 PE=4 SV=1	12	12	22
Q9RZP9	-0.383162	0.298884	0.488492		Uncharacterized protein OS=Deinococcus radiodurans (strain ATCC 13939 / DSM 20539 / JCM 16871 / LMG 4051 / NBRC 15346 / NCIMB 9279 / R1 / VKM B-1422) OX=243230 GN=DR_B0071 PE=4 SV=1	1	2	19
Q9RZQ1	0.124962	0.553374	0.715907		Serine protease subtilase family OS=Deinococcus radiodurans (strain ATCC 13939 / DSM 20539 / JCM 16871 / LMG 4051 / NBRC 15346 / NCIMB 9279 / R1 / VKM B-1422) OX=243230 GN=DR_B0069 PE=4 SV=1	10	10	17
Q9RZQ2	0.25064	0.186901	0.367886	Carbamidomethylation	Uncharacterized protein OS=Deinococcus radiodurans (strain ATCC 13939 / DSM 20539 / JCM 16871 / LMG 4051 / NBRC 15346 / NCIMB 9279 / R1 / VKM B-1422) OX=243230 GN=DR_B0068 PE=4 SV=1	20	21	31
Q9RZQ3	-1.6503	1.99e-06	0.000543112	Carbamidomethylation; Oxidation (M)	Extracellular nuclease putative OS=Deinococcus radiodurans (strain ATCC 13939 / DSM 20539 / JCM 16871 / LMG 4051 / NBRC 15346 / NCIMB 9279 / R1 / VKM B-1422) OX=243230 GN=DR_B0067 PE=4 SV=1	41	43	39
Q9RZQ4	-0.315171	0.434259	0.614756		Transglut_core3 domain-containing protein OS=Deinococcus radiodurans (strain ATCC 13939 / DSM 20539 / JCM 16871 / LMG 4051 / NBRC 15346 / NCIMB 9279 / R1 / VKM B-1422) OX=243230 GN=DR_B0066 PE=4 SV=1	3	4	7
Q9RZQ5	-1.0943	0.00696613	0.0622402		Uncharacterized protein OS=Deinococcus radiodurans (strain ATCC 13939 / DSM 20539 / JCM 16871 / LMG 4051 / NBRC 15346 / NCIMB 9279 / R1 / VKM B-1422) OX=243230 GN=DR_B0065 PE=4 SV=1	2	2	3
Q9RZS0	-1.4956	0.00197568	0.0356461		GGDEF family protein OS=Deinococcus radiodurans (strain ATCC 13939 / DSM 20539 / JCM 16871 / LMG 4051 / NBRC 15346 / NCIMB 9279 / R1 / VKM B-1422) OX=243230 GN=DR_B0044 PE=4 SV=1	4	5	9
Q9RZS3	0.396116	0.0770614	0.215075		Uncharacterized protein OS=Deinococcus radiodurans (strain ATCC 13939 / DSM 20539 / JCM 16871 / LMG 4051 / NBRC 15346 / NCIMB 9279 / R1 / VKM B-1422) OX=243230 GN=DR_B0041 PE=4 SV=1	7	7	10
Q9RZS4	-0.0908581	0.791395	0.873384		Uncharacterized protein DR_B0040 OS=Deinococcus radiodurans (strain ATCC 13939 / DSM 20539 / JCM 16871 / LMG 4051 / NBRC 15346 / NCIMB 9279 / R1 / VKM B-1422) OX=243230 GN=DR_B0040 PE=4 SV=1	2	2	14
Q9RZS5	-0.152551	0.451075	0.628806	Carbamidomethylation	Uncharacterized protein OS=Deinococcus radiodurans (strain ATCC 13939 / DSM 20539 / JCM 16871 / LMG 4051 / NBRC 15346 / NCIMB 9279 / R1 / VKM B-1422) OX=243230 GN=DR_B0039 PE=4 SV=1	4	5	6
Q9RZS7	-0.181243	0.368221	0.551414		Uncharacterized protein OS=Deinococcus radiodurans (strain ATCC 13939 / DSM 20539 / JCM 16871 / LMG 4051 / NBRC 15346 / NCIMB 9279 / R1 / VKM B-1422) OX=243230 GN=DR_B0037 PE=4 SV=1	9	9	20
Q9RZT0	-0.497573	0.0424271	0.15176	Carbamidomethylation	Arylesterase/monoxygenase OS=Deinococcus radiodurans (strain ATCC 13939 / DSM 20539 / JCM 16871 / LMG 4051 / NBRC 15346 / NCIMB 9279 / R1 / VKM B-1422) OX=243230 GN=DR_B0033 PE=3 SV=1	9	9	15
Q9RZT2	0.125696	0.509365	0.674067	Carbamidomethylation	Chromosome partitioning ATPase putative ParA family OS=Deinococcus radiodurans (strain ATCC 13939 / DSM 20539 / JCM 16871 / LMG 4051 / NBRC 15346 / NCIMB 9279 / R1 / VKM B-1422) OX=243230 GN=DR_B0031 PE=3 SV=1	6	6	18
Q9RZT3	-0.718099	0.00671811	0.0618956		Chromosome partitioning protein ParB family OS=Deinococcus radiodurans (strain ATCC 13939 / DSM 20539 / JCM 16871 / LMG 4051 / NBRC 15346 / NCIMB 9279 / R1 / VKM B-1422) OX=243230 GN=DR_B0030 PE=3 SV=1	3	4	19
Q9RZT4	0.790166	0.0191981	0.100123		Sensor histidine kinase/response regulator OS=Deinococcus radiodurans (strain ATCC 13939 / DSM 20539 / JCM 16871 / LMG 4051 / NBRC 15346 / NCIMB 9279 / R1 / VKM B-1422) OX=243230 GN=DR_B0029 PE=4 SV=1	4	6	15
Q9RZT5	-0.0694512	0.683186	0.804189		Sensor histidine kinase/response regulator OS=Deinococcus radiodurans (strain ATCC 13939 / DSM 20539 / JCM 16871 / LMG 4051 / NBRC 15346 / NCIMB 9279 / R1 / VKM B-1422) OX=243230 GN=DR_B0028 PE=4 SV=1	8	8	14
Q9RZT9	0.92001	0.00286847	0.0430844		Sigma-B regulator RsbR OS=Deinococcus radiodurans (strain ATCC 13939 / DSM 20539 / JCM 16871 / LMG 4051 / NBRC 15346 / NCIMB 9279 / R1 / VKM B-1422) OX=243230 GN=DR_B0024 PE=4 SV=1	2	2	7
Q9RZU4	0.269374	0.306149	0.496047		Iron-chelator utilization protein putative OS=Deinococcus radiodurans (strain ATCC 13939 / DSM 20539 / JCM 16871 / LMG 4051 / NBRC 15346 / NCIMB 9279 / R1 / VKM B-1422) OX=243230 GN=DR_B0017 PE=4 SV=1	2	3	12
Q9RZU5	0.265773	0.23781	0.420225		Hemin import ATP-binding protein HmuV OS=Deinococcus radiodurans (strain ATCC 13939 / DSM 20539 / JCM 16871 / LMG 4051 / NBRC 15346 / NCIMB 9279 / R1 / VKM B-1422) OX=243230 GN=hmuV PE=3 SV=1	3	3	11
Q9RZU7	0.73018	0.000279517	0.010765		Hemin ABC transporter periplasmic hemin-binding protein putative OS=Deinococcus radiodurans (strain ATCC 13939 / DSM 20539 / JCM 16871 / LMG 4051 / NBRC 15346 / NCIMB 9279 / R1 / VKM B-1422) OX=243230 GN=DR_B0014 PE=4 SV=1	23	24	49
Q9RZU9	-0.320332	0.152715	0.323067	Carbamidomethylation	Cobyric acid synthase OS=Deinococcus radiodurans (strain ATCC 13939 / DSM 20539 / JCM 16871 / LMG 4051 / NBRC 15346 / NCIMB 9279 / R1 / VKM B-1422) OX=243230 GN=cobQ PE=3 SV=2	9	9	21
Q9RZV0	-0.0849686	0.882549	0.93615		Histidinol-phosphate aminotransferase OS=Deinococcus radiodurans (strain ATCC 13939 / DSM 20539 / JCM 16871 / LMG 4051 / NBRC 15346 / NCIMB 9279 / R1 / VKM B-1422) OX=243230 GN=DR_B0011 PE=4 SV=1	2	2	10
Q9RZV1	0.210231	0.404955	0.588242		Cobalamin biosynthesis protein CobD OS=Deinococcus radiodurans (strain ATCC 13939 / DSM 20539 / JCM 16871 / LMG 4051 / NBRC 15346 / NCIMB 9279 / R1 / VKM B-1422) OX=243230 GN=cobD PE=3 SV=1	3	3	10
Q9RZV2	-0.0678941	0.707317	0.814092		Cobyrinate a c-diamide synthase OS=Deinococcus radiodurans (strain ATCC 13939 / DSM 20539 / JCM 16871 / LMG 4051 / NBRC 15346 / NCIMB 9279 / R1 / VKM B-1422) OX=243230 GN=cbiA PE=3 SV=1	11	11	29
Q9RZV3	0.661692	0.0153178	0.0897958		Cob(I)alamin adenosyltransferase OS=Deinococcus radiodurans (strain ATCC 13939 / DSM 20539 / JCM 16871 / LMG 4051 / NBRC 15346 / NCIMB 9279 / R1 / VKM B-1422) OX=243230 GN=DR_B0008 PE=4 SV=1	8	8	41
Q9RZV4	0.716098	0.00391459	0.0492876		Metal binding protein putative OS=Deinococcus radiodurans (strain ATCC 13939 / DSM 20539 / JCM 16871 / LMG 4051 / NBRC 15346 / NCIMB 9279 / R1 / VKM B-1422) OX=243230 GN=DR_B0007 PE=4 SV=1	28	35	48
Q9RZV8	-0.170722	0.311556	0.502494		Probable plasmid-partitioning protein ParB OS=Deinococcus radiodurans (strain ATCC 13939 / DSM 20539 / JCM 16871 / LMG 4051 / NBRC 15346 / NCIMB 9279 / R1 / VKM B-1422) OX=243230 GN=DR_B0002 PE=3 SV=1	9	9	34
Q9RZV9	-0.561469	0.00749257	0.063581		Chromosome partitioning ATPase putative ParA family OS=Deinococcus radiodurans (strain ATCC 13939 / DSM 20539 / JCM 16871 / LMG 4051 / NBRC 15346 / NCIMB 9279 / R1 / VKM B-1422) OX=243230 GN=DR_B0001 PE=4 SV=1	8	8	24
Q9ZNA2	0.00445075	0.977357	0.989879	Carbamidomethylation	Recombination protein RecR OS=Deinococcus radiodurans (strain ATCC 13939 / DSM 20539 / JCM 16871 / LMG 4051 / NBRC 15346 / NCIMB 9279 / R1 / VKM B-1422) OX=243230 GN=recR PE=1 SV=2	10	10	44

## Sheet: PPI analysis of Figure 5B
PPI analysis of significantly up- or down-regulated proteins in ΔSEP068184 corresponding to Figure 6B
interaction	name	shared interaction	shared name	stringdb::coexpression	stringdb::cooccurrence	stringdb::databases	stringdb::experiments	stringdb::fusion	stringdb::interspecies	stringdb::neighborhood	stringdb::score	stringdb::textmining
pp	rpmE (pp) rpmF	pp	rpmE (pp) rpmF	0.346			0.998			0.06	0.999	0.807
pp	rpmE (pp) rpsD	pp	rpmE (pp) rpsD	0.173			0.994			0.228	0.997	0.429
pp	rpmE (pp) rpmJ	pp	rpmE (pp) rpmJ	0.173			0.998			0.228	0.999	0.807
pp	rplY (pp) rpmE	pp	rplY (pp) rpmE	0.309			0.998				0.999	0.572
pp	rplY (pp) rpsD	pp	rplY (pp) rpsD	0.889			0.994			0.05	0.999	0.43
pp	rplY (pp) rpmJ	pp	rplY (pp) rpmJ	0.131			0.998			0.043	0.998	0.086
pp	rplY (pp) rpmF	pp	rplY (pp) rpmF	0.32			0.998			0.075	0.998	0.246
pp	rpsL (pp) rpmE	pp	rpsL (pp) rpmE	0.114			0.994				0.997	0.572
pp	rpsL (pp) rplY	pp	rpsL (pp) rplY	0.622			0.994				0.997	0.164
pp	rpsL (pp) rpsD	pp	rpsL (pp) rpsD	0.898	0.608	0.979	0.994			0.228	0.999	0.857
pp	rpsL (pp) rpmJ	pp	rpsL (pp) rpmJ	0.861			0.994			0.228	0.999	0.434
pp	rpsL (pp) rpmF	pp	rpsL (pp) rpmF	0.695		0.215	0.994				0.999	0.572
pp	carB (pp) allB	pp	carB (pp) allB	0.733			0.227	0.256		0.078	0.857	0.146
pp	rpsD (pp) rpmF	pp	rpsD (pp) rpmF	0.769			0.994				0.999	0.391
pp	DR_1114 (pp) lutC	pp	DR_1114 (pp) lutC							0.047	0.569	0.567
pp	rpmJ (pp) rpsD	pp	rpmJ (pp) rpsD	0.864			0.994			0.557	0.999	0.572
pp	rpmJ (pp) rpmF	pp	rpmJ (pp) rpmF	0.838		0.876	0.998			0.096	0.999	0.808
pp	pstB (pp) DR_A0161	pp	pstB (pp) DR_A0161	0.346	0.542					0.852	0.958	0.179
pp	DR_A0158 (pp) DR_A0161	pp	DR_A0158 (pp) DR_A0161	0.109	0.404					0.696	0.849	0.179
pp	DR_A0158 (pp) pstB	pp	DR_A0158 (pp) pstB	0.226	0.776	0.8				0.778	0.996	0.572
pp	DR_A0157 (pp) DR_A0158	pp	DR_A0157 (pp) DR_A0158	0.851	0.771	0.8		0.088		0.595	0.998	0.572
pp	DR_A0157 (pp) pstB	pp	DR_A0157 (pp) pstB	0.27	0.34	0.8				0.555	0.978	0.572
pp	DR_A0157 (pp) DR_A0161	pp	DR_A0157 (pp) DR_A0161	0.298			0.119			0.388	0.648	0.179
pp	DR_2153 (pp) DR_2154	pp	DR_2153 (pp) DR_2154							0.806	0.817	0.094
pp	DR_0958 (pp) DR_0959	pp	DR_0958 (pp) DR_0959	0.088	0.784		0.163	0.442		0.891	0.988	0.097

## Sheet: N-his
Quantitative proteomic analysis of N-his Co-IP corresponding to Figure 6C
Accession	Coverage (%)	#Peptides	#Unique	Description	pvalue	FC	log2FC	adj.pvalue
O32504	6	1	1	DNA repair protein PprA OS=Deinococcus radiodurans (strain ATCC 13939 / DSM 20539 / JCM 16871 / LMG 4051 / NBRC 15346 / NCIMB 9279 / R1 / VKM B-1422) OX=243230 GN=pprA PE=1 SV=2	0.575943	1.10076	0.138504	0.647993
O32507	23	7	7	Succinate-semialdehyde dehydrogenase [NADP(+)] OS=Deinococcus radiodurans (strain ATCC 13939 / DSM 20539 / JCM 16871 / LMG 4051 / NBRC 15346 / NCIMB 9279 / R1 / VKM B-1422) OX=243230 GN=ssdA PE=3 SV=1	0.628465	1.06814	0.0951074	0.6939
O32508	11	4	4	CinA-like protein OS=Deinococcus radiodurans (strain ATCC 13939 / DSM 20539 / JCM 16871 / LMG 4051 / NBRC 15346 / NCIMB 9279 / R1 / VKM B-1422) OX=243230 GN=cinA PE=3 SV=1	0.602623	0.823875	-0.279503	0.671103
O83026	23	13	12	Phosphoenolpyruvate synthase OS=Deinococcus radiodurans (strain ATCC 13939 / DSM 20539 / JCM 16871 / LMG 4051 / NBRC 15346 / NCIMB 9279 / R1 / VKM B-1422) OX=243230 GN=ppsA PE=3 SV=2	0.011503	1.86171	0.896632	0.0467021
P42443	62	21	21	Protein RecA OS=Deinococcus radiodurans (strain ATCC 13939 / DSM 20539 / JCM 16871 / LMG 4051 / NBRC 15346 / NCIMB 9279 / R1 / VKM B-1422) OX=243230 GN=recA PE=1 SV=2	0.0832627	0.869146	-0.20233	0.168782
P49228	58	14	14	50S ribosomal protein L32 OS=Deinococcus radiodurans (strain ATCC 13939 / DSM 20539 / JCM 16871 / LMG 4051 / NBRC 15346 / NCIMB 9279 / R1 / VKM B-1422) OX=243230 GN=rpmF PE=1 SV=3	0.00879958	2.50916	1.3272	0.0400776
P52027	25	17	17	DNA polymerase I OS=Deinococcus radiodurans (strain ATCC 13939 / DSM 20539 / JCM 16871 / LMG 4051 / NBRC 15346 / NCIMB 9279 / R1 / VKM B-1422) OX=243230 GN=polA PE=3 SV=2	0.0966064	1.29358	0.371372	0.18526
P52153	30	13	13	Transcription termination factor Rho OS=Deinococcus radiodurans (strain ATCC 13939 / DSM 20539 / JCM 16871 / LMG 4051 / NBRC 15346 / NCIMB 9279 / R1 / VKM B-1422) OX=243230 GN=rho PE=3 SV=2	0.000329823	1.39167	0.47682	0.00822242
P56860	5	1	1	Adenosine 5'-phosphosulfate reductase OS=Deinococcus radiodurans (strain ATCC 13939 / DSM 20539 / JCM 16871 / LMG 4051 / NBRC 15346 / NCIMB 9279 / R1 / VKM B-1422) OX=243230 GN=cysH PE=3 SV=1	0.131136	0.728776	-0.456452	0.226697
P56861	69	9	9	Adenylyl-sulfate kinase OS=Deinococcus radiodurans (strain ATCC 13939 / DSM 20539 / JCM 16871 / LMG 4051 / NBRC 15346 / NCIMB 9279 / R1 / VKM B-1422) OX=243230 GN=cysC PE=3 SV=1	0.957872	1.00697	0.0100188	0.970853
P56864	52	17	16	Sulfate adenylyltransferase OS=Deinococcus radiodurans (strain ATCC 13939 / DSM 20539 / JCM 16871 / LMG 4051 / NBRC 15346 / NCIMB 9279 / R1 / VKM B-1422) OX=243230 GN=sat PE=3 SV=1	0.302325	0.953125	-0.0692627	0.401874
P56867	56	80	80	Hexagonally packed intermediate-layer surface protein OS=Deinococcus radiodurans (strain ATCC 13939 / DSM 20539 / JCM 16871 / LMG 4051 / NBRC 15346 / NCIMB 9279 / R1 / VKM B-1422) OX=243230 GN=hpi PE=3 SV=1	0.0597914	0.781129	-0.356367	0.134436
P56905	3	2	2	Peptide chain release factor 1 OS=Deinococcus radiodurans (strain ATCC 13939 / DSM 20539 / JCM 16871 / LMG 4051 / NBRC 15346 / NCIMB 9279 / R1 / VKM B-1422) OX=243230 GN=prfA PE=3 SV=1	0.421003	1.5397	0.622649	0.509578
P56925	13	3	3	33 kDa chaperonin OS=Deinococcus radiodurans (strain ATCC 13939 / DSM 20539 / JCM 16871 / LMG 4051 / NBRC 15346 / NCIMB 9279 / R1 / VKM B-1422) OX=243230 GN=hslO PE=3 SV=3	0.69974	1.04456	0.0628967	0.761939
P56926	39	26	26	Glutamine--tRNA ligase OS=Deinococcus radiodurans (strain ATCC 13939 / DSM 20539 / JCM 16871 / LMG 4051 / NBRC 15346 / NCIMB 9279 / R1 / VKM B-1422) OX=243230 GN=glnS PE=1 SV=1	0.129636	0.925021	-0.112442	0.22465
P83589	49	23	23	Probable 3-hydroxyacyl-CoA dehydrogenase OS=Deinococcus radiodurans (strain ATCC 13939 / DSM 20539 / JCM 16871 / LMG 4051 / NBRC 15346 / NCIMB 9279 / R1 / VKM B-1422) OX=243230 GN=DR_2477 PE=1 SV=2	0.000111472	1.5634	0.644685	0.00754295
Q46577	22	16	16	UvrABC system protein A OS=Deinococcus radiodurans (strain ATCC 13939 / DSM 20539 / JCM 16871 / LMG 4051 / NBRC 15346 / NCIMB 9279 / R1 / VKM B-1422) OX=243230 GN=uvrA PE=3 SV=2	0.0114796	1.91262	0.935551	0.0467408
Q46578	28	6	6	Phosphate acyltransferase OS=Deinococcus radiodurans (strain ATCC 13939 / DSM 20539 / JCM 16871 / LMG 4051 / NBRC 15346 / NCIMB 9279 / R1 / VKM B-1422) OX=243230 GN=plsX PE=3 SV=3	0.0744782	1.71754	0.780344	0.156559
Q59337	37	15	15	Catalase OS=Deinococcus radiodurans (strain ATCC 13939 / DSM 20539 / JCM 16871 / LMG 4051 / NBRC 15346 / NCIMB 9279 / R1 / VKM B-1422) OX=243230 GN=katA PE=1 SV=2	0.000201554	2.30668	1.20582	0.00650927
Q9LBE3	16	3	3	2-hydroxyhepta-2 4-diene-1 7-dioate isomerase/5-carboxymethyl-2-oxo-hex-3-ene-1 7-dioate decarboxylase-related protein OS=Deinococcus radiodurans (strain ATCC 13939 / DSM 20539 / JCM 16871 / LMG 4051 / NBRC 15346 / NCIMB 9279 / R1 ...	0.000140717	1.32166	0.402351	0.00624871
Q9R342	76	111	110	Elongation factor Tu OS=Deinococcus radiodurans (strain ATCC 13939 / DSM 20539 / JCM 16871 / LMG 4051 / NBRC 15346 / NCIMB 9279 / R1 / VKM B-1422) OX=243230 GN=tufA PE=3 SV=1	0.0181154	1.33861	0.42074	0.0624806
Q9RR60	38	19	19	Enolase OS=Deinococcus radiodurans (strain ATCC 13939 / DSM 20539 / JCM 16871 / LMG 4051 / NBRC 15346 / NCIMB 9279 / R1 / VKM B-1422) OX=243230 GN=eno PE=3 SV=1	0.124568	0.827556	-0.273071	0.217994
Q9RR62	40	16	16	Pyruvate kinase OS=Deinococcus radiodurans (strain ATCC 13939 / DSM 20539 / JCM 16871 / LMG 4051 / NBRC 15346 / NCIMB 9279 / R1 / VKM B-1422) OX=243230 GN=DR_2635 PE=3 SV=1	0.00817665	2.68346	1.42409	0.0388596
Q9RR63	38	11	11	Tyrosine--tRNA ligase OS=Deinococcus radiodurans (strain ATCC 13939 / DSM 20539 / JCM 16871 / LMG 4051 / NBRC 15346 / NCIMB 9279 / R1 / VKM B-1422) OX=243230 GN=tyrS PE=3 SV=1	0.0661362	1.42148	0.507394	0.14392
Q9RR66	9	1	1	Deoxycytidylate deaminase putative OS=Deinococcus radiodurans (strain ATCC 13939 / DSM 20539 / JCM 16871 / LMG 4051 / NBRC 15346 / NCIMB 9279 / R1 / VKM B-1422) OX=243230 GN=DR_2631 PE=3 SV=1	0.00332865	2.52632	1.33703	0.0236501
Q9RR67	4	1	1	Thymidylate synthase OS=Deinococcus radiodurans (strain ATCC 13939 / DSM 20539 / JCM 16871 / LMG 4051 / NBRC 15346 / NCIMB 9279 / R1 / VKM B-1422) OX=243230 GN=thyA PE=3 SV=1	0.00218724	1.29424	0.372104	0.0185004
Q9RR70	59	24	24	Fumarate hydratase class II OS=Deinococcus radiodurans (strain ATCC 13939 / DSM 20539 / JCM 16871 / LMG 4051 / NBRC 15346 / NCIMB 9279 / R1 / VKM B-1422) OX=243230 GN=fumC PE=3 SV=1	0.0784641	1.13256	0.179587	0.161825
Q9RR71	6	2	2	Carboxylic ester hydrolase OS=Deinococcus radiodurans (strain ATCC 13939 / DSM 20539 / JCM 16871 / LMG 4051 / NBRC 15346 / NCIMB 9279 / R1 / VKM B-1422) OX=243230 GN=DR_2626 PE=3 SV=1	0.257177	1.43416	0.520209	0.360403
Q9RR73	20	3	3	Uncharacterized protein OS=Deinococcus radiodurans (strain ATCC 13939 / DSM 20539 / JCM 16871 / LMG 4051 / NBRC 15346 / NCIMB 9279 / R1 / VKM B-1422) OX=243230 GN=DR_2624 PE=4 SV=1	0.0909266	0.810464	-0.30318	0.178709
Q9RR74	27	9	9	Uncharacterized protein OS=Deinococcus radiodurans (strain ATCC 13939 / DSM 20539 / JCM 16871 / LMG 4051 / NBRC 15346 / NCIMB 9279 / R1 / VKM B-1422) OX=243230 GN=DR_2623 PE=4 SV=1	0.31628	1.32144	0.402113	0.414607
Q9RR75	11	2	2	Methyltransf_25 domain-containing protein OS=Deinococcus radiodurans (strain ATCC 13939 / DSM 20539 / JCM 16871 / LMG 4051 / NBRC 15346 / NCIMB 9279 / R1 / VKM B-1422) OX=243230 GN=DR_2622 PE=4 SV=1	0.30644	1.17314	0.230374	0.405448
Q9RR81	8	3	3	3-methyl-2-oxobutanoate hydroxymethyltransferase OS=Deinococcus radiodurans (strain ATCC 13939 / DSM 20539 / JCM 16871 / LMG 4051 / NBRC 15346 / NCIMB 9279 / R1 / VKM B-1422) OX=243230 GN=panB PE=3 SV=2	0.289179	0.352358	-1.50489	0.392477
Q9RR82	8	2	2	CHAD domain-containing protein OS=Deinococcus radiodurans (strain ATCC 13939 / DSM 20539 / JCM 16871 / LMG 4051 / NBRC 15346 / NCIMB 9279 / R1 / VKM B-1422) OX=243230 GN=DR_2614 PE=4 SV=1	0.0888405	2.12589	1.08807	0.17607
Q9RR83	37	7	7	Hydrolase CbbY/CbbZ/GpH/YieH family OS=Deinococcus radiodurans (strain ATCC 13939 / DSM 20539 / JCM 16871 / LMG 4051 / NBRC 15346 / NCIMB 9279 / R1 / VKM B-1422) OX=243230 GN=DR_2613 PE=4 SV=1	0.0449091	1.42716	0.513149	0.111177
Q9RR86	17	7	7	BrkB protein putative OS=Deinococcus radiodurans (strain ATCC 13939 / DSM 20539 / JCM 16871 / LMG 4051 / NBRC 15346 / NCIMB 9279 / R1 / VKM B-1422) OX=243230 GN=DR_2609 PE=4 SV=1	0.0283478	2.10115	1.07118	0.0837468
Q9RR88	6	1	1	Molybdenum cofactor biosynthesis protein D/E OS=Deinococcus radiodurans (strain ATCC 13939 / DSM 20539 / JCM 16871 / LMG 4051 / NBRC 15346 / NCIMB 9279 / R1 / VKM B-1422) OX=243230 GN=DR_2607 PE=4 SV=1	0.914609	1.02132	0.030429	0.937029
Q9RR92	4	1	1	Acetate kinase OS=Deinococcus radiodurans (strain ATCC 13939 / DSM 20539 / JCM 16871 / LMG 4051 / NBRC 15346 / NCIMB 9279 / R1 / VKM B-1422) OX=243230 GN=ackA PE=3 SV=1	0.355208	0.797806	-0.325891	0.451476
Q9RR95	15	4	4	Uncharacterized protein OS=Deinococcus radiodurans (strain ATCC 13939 / DSM 20539 / JCM 16871 / LMG 4051 / NBRC 15346 / NCIMB 9279 / R1 / VKM B-1422) OX=243230 GN=DR_2599 PE=4 SV=1	0.0385435	0.498366	-1.00472	0.101239
Q9RR97	4	1	1	Nitric oxide synthase oxygenase OS=Deinococcus radiodurans (strain ATCC 13939 / DSM 20539 / JCM 16871 / LMG 4051 / NBRC 15346 / NCIMB 9279 / R1 / VKM B-1422) OX=243230 GN=nos PE=1 SV=1	0.998432	0.999016	-0.00142067	0.998432
Q9RR98	15	3	3	Uncharacterized protein OS=Deinococcus radiodurans (strain ATCC 13939 / DSM 20539 / JCM 16871 / LMG 4051 / NBRC 15346 / NCIMB 9279 / R1 / VKM B-1422) OX=243230 GN=DR_2596 PE=4 SV=1	0.0218341	1.43501	0.521056	0.0698788
Q9RR99	15	4	4	Oxidoreductase short-chain dehydrogenase/reductase family OS=Deinococcus radiodurans (strain ATCC 13939 / DSM 20539 / JCM 16871 / LMG 4051 / NBRC 15346 / NCIMB 9279 / R1 / VKM B-1422) OX=243230 GN=DR_2595 PE=4 SV=1	0.452841	0.960187	-0.0586122	0.537584
Q9RRA0	25	11	11	Magnesium protoporphyrin chelatase putative OS=Deinococcus radiodurans (strain ATCC 13939 / DSM 20539 / JCM 16871 / LMG 4051 / NBRC 15346 / NCIMB 9279 / R1 / VKM B-1422) OX=243230 GN=DR_2594 PE=4 SV=1	0.0874249	1.28082	0.357073	0.174481
Q9RRA2	10	3	3	Uncharacterized protein OS=Deinococcus radiodurans (strain ATCC 13939 / DSM 20539 / JCM 16871 / LMG 4051 / NBRC 15346 / NCIMB 9279 / R1 / VKM B-1422) OX=243230 GN=DR_2592 PE=4 SV=1	0.0643648	1.3621	0.445834	0.141146
Q9RRA4	28	4	4	Iron ABC transporter ATP-binding protein OS=Deinococcus radiodurans (strain ATCC 13939 / DSM 20539 / JCM 16871 / LMG 4051 / NBRC 15346 / NCIMB 9279 / R1 / VKM B-1422) OX=243230 GN=DR_2590 PE=4 SV=1	0.0944249	0.804433	-0.313956	0.182307
Q9RRA6	47	23	18	Iron ABC transporter periplasmic substrate-binding protein putative OS=Deinococcus radiodurans (strain ATCC 13939 / DSM 20539 / JCM 16871 / LMG 4051 / NBRC 15346 / NCIMB 9279 / R1 / VKM B-1422) OX=243230 GN=DR_2588 PE=4 SV=1	0.299161	0.860681	-0.216449	0.401424
Q9RRA7	13	2	2	PlsC domain-containing protein OS=Deinococcus radiodurans (strain ATCC 13939 / DSM 20539 / JCM 16871 / LMG 4051 / NBRC 15346 / NCIMB 9279 / R1 / VKM B-1422) OX=243230 GN=DR_2587 PE=4 SV=1	0.274764	1.37388	0.458257	0.377601
Q9RRB1	17	8	7	Malate oxidoreductase OS=Deinococcus radiodurans (strain ATCC 13939 / DSM 20539 / JCM 16871 / LMG 4051 / NBRC 15346 / NCIMB 9279 / R1 / VKM B-1422) OX=243230 GN=DR_2583 PE=3 SV=1	0.311956	1.07587	0.105503	0.410453
Q9RRB3	6	2	2	LytR/CspA/Psr family protein OS=Deinococcus radiodurans (strain ATCC 13939 / DSM 20539 / JCM 16871 / LMG 4051 / NBRC 15346 / NCIMB 9279 / R1 / VKM B-1422) OX=243230 GN=DR_2581 PE=3 SV=1	0.887108	0.990854	-0.0132561	0.915454
Q9RRB4	31	3	3	Ribosomal silencing factor RsfS OS=Deinococcus radiodurans (strain ATCC 13939 / DSM 20539 / JCM 16871 / LMG 4051 / NBRC 15346 / NCIMB 9279 / R1 / VKM B-1422) OX=243230 GN=rsfS PE=3 SV=1	0.00131154	0.572386	-0.80494	0.0140127
Q9RRB6	68	89	89	S-layer protein SlpA OS=Deinococcus radiodurans (strain ATCC 13939 / DSM 20539 / JCM 16871 / LMG 4051 / NBRC 15346 / NCIMB 9279 / R1 / VKM B-1422) OX=243230 GN=slpA PE=1 SV=1	0.00774337	0.561485	-0.832681	0.0379425
Q9RRB7	42	11	11	Probable manganese-dependent inorganic pyrophosphatase OS=Deinococcus radiodurans (strain ATCC 13939 / DSM 20539 / JCM 16871 / LMG 4051 / NBRC 15346 / NCIMB 9279 / R1 / VKM B-1422) OX=243230 GN=ppaC PE=1 SV=1	0.245567	1.13321	0.180422	0.348254
Q9RRC2	18	1	1	Uncharacterized protein OS=Deinococcus radiodurans (strain ATCC 13939 / DSM 20539 / JCM 16871 / LMG 4051 / NBRC 15346 / NCIMB 9279 / R1 / VKM B-1422) OX=243230 GN=DR_2570 PE=4 SV=1	0.0143157	1.96413	0.973893	0.0532528
Q9RRC4	52	21	21	Arginine--tRNA ligase OS=Deinococcus radiodurans (strain ATCC 13939 / DSM 20539 / JCM 16871 / LMG 4051 / NBRC 15346 / NCIMB 9279 / R1 / VKM B-1422) OX=243230 GN=argS PE=3 SV=1	0.00160668	1.36523	0.449141	0.0157454
Q9RRC5	3	1	1	N-acetylmuramoyl-L-alanine amidase-related protein OS=Deinococcus radiodurans (strain ATCC 13939 / DSM 20539 / JCM 16871 / LMG 4051 / NBRC 15346 / NCIMB 9279 / R1 / VKM B-1422) OX=243230 GN=DR_2567 PE=4 SV=1	0.144356	0.492564	-1.02162	0.240199
Q9RRC7	27	26	26	Iron-sulfur binding reductase putative OS=Deinococcus radiodurans (strain ATCC 13939 / DSM 20539 / JCM 16871 / LMG 4051 / NBRC 15346 / NCIMB 9279 / R1 / VKM B-1422) OX=243230 GN=DR_2565 PE=4 SV=1	0.000643412	2.8141	1.49267	0.0106313
Q9RRC9	33	3	3	Uncharacterized protein OS=Deinococcus radiodurans (strain ATCC 13939 / DSM 20539 / JCM 16871 / LMG 4051 / NBRC 15346 / NCIMB 9279 / R1 / VKM B-1422) OX=243230 GN=DR_2563 PE=4 SV=1	0.0179829	0.448348	-1.15731	0.0623262
Q9RRD6	24	5	5	Response regulator OS=Deinococcus radiodurans (strain ATCC 13939 / DSM 20539 / JCM 16871 / LMG 4051 / NBRC 15346 / NCIMB 9279 / R1 / VKM B-1422) OX=243230 GN=DR_2556 PE=3 SV=1	0.299372	1.39351	0.478728	0.401327
Q9RRD7	12	4	4	Aspartyl/glutamyl-tRNA(Asn/Gln) amidotransferase subunit B OS=Deinococcus radiodurans (strain ATCC 13939 / DSM 20539 / JCM 16871 / LMG 4051 / NBRC 15346 / NCIMB 9279 / R1 / VKM B-1422) OX=243230 GN=gatB PE=3 SV=2	0.192697	1.11928	0.162575	0.292233
Q9RRD9	4	1	1	Carbohydrate kinase putative OS=Deinococcus radiodurans (strain ATCC 13939 / DSM 20539 / JCM 16871 / LMG 4051 / NBRC 15346 / NCIMB 9279 / R1 / VKM B-1422) OX=243230 GN=DR_2553 PE=4 SV=1	0.657097	0.880196	-0.184104	0.723265
Q9RRE0	55	13	13	Endolytic murein transglycosylase OS=Deinococcus radiodurans (strain ATCC 13939 / DSM 20539 / JCM 16871 / LMG 4051 / NBRC 15346 / NCIMB 9279 / R1 / VKM B-1422) OX=243230 GN=mltG PE=3 SV=1	0.000108353	2.06384	1.04533	0.00769846
Q9RRE1	12	3	3	EF-hand domain-containing protein OS=Deinococcus radiodurans (strain ATCC 13939 / DSM 20539 / JCM 16871 / LMG 4051 / NBRC 15346 / NCIMB 9279 / R1 / VKM B-1422) OX=243230 GN=DR_2551 PE=4 SV=1	0.140937	1.56314	0.644451	0.237288
Q9RRE4	7	1	1	Probable transcriptional regulatory protein DR_2548 OS=Deinococcus radiodurans (strain ATCC 13939 / DSM 20539 / JCM 16871 / LMG 4051 / NBRC 15346 / NCIMB 9279 / R1 / VKM B-1422) OX=243230 GN=DR_2548 PE=3 SV=1	0.0673312	2.58312	1.36911	0.14585
Q9RRE6	9	3	3	Protein kinase domain-containing protein OS=Deinococcus radiodurans (strain ATCC 13939 / DSM 20539 / JCM 16871 / LMG 4051 / NBRC 15346 / NCIMB 9279 / R1 / VKM B-1422) OX=243230 GN=DR_2546 PE=4 SV=1	0.132173	1.81921	0.863314	0.228212
Q9RRE7	43	17	17	NMO domain-containing protein OS=Deinococcus radiodurans (strain ATCC 13939 / DSM 20539 / JCM 16871 / LMG 4051 / NBRC 15346 / NCIMB 9279 / R1 / VKM B-1422) OX=243230 GN=DR_2545 PE=4 SV=1	0.178857	1.16796	0.223994	0.278069
Q9RRF0	47	11	11	Peptidyl-prolyl cis-trans isomerase OS=Deinococcus radiodurans (strain ATCC 13939 / DSM 20539 / JCM 16871 / LMG 4051 / NBRC 15346 / NCIMB 9279 / R1 / VKM B-1422) OX=243230 GN=DR_2542 PE=3 SV=1	0.0333703	1.19199	0.253366	0.0926155
Q9RRF2	5	2	2	Amidohydro_3 domain-containing protein OS=Deinococcus radiodurans (strain ATCC 13939 / DSM 20539 / JCM 16871 / LMG 4051 / NBRC 15346 / NCIMB 9279 / R1 / VKM B-1422) OX=243230 GN=DR_2540 PE=4 SV=1	0.758244	1.05518	0.0774945	0.808301
Q9RRF4	12	3	3	Cytochrome P450 OS=Deinococcus radiodurans (strain ATCC 13939 / DSM 20539 / JCM 16871 / LMG 4051 / NBRC 15346 / NCIMB 9279 / R1 / VKM B-1422) OX=243230 GN=DR_2538 PE=3 SV=1	0.0806426	1.40162	0.487098	0.164882
Q9RRF7	16	3	3	Hydrolase putative OS=Deinococcus radiodurans (strain ATCC 13939 / DSM 20539 / JCM 16871 / LMG 4051 / NBRC 15346 / NCIMB 9279 / R1 / VKM B-1422) OX=243230 GN=DR_2535 PE=4 SV=1	0.00258379	1.84643	0.884737	0.0202849
Q9RRG1	4	1	1	Thiosulfate sulfurtransferase OS=Deinococcus radiodurans (strain ATCC 13939 / DSM 20539 / JCM 16871 / LMG 4051 / NBRC 15346 / NCIMB 9279 / R1 / VKM B-1422) OX=243230 GN=DR_2531 PE=4 SV=1	0.033342	3.45627	1.78922	0.0927182
Q9RRG3	40	5	5	Uncharacterized protein OS=Deinococcus radiodurans (strain ATCC 13939 / DSM 20539 / JCM 16871 / LMG 4051 / NBRC 15346 / NCIMB 9279 / R1 / VKM B-1422) OX=243230 GN=DR_2529 PE=4 SV=1	0.00189807	2.25813	1.17513	0.0172895
Q9RRG4	52	16	16	Uncharacterized protein OS=Deinococcus radiodurans (strain ATCC 13939 / DSM 20539 / JCM 16871 / LMG 4051 / NBRC 15346 / NCIMB 9279 / R1 / VKM B-1422) OX=243230 GN=DR_2528 PE=4 SV=1	0.00541161	1.23407	0.303427	0.0313873
Q9RRG5	67	17	17	Uncharacterized protein OS=Deinococcus radiodurans (strain ATCC 13939 / DSM 20539 / JCM 16871 / LMG 4051 / NBRC 15346 / NCIMB 9279 / R1 / VKM B-1422) OX=243230 GN=DR_2527 PE=4 SV=1	0.993266	0.99964	-0.000519235	0.994666
Q9RRG6	47	23	23	Dihydrolipoyl dehydrogenase OS=Deinococcus radiodurans (strain ATCC 13939 / DSM 20539 / JCM 16871 / LMG 4051 / NBRC 15346 / NCIMB 9279 / R1 / VKM B-1422) OX=243230 GN=DR_2526 PE=3 SV=1	0.0533954	2.44107	1.28751	0.124385
Q9RRG7	8	3	2	C4-dicarboxylate transport protein OS=Deinococcus radiodurans (strain ATCC 13939 / DSM 20539 / JCM 16871 / LMG 4051 / NBRC 15346 / NCIMB 9279 / R1 / VKM B-1422) OX=243230 GN=dctA PE=3 SV=2	0.00124947	1.41315	0.49891	0.0140912
Q9RRH3	4	2	2	DNA damage-responsive serine/threonine-protein kinase RqkA OS=Deinococcus radiodurans (strain ATCC 13939 / DSM 20539 / JCM 16871 / LMG 4051 / NBRC 15346 / NCIMB 9279 / R1 / VKM B-1422) OX=243230 GN=rqkA PE=1 SV=1	0.767251	1.03647	0.0516723	0.816066
Q9RRH4	10	2	2	Uncharacterized protein OS=Deinococcus radiodurans (strain ATCC 13939 / DSM 20539 / JCM 16871 / LMG 4051 / NBRC 15346 / NCIMB 9279 / R1 / VKM B-1422) OX=243230 GN=DR_2517 PE=4 SV=1	0.00503135	0.448085	-1.15816	0.0297898
Q9RRH5	9	2	2	Peptidase_M16_C domain-containing protein OS=Deinococcus radiodurans (strain ATCC 13939 / DSM 20539 / JCM 16871 / LMG 4051 / NBRC 15346 / NCIMB 9279 / R1 / VKM B-1422) OX=243230 GN=DR_2516 PE=4 SV=1	0.711943	1.09873	0.135837	0.772268
Q9RRH6	7	2	2	Zinc protease putative OS=Deinococcus radiodurans (strain ATCC 13939 / DSM 20539 / JCM 16871 / LMG 4051 / NBRC 15346 / NCIMB 9279 / R1 / VKM B-1422) OX=243230 GN=DR_2515 PE=3 SV=1	0.0915789	1.09899	0.136184	0.179247
Q9RRH7	12	2	2	PlsC domain-containing protein OS=Deinococcus radiodurans (strain ATCC 13939 / DSM 20539 / JCM 16871 / LMG 4051 / NBRC 15346 / NCIMB 9279 / R1 / VKM B-1422) OX=243230 GN=DR_2514 PE=4 SV=1	0.318112	1.18135	0.240433	0.415094
Q9RRI1	48	11	11	Enoyl-CoA hydratase putative OS=Deinococcus radiodurans (strain ATCC 13939 / DSM 20539 / JCM 16871 / LMG 4051 / NBRC 15346 / NCIMB 9279 / R1 / VKM B-1422) OX=243230 GN=DR_2510 PE=3 SV=1	0.00773704	1.33617	0.418107	0.0380427
Q9RRI3	18	11	11	Medium-chain fatty acid--CoA ligase OS=Deinococcus radiodurans (strain ATCC 13939 / DSM 20539 / JCM 16871 / LMG 4051 / NBRC 15346 / NCIMB 9279 / R1 / VKM B-1422) OX=243230 GN=DR_2507 PE=4 SV=1	6.74912e-05	1.9378	0.954419	0.00599406
Q9RRI4	8	3	2	Ferric enterobactin esterase-related protein OS=Deinococcus radiodurans (strain ATCC 13939 / DSM 20539 / JCM 16871 / LMG 4051 / NBRC 15346 / NCIMB 9279 / R1 / VKM B-1422) OX=243230 GN=DR_2506 PE=4 SV=1	0.213869	0.731982	-0.45012	0.314605
Q9RRI5	3	1	1	Peptidase_C39_2 domain-containing protein OS=Deinococcus radiodurans (strain ATCC 13939 / DSM 20539 / JCM 16871 / LMG 4051 / NBRC 15346 / NCIMB 9279 / R1 / VKM B-1422) OX=243230 GN=DR_2505 PE=4 SV=1	0.208929	1.11032	0.150976	0.310228
Q9RRI7	9	5	5	Prolyl endopeptidase OS=Deinococcus radiodurans (strain ATCC 13939 / DSM 20539 / JCM 16871 / LMG 4051 / NBRC 15346 / NCIMB 9279 / R1 / VKM B-1422) OX=243230 GN=DR_2503 PE=4 SV=1	0.00400771	2.62593	1.39283	0.0258862
Q9RRJ1	12	1	1	Nucleoside diphosphate kinase OS=Deinococcus radiodurans (strain ATCC 13939 / DSM 20539 / JCM 16871 / LMG 4051 / NBRC 15346 / NCIMB 9279 / R1 / VKM B-1422) OX=243230 GN=ndk PE=3 SV=2	4.31242e-05	4.53011	2.17955	0.00510663
Q9RRJ2	4	1	1	GGDEF family protein OS=Deinococcus radiodurans (strain ATCC 13939 / DSM 20539 / JCM 16871 / LMG 4051 / NBRC 15346 / NCIMB 9279 / R1 / VKM B-1422) OX=243230 GN=DR_2498 PE=4 SV=1	0.14881	0.753043	-0.409195	0.244745
Q9RRJ4	19	7	7	UDP-N-acetylmuramoylalanine--D-glutamate ligase OS=Deinococcus radiodurans (strain ATCC 13939 / DSM 20539 / JCM 16871 / LMG 4051 / NBRC 15346 / NCIMB 9279 / R1 / VKM B-1422) OX=243230 GN=murD PE=3 SV=1	0.366552	0.815696	-0.293896	0.463408
Q9RRJ5	14	3	3	1-(5-phosphoribosyl)-5-[(5-phosphoribosylamino)methylideneamino] imidazole-4-carboxamide isomerase OS=Deinococcus radiodurans (strain ATCC 13939 / DSM 20539 / JCM 16871 / LMG 4051 / NBRC 15346 / NCIMB 9279 / R1 / VKM B-1422) OX=24323...	0.123618	1.557	0.638768	0.217133
Q9RRJ6	46	4	4	DNA-directed RNA polymerase subunit omega OS=Deinococcus radiodurans (strain ATCC 13939 / DSM 20539 / JCM 16871 / LMG 4051 / NBRC 15346 / NCIMB 9279 / R1 / VKM B-1422) OX=243230 GN=rpoZ PE=3 SV=2	0.0980915	1.21815	0.284688	0.186597
Q9RRJ7	29	9	8	Carboxypeptidase G2 OS=Deinococcus radiodurans (strain ATCC 13939 / DSM 20539 / JCM 16871 / LMG 4051 / NBRC 15346 / NCIMB 9279 / R1 / VKM B-1422) OX=243230 GN=DR_2493 PE=4 SV=1	0.338211	1.16363	0.218632	0.43493
Q9RRK0	2	1	1	Uncharacterized protein OS=Deinococcus radiodurans (strain ATCC 13939 / DSM 20539 / JCM 16871 / LMG 4051 / NBRC 15346 / NCIMB 9279 / R1 / VKM B-1422) OX=243230 GN=DR_2489 PE=4 SV=1	0.69633	0.836653	-0.257298	0.759973
Q9RRK7	11	3	3	Sigma70_r4 domain-containing protein OS=Deinococcus radiodurans (strain ATCC 13939 / DSM 20539 / JCM 16871 / LMG 4051 / NBRC 15346 / NCIMB 9279 / R1 / VKM B-1422) OX=243230 GN=DR_2482 PE=4 SV=1	0.375541	0.82808	-0.272158	0.470585
Q9RRK8	10	1	1	Uncharacterized protein OS=Deinococcus radiodurans (strain ATCC 13939 / DSM 20539 / JCM 16871 / LMG 4051 / NBRC 15346 / NCIMB 9279 / R1 / VKM B-1422) OX=243230 GN=DR_2481 PE=4 SV=1	0.00970388	2.02144	1.01538	0.0421688
Q9RRK9	39	15	15	Acetyl-CoA acetyltransferase OS=Deinococcus radiodurans (strain ATCC 13939 / DSM 20539 / JCM 16871 / LMG 4051 / NBRC 15346 / NCIMB 9279 / R1 / VKM B-1422) OX=243230 GN=DR_2480 PE=3 SV=1	0.00206829	2.18478	1.12749	0.0180309
Q9RRL1	3	1	1	Peptidase_S9 domain-containing protein OS=Deinococcus radiodurans (strain ATCC 13939 / DSM 20539 / JCM 16871 / LMG 4051 / NBRC 15346 / NCIMB 9279 / R1 / VKM B-1422) OX=243230 GN=DR_2478 PE=4 SV=1	0.00105737	1.91832	0.939845	0.0130655
Q9RRL7	33	18	18	Acetyl-coenzyme A synthetase OS=Deinococcus radiodurans (strain ATCC 13939 / DSM 20539 / JCM 16871 / LMG 4051 / NBRC 15346 / NCIMB 9279 / R1 / VKM B-1422) OX=243230 GN=acsA PE=3 SV=1	0.0487059	0.658094	-0.603635	0.117108
Q9RRM3	25	8	8	Serine-pyruvate aminotransferase OS=Deinococcus radiodurans (strain ATCC 13939 / DSM 20539 / JCM 16871 / LMG 4051 / NBRC 15346 / NCIMB 9279 / R1 / VKM B-1422) OX=243230 GN=DR_2465 PE=4 SV=1	0.0847752	0.799611	-0.32263	0.17039
Q9RRM5	13	3	3	Transport protein putative OS=Deinococcus radiodurans (strain ATCC 13939 / DSM 20539 / JCM 16871 / LMG 4051 / NBRC 15346 / NCIMB 9279 / R1 / VKM B-1422) OX=243230 GN=DR_2463 PE=3 SV=1	0.17311	1.17703	0.235152	0.271811
Q9RRM6	20	11	11	Ribonuclease Y OS=Deinococcus radiodurans (strain ATCC 13939 / DSM 20539 / JCM 16871 / LMG 4051 / NBRC 15346 / NCIMB 9279 / R1 / VKM B-1422) OX=243230 GN=rny PE=3 SV=1	0.000367496	1.56222	0.643597	0.00856084
Q9RRM7	21	5	5	Histidinol-phosphate aminotransferase OS=Deinococcus radiodurans (strain ATCC 13939 / DSM 20539 / JCM 16871 / LMG 4051 / NBRC 15346 / NCIMB 9279 / R1 / VKM B-1422) OX=243230 GN=hisC PE=3 SV=1	0.0223107	1.28154	0.357882	0.0707669
Q9RRM9	15	2	2	Oxidoreductase putative OS=Deinococcus radiodurans (strain ATCC 13939 / DSM 20539 / JCM 16871 / LMG 4051 / NBRC 15346 / NCIMB 9279 / R1 / VKM B-1422) OX=243230 GN=DR_2459 PE=4 SV=1	0.0109685	1.41608	0.501907	0.0455737
Q9RRN5	2	2	1	Cation-transporting ATPase OS=Deinococcus radiodurans (strain ATCC 13939 / DSM 20539 / JCM 16871 / LMG 4051 / NBRC 15346 / NCIMB 9279 / R1 / VKM B-1422) OX=243230 GN=DR_2453 PE=3 SV=1	0.0934248	0.522461	-0.936606	0.180867
Q9RRN6	25	1	1	HMA domain-containing protein OS=Deinococcus radiodurans (strain ATCC 13939 / DSM 20539 / JCM 16871 / LMG 4051 / NBRC 15346 / NCIMB 9279 / R1 / VKM B-1422) OX=243230 GN=DR_2452 PE=4 SV=1	0.0045353	4.25306	2.0885	0.0282661
Q9RRN9	14	1	1	Uncharacterized protein OS=Deinococcus radiodurans (strain ATCC 13939 / DSM 20539 / JCM 16871 / LMG 4051 / NBRC 15346 / NCIMB 9279 / R1 / VKM B-1422) OX=243230 GN=DR_2449 PE=4 SV=1	0.550616	2.17008	1.11775	0.623943
Q9RRP2	17	2	2	Uncharacterized protein OS=Deinococcus radiodurans (strain ATCC 13939 / DSM 20539 / JCM 16871 / LMG 4051 / NBRC 15346 / NCIMB 9279 / R1 / VKM B-1422) OX=243230 GN=DR_2446 PE=4 SV=1	0.0851692	1.25366	0.326144	0.17094
Q9RRP3	17	1	1	Uncharacterized protein OS=Deinococcus radiodurans (strain ATCC 13939 / DSM 20539 / JCM 16871 / LMG 4051 / NBRC 15346 / NCIMB 9279 / R1 / VKM B-1422) OX=243230 GN=DR_2445 PE=4 SV=1	0.332933	1.24372	0.314656	0.430089
Q9RRP4	17	7	6	Nucleic acid-binding protein putative HRDC family OS=Deinococcus radiodurans (strain ATCC 13939 / DSM 20539 / JCM 16871 / LMG 4051 / NBRC 15346 / NCIMB 9279 / R1 / VKM B-1422) OX=243230 GN=DR_2444 PE=4 SV=1	0.782185	1.07358	0.102424	0.828848
Q9RRP6	8	2	2	Acetylglutamate kinase OS=Deinococcus radiodurans (strain ATCC 13939 / DSM 20539 / JCM 16871 / LMG 4051 / NBRC 15346 / NCIMB 9279 / R1 / VKM B-1422) OX=243230 GN=argB PE=3 SV=1	0.0104851	1.35536	0.438673	0.0446087
Q9RRP8	7	2	2	NifR3 protein OS=Deinococcus radiodurans (strain ATCC 13939 / DSM 20539 / JCM 16871 / LMG 4051 / NBRC 15346 / NCIMB 9279 / R1 / VKM B-1422) OX=243230 GN=DR_2440 PE=4 SV=1	0.0231444	2.38201	1.25218	0.0729229
Q9RRP9	5	1	1	Uncharacterized protein OS=Deinococcus radiodurans (strain ATCC 13939 / DSM 20539 / JCM 16871 / LMG 4051 / NBRC 15346 / NCIMB 9279 / R1 / VKM B-1422) OX=243230 GN=DR_2439 PE=3 SV=1	0.310854	1.72669	0.788005	0.409762
Q9RRQ0	9	2	2	Endonuclease III OS=Deinococcus radiodurans (strain ATCC 13939 / DSM 20539 / JCM 16871 / LMG 4051 / NBRC 15346 / NCIMB 9279 / R1 / VKM B-1422) OX=243230 GN=DR_2438 PE=1 SV=1	0.0364822	0.755115	-0.405232	0.0976293
Q9RRQ2	11	2	2	Uncharacterized protein OS=Deinococcus radiodurans (strain ATCC 13939 / DSM 20539 / JCM 16871 / LMG 4051 / NBRC 15346 / NCIMB 9279 / R1 / VKM B-1422) OX=243230 GN=DR_2436 PE=4 SV=1	0.845584	1.11142	0.152399	0.881567
Q9RRQ3	4	1	1	Methionyl-tRNA formyltransferase OS=Deinococcus radiodurans (strain ATCC 13939 / DSM 20539 / JCM 16871 / LMG 4051 / NBRC 15346 / NCIMB 9279 / R1 / VKM B-1422) OX=243230 GN=fmt PE=3 SV=1	0.295766	1.71451	0.777795	0.397619
Q9RRQ4	7	1	1	Peptide deformylase OS=Deinococcus radiodurans (strain ATCC 13939 / DSM 20539 / JCM 16871 / LMG 4051 / NBRC 15346 / NCIMB 9279 / R1 / VKM B-1422) OX=243230 GN=def PE=3 SV=1	0.0373663	5.14927	2.36437	0.0994336
Q9RRQ7	8	2	2	Uncharacterized protein OS=Deinococcus radiodurans (strain ATCC 13939 / DSM 20539 / JCM 16871 / LMG 4051 / NBRC 15346 / NCIMB 9279 / R1 / VKM B-1422) OX=243230 GN=DR_2431 PE=4 SV=1	0.0467369	1.28166	0.358013	0.114308
Q9RRR3	18	8	8	Metal-dependent carboxypeptidase OS=Deinococcus radiodurans (strain ATCC 13939 / DSM 20539 / JCM 16871 / LMG 4051 / NBRC 15346 / NCIMB 9279 / R1 / VKM B-1422) OX=243230 GN=DR_2423 PE=1 SV=1	0.0378235	1.47556	0.561262	0.100088
Q9RRR4	25	4	4	Large-conductance mechanosensitive channel OS=Deinococcus radiodurans (strain ATCC 13939 / DSM 20539 / JCM 16871 / LMG 4051 / NBRC 15346 / NCIMB 9279 / R1 / VKM B-1422) OX=243230 GN=mscL PE=3 SV=1	0.239921	1.33651	0.418468	0.343677
Q9RRR5	11	1	1	HD domain-containing protein OS=Deinococcus radiodurans (strain ATCC 13939 / DSM 20539 / JCM 16871 / LMG 4051 / NBRC 15346 / NCIMB 9279 / R1 / VKM B-1422) OX=243230 GN=DR_2421 PE=4 SV=1	0.379594	1.15149	0.203499	0.474827
Q9RRR6	16	2	1	Response regulator OS=Deinococcus radiodurans (strain ATCC 13939 / DSM 20539 / JCM 16871 / LMG 4051 / NBRC 15346 / NCIMB 9279 / R1 / VKM B-1422) OX=243230 GN=DR_2420 PE=4 SV=1	0.472601	1.11995	0.163438	0.557316
Q9RRR7	3	1	1	Sensory box sensor histidine kinase OS=Deinococcus radiodurans (strain ATCC 13939 / DSM 20539 / JCM 16871 / LMG 4051 / NBRC 15346 / NCIMB 9279 / R1 / VKM B-1422) OX=243230 GN=DR_2419 PE=4 SV=1	0.489987	1.44985	0.535901	0.570714
Q9RRR8	33	13	12	DNA-binding response regulator OS=Deinococcus radiodurans (strain ATCC 13939 / DSM 20539 / JCM 16871 / LMG 4051 / NBRC 15346 / NCIMB 9279 / R1 / VKM B-1422) OX=243230 GN=DR_2418 PE=1 SV=1	0.895627	1.01351	0.0193653	0.921568
Q9RRS0	36	5	5	DNA-binding response regulator OS=Deinococcus radiodurans (strain ATCC 13939 / DSM 20539 / JCM 16871 / LMG 4051 / NBRC 15346 / NCIMB 9279 / R1 / VKM B-1422) OX=243230 GN=DR_2415 PE=4 SV=1	0.379647	1.30732	0.386612	0.474475
Q9RRS7	4	1	1	CobW protein putative OS=Deinococcus radiodurans (strain ATCC 13939 / DSM 20539 / JCM 16871 / LMG 4051 / NBRC 15346 / NCIMB 9279 / R1 / VKM B-1422) OX=243230 GN=DR_2408 PE=3 SV=1	0.730832	1.19925	0.262129	0.789143
Q9RRS8	13	2	2	DUF2231 domain-containing protein OS=Deinococcus radiodurans (strain ATCC 13939 / DSM 20539 / JCM 16871 / LMG 4051 / NBRC 15346 / NCIMB 9279 / R1 / VKM B-1422) OX=243230 GN=DR_2407 PE=4 SV=1	0.859535	1.04835	0.0681264	0.890882
Q9RRS9	14	2	2	Putative esterase DR_2406 OS=Deinococcus radiodurans (strain ATCC 13939 / DSM 20539 / JCM 16871 / LMG 4051 / NBRC 15346 / NCIMB 9279 / R1 / VKM B-1422) OX=243230 GN=DR_2406 PE=3 SV=1	0.0588762	2.03189	1.02282	0.133434
Q9RRT0	6	2	2	Demethylmenaquinone methyltransferase OS=Deinococcus radiodurans (strain ATCC 13939 / DSM 20539 / JCM 16871 / LMG 4051 / NBRC 15346 / NCIMB 9279 / R1 / VKM B-1422) OX=243230 GN=menG PE=3 SV=1	0.727033	0.956226	-0.0645769	0.785638
Q9RRT6	7	2	2	Uncharacterized protein OS=Deinococcus radiodurans (strain ATCC 13939 / DSM 20539 / JCM 16871 / LMG 4051 / NBRC 15346 / NCIMB 9279 / R1 / VKM B-1422) OX=243230 GN=DR_2399 PE=3 SV=1	0.118168	0.772551	-0.372299	0.211482
Q9RRT8	3	1	1	5'-nucleotidase SurE OS=Deinococcus radiodurans (strain ATCC 13939 / DSM 20539 / JCM 16871 / LMG 4051 / NBRC 15346 / NCIMB 9279 / R1 / VKM B-1422) OX=243230 GN=surE PE=3 SV=1	0.0158109	1.19407	0.255888	0.0573145
Q9RRT9	23	6	4	Transcriptional repressor TetR family OS=Deinococcus radiodurans (strain ATCC 13939 / DSM 20539 / JCM 16871 / LMG 4051 / NBRC 15346 / NCIMB 9279 / R1 / VKM B-1422) OX=243230 GN=DR_2396 PE=4 SV=1	0.313198	1.14079	0.190033	0.411326
Q9RRU1	1	1	1	N-acetylmuramoyl-L-alanine amidase OS=Deinococcus radiodurans (strain ATCC 13939 / DSM 20539 / JCM 16871 / LMG 4051 / NBRC 15346 / NCIMB 9279 / R1 / VKM B-1422) OX=243230 GN=DR_2394 PE=4 SV=1	0.00570572	1.66087	0.731939	0.0316712
Q9RRU4	4	1	1	VWFA domain-containing protein OS=Deinococcus radiodurans (strain ATCC 13939 / DSM 20539 / JCM 16871 / LMG 4051 / NBRC 15346 / NCIMB 9279 / R1 / VKM B-1422) OX=243230 GN=DR_2391 PE=4 SV=1	0.855056	0.972578	-0.0401146	0.889484
Q9RRU5	6	1	1	Homoserine kinase OS=Deinococcus radiodurans (strain ATCC 13939 / DSM 20539 / JCM 16871 / LMG 4051 / NBRC 15346 / NCIMB 9279 / R1 / VKM B-1422) OX=243230 GN=thrB PE=3 SV=1	0.67738	0.958935	-0.060495	0.743288
Q9RRU9	31	7	7	Phenylacetic acid degradation protein PaaA OS=Deinococcus radiodurans (strain ATCC 13939 / DSM 20539 / JCM 16871 / LMG 4051 / NBRC 15346 / NCIMB 9279 / R1 / VKM B-1422) OX=243230 GN=DR_2386 PE=4 SV=1	0.154361	1.78625	0.836934	0.250396
Q9RRV1	23	5	5	Phenylacetic acid degradation protein PaaC OS=Deinococcus radiodurans (strain ATCC 13939 / DSM 20539 / JCM 16871 / LMG 4051 / NBRC 15346 / NCIMB 9279 / R1 / VKM B-1422) OX=243230 GN=DR_2384 PE=4 SV=1	0.0446799	0.800567	-0.320907	0.110997
Q9RRV2	10	1	1	Phenylacetic acid degradation protein PaaD OS=Deinococcus radiodurans (strain ATCC 13939 / DSM 20539 / JCM 16871 / LMG 4051 / NBRC 15346 / NCIMB 9279 / R1 / VKM B-1422) OX=243230 GN=DR_2383 PE=4 SV=1	0.00468871	5.78378	2.53201	0.0288427
Q9RRV3	10	3	3	Uncharacterized protein OS=Deinococcus radiodurans (strain ATCC 13939 / DSM 20539 / JCM 16871 / LMG 4051 / NBRC 15346 / NCIMB 9279 / R1 / VKM B-1422) OX=243230 GN=DR_2382 PE=4 SV=1	0.946602	0.975358	-0.035996	0.963554
Q9RRV4	21	12	12	Aldehyde dehydrogenase OS=Deinococcus radiodurans (strain ATCC 13939 / DSM 20539 / JCM 16871 / LMG 4051 / NBRC 15346 / NCIMB 9279 / R1 / VKM B-1422) OX=243230 GN=DR_2381 PE=4 SV=1	0.0527674	1.37053	0.45473	0.123124
Q9RRV8	63	16	16	Polyketide_cyc domain-containing protein OS=Deinococcus radiodurans (strain ATCC 13939 / DSM 20539 / JCM 16871 / LMG 4051 / NBRC 15346 / NCIMB 9279 / R1 / VKM B-1422) OX=243230 GN=DR_2377 PE=4 SV=1	0.36809	1.11588	0.158182	0.464113
Q9RRV9	19	3	3	Transcriptional regulator TetR family OS=Deinococcus radiodurans (strain ATCC 13939 / DSM 20539 / JCM 16871 / LMG 4051 / NBRC 15346 / NCIMB 9279 / R1 / VKM B-1422) OX=243230 GN=DR_2376 PE=4 SV=1	0.317239	1.38182	0.466568	0.415099
Q9RRW1	10	11	11	Ribonucleoside-diphosphate reductase OS=Deinococcus radiodurans (strain ATCC 13939 / DSM 20539 / JCM 16871 / LMG 4051 / NBRC 15346 / NCIMB 9279 / R1 / VKM B-1422) OX=243230 GN=DR_2374 PE=3 SV=1	0.267753	1.60097	0.678951	0.370113
Q9RRW2	7	1	1	Uncharacterized protein OS=Deinococcus radiodurans (strain ATCC 13939 / DSM 20539 / JCM 16871 / LMG 4051 / NBRC 15346 / NCIMB 9279 / R1 / VKM B-1422) OX=243230 GN=DR_2373 PE=4 SV=1	0.148083	1.39771	0.483069	0.243831
Q9RRW3	11	2	2	Peptidyl-tRNA hydrolase OS=Deinococcus radiodurans (strain ATCC 13939 / DSM 20539 / JCM 16871 / LMG 4051 / NBRC 15346 / NCIMB 9279 / R1 / VKM B-1422) OX=243230 GN=pth PE=3 SV=1	0.347683	1.65093	0.723275	0.445096
Q9RRW5	38	19	19	Dihydrolipoyl dehydrogenase OS=Deinococcus radiodurans (strain ATCC 13939 / DSM 20539 / JCM 16871 / LMG 4051 / NBRC 15346 / NCIMB 9279 / R1 / VKM B-1422) OX=243230 GN=DR_2370 PE=3 SV=1	0.0799851	1.16409	0.219203	0.163774
Q9RRW8	2	1	1	Glutathione-regulated potassium-efflux system protein KefB putative OS=Deinococcus radiodurans (strain ATCC 13939 / DSM 20539 / JCM 16871 / LMG 4051 / NBRC 15346 / NCIMB 9279 / R1 / VKM B-1422) OX=243230 GN=DR_2367 PE=4 SV=1	0.769313	1.03518	0.0498759	0.817646
Q9RRX0	17	4	4	Transcriptional regulator OS=Deinococcus radiodurans (strain ATCC 13939 / DSM 20539 / JCM 16871 / LMG 4051 / NBRC 15346 / NCIMB 9279 / R1 / VKM B-1422) OX=243230 GN=DR_2362 PE=4 SV=1	0.182779	1.21995	0.286821	0.282313
Q9RRX1	50	30	30	Acyl-CoA dehydrogenase putative OS=Deinococcus radiodurans (strain ATCC 13939 / DSM 20539 / JCM 16871 / LMG 4051 / NBRC 15346 / NCIMB 9279 / R1 / VKM B-1422) OX=243230 GN=DR_2361 PE=3 SV=1	0.127552	0.795951	-0.329249	0.222395
Q9RRX3	5	1	1	Uncharacterized protein OS=Deinococcus radiodurans (strain ATCC 13939 / DSM 20539 / JCM 16871 / LMG 4051 / NBRC 15346 / NCIMB 9279 / R1 / VKM B-1422) OX=243230 GN=DR_2359 PE=4 SV=1	0.578903	0.835962	-0.25849	0.650294
Q9RRX5	43	29	27	Phenylalanine--tRNA ligase beta subunit OS=Deinococcus radiodurans (strain ATCC 13939 / DSM 20539 / JCM 16871 / LMG 4051 / NBRC 15346 / NCIMB 9279 / R1 / VKM B-1422) OX=243230 GN=pheT PE=3 SV=1	0.00274668	1.48469	0.570165	0.0208719
[truncated: 1,273 more rows]

## Sheet: C-his
Quantitative proteomic analysis of C-his Co-IP corresponding to Figure 6C
[truncated: 1,641 more rows]

[truncated: 5 more sheets: N-flag, C-flag, KEGG pathway enrichment, GO enrichment of CC, PPI of Co-IP]
